# Supplementary material for: The endogenous HBZ interactome in ATL leukemic cells reveals an unprecedented complexity of host interacting partners involved in RNA splicing
Source: Front Immunol. 2022 Aug 1;13:939863. doi: 10.3389/fimmu.2022.939863 (PMC9376625; doi:10.3389/fimmu.2022.939863)
Supplement: Supplementary Data Sheet 2 — (1) Differentially expressed genes in ATL-2 vs MOLT-4. (2) Differentially expressed genes in Jurkat-HBZ cells vs Jurkat cells. (3) GO analysis of HBZ induced DEG. (4) 2772 Common differentially expressed genes between ATL-2 and HBZ expressing Jurkat cells. [file Table_2.xlsx]

## Sheet: Content
1	Differentially expressed genes in ATL-2 vs MOLT-4
2	Differentially expressed genes in Jurkat-HBZ exprssing cells vs Jurkat cells
3	GO analysis of HBZ induced DEG
4	2772 Common differentially expressed genes between ATL-2 and HBZ expressing Jurkat cells

## Sheet: Sheet1  DEG (ATL-2 vs MOLT-4)
condition_ATL2_MOLT4_sig
id_gene	symbol	baseMean	log2FoldChange		stat	pvalue	padj
11682	ITGA4	2113.28	-16.4123	1.2646	-12.9782	1.63E-38	5.51E-37
7547	IL2RA	3650.08	15.9693	1.22896	12.9942	1.32E-38	4.49E-37
12101	CCR9	1253.6	-15.8242	3.38397	-4.67622	2.92E-06	1.06E-05
10421	ARPP21	981.742	-15.4707	5.10639	-3.02967	0.002448193	0.005714649
8492	GFRA1	1055.05	-15.4392	1.2507	-12.3444	5.22E-35	1.48E-33
11093	CCDC50	4997.31	15.2639	1.19395	12.7844	2.00E-37	6.53E-36
18978	TSPAN18	1609.86	15.1862	1.2282	12.3646	4.06E-35	1.15E-33
12694	CD3G	628.555	-14.8281	5.8892	-2.51785	0.011807303	0.024094351
9259	HIST1H2BH	1137.96	-14.8269	1.40818	-10.5291	6.34E-26	1.06E-24
9358	HIST1H2BI	1058.13	-14.7462	1.59348	-9.25406	2.16E-20	2.52E-19
13392	IGF2BP1	6118.28	14.7244	1.18817	12.3925	2.87E-35	8.23E-34
13882	HIST1H1B	3727.93	-14.6718	1.09339	-13.4186	4.71E-41	1.76E-39
12663	CD3D	559.187	-14.6596	1.2073	-12.1425	6.29E-34	1.68E-32
14208	WNT5A	1130.89	14.6419	1.25722	11.6462	2.40E-31	5.60E-30
2703	EEF1A2	7898.96	14.6201	0.676584	21.6087	1.49E-103	4.69E-101
12635	CD3E	1034.83	-14.584	1.38713	-10.5138	7.46E-26	1.24E-24
7645	EBI3	1157.68	14.4997	1.22321	11.8538	2.06E-32	5.05E-31
10097	PXDN	1110.21	-14.4901	1.2659	-11.4465	2.45E-30	5.36E-29
9299	HIST1H3G	4032.33	-14.4602	1.24739	-11.5924	4.51E-31	1.03E-29
7988	TBX3	1538.85	14.4357	1.20153	12.0145	2.98E-33	7.70E-32
2601	KCNQ2	798.371	14.391	1.29288	11.131	8.87E-29	1.78E-27
5851	CD40	1181.77	14.3584	1.21133	11.8535	2.06E-32	5.07E-31
16579	EVC	1130.7	14.3065	1.20669	11.856	2.00E-32	4.94E-31
6114	CYTIP	884.089	14.1297	1.19198	11.854	2.05E-32	5.05E-31
2450	CLCN4	1219.96	14.1216	1.21343	11.6378	2.65E-31	6.12E-30
549	KDM5D	943.052	-14.1025	1.18624	-11.8884	1.36E-32	3.41E-31
641	SIRPA	543.202	14.0568	1.27799	10.9992	3.86E-28	7.36E-27
4637	WDFY3	3514.58	-14.0551	1.19107	-11.8003	3.89E-32	9.40E-31
9468	CD38	404.742	-14.0426	1.28271	-10.9476	6.82E-28	1.29E-26
17269	PTPRK	2019.62	-14.0407	1.18673	-11.8314	2.68E-32	6.54E-31
469	DDX3Y	1077.02	-14.0151	1.19482	-11.7299	8.96E-32	2.13E-30
242	RPS4Y1	1237.98	-14.0095	1.19763	-11.6976	1.31E-31	3.09E-30
18400	USP44	455.946	-13.9962	1.20578	-11.6076	3.77E-31	8.61E-30
3003	CD276	1370.56	13.9879	1.21063	11.5542	7.03E-31	1.59E-29
11743	IL1B	359.481	13.9667	1.30789	10.6788	1.28E-26	2.23E-25
5267	DLGAP2	363.888	13.9503	1.24528	11.2026	3.96E-29	8.16E-28
478	UTY	949.7	-13.9414	1.18806	-11.7346	8.47E-32	2.02E-30
3436	PNMA2	474.95	-13.94	1.2088	-11.5321	9.09E-31	2.04E-29
2788	IL6	340.482	13.873	1.22241	11.3489	7.51E-30	1.60E-28
7425	CD70	1486.59	13.8627	1.27388	10.8823	1.40E-27	2.60E-26
10026	ZNF711	1040.22	-13.8316	1.18752	-11.6474	2.37E-31	5.52E-30
1958	IL8	354.881	13.8197	1.88684	7.32429	2.40E-13	1.66E-12
3748	PLK2	964.203	13.745	1.22489	11.2214	3.20E-29	6.65E-28
17091	SGPP2	1037.84	13.7306	1.38894	9.88563	4.81E-23	6.65E-22
1893	H1F0	2297.66	-13.6927	1.39211	-9.83591	7.89E-23	1.07E-21
4432	CD80	435.561	13.6767	1.20718	11.3295	9.37E-30	1.99E-28
10776	CPNE8	882.985	13.6629	1.19259	11.4566	2.18E-30	4.81E-29
5311	PRICKLE2	524.522	13.6515	1.23178	11.0828	1.52E-28	3.01E-27
14118	ZNF704	1008.68	-13.6148	1.21608	-11.1957	4.28E-29	8.80E-28
12165	GRB10	1312.28	-13.6023	1.19576	-11.3754	5.54E-30	1.20E-28
8126	ATRNL1	418.286	-13.6019	1.19673	-11.3659	6.19E-30	1.33E-28
15881	LRP12	656.189	-13.5878	1.19334	-11.3863	4.89E-30	1.06E-28
10548	MSC	595.978	13.5721	1.18848	11.4197	3.33E-30	7.27E-29
9824	ZC3H12C	1672.91	13.5574	1.25216	10.8271	2.56E-27	4.68E-26
9217	ITPRIPL2	509.469	13.5571	1.23123	11.011	3.38E-28	6.50E-27
10059	ALDH1A2	1210.41	-13.5348	1.25304	-10.8016	3.38E-27	6.15E-26
8922	SDC2	494.212	13.5334	1.22465	11.0508	2.17E-28	4.23E-27
460	USP9Y	659.972	-13.5147	1.19018	-11.3552	6.99E-30	1.50E-28
11	DSG2	3973.85	-13.4836	1.18729	-11.3566	6.87E-30	1.47E-28
546	CYorf15B	599.773	-13.4556	1.18919	-11.3149	1.11E-29	2.34E-28
5335	LZTS1	494.442	-13.4516	1.27329	-10.5644	4.36E-26	7.35E-25
17647	AASS	806.434	-13.4349	1.18467	-11.3406	8.26E-30	1.76E-28
13766	HIST1H2AL	534.395	-13.3915	1.41607	-9.45675	3.18E-21	3.91E-20
9398	LAPTM4B	2221.83	-13.3821	1.22197	-10.9513	6.55E-28	1.24E-26
11529	ZNF43	229.898	-13.3764	1.20968	-11.0578	2.01E-28	3.93E-27
1140	ICOSLG	701.441	13.3439	1.22599	10.8842	1.37E-27	2.55E-26
3441	AHR	1155.6	13.3064	1.20685	11.0258	2.87E-28	5.55E-27
6951	ANKRD50	1145.06	-13.288	1.199	-11.0826	1.52E-28	3.01E-27
11849	ZNF91	1321.17	-13.2171	1.21581	-10.8711	1.58E-27	2.93E-26
543	CYorf15A	480.58	-13.2024	1.19044	-11.0903	1.40E-28	2.77E-27
3909	BEND4	918.205	-13.1688	1.2107	-10.877	1.48E-27	2.75E-26
691	BTBD3	976.426	-13.151	1.19379	-11.0162	3.19E-28	6.15E-27
5006	GRAP2	195.457	-13.1378	1.97847	-6.64042	3.13E-11	1.83E-10
11125	NRP2	803.711	13.1022	1.19871	10.9302	8.27E-28	1.55E-26
10198	PNMA5	1835.69	13.0724	3.42651	3.81507	0.000136143	0.000392113
18759	RAG2	183.219	-13.0498	1.23261	-10.5871	3.42E-26	5.81E-25
12847	ZNF134	745.737	-13.0367	1.20202	-10.8456	2.09E-27	3.84E-26
15096	CD1B	180.047	-13.0249	1.24573	-10.4556	1.38E-25	2.25E-24
10355	BCAR1	988.859	13.0017	1.19448	10.8848	1.36E-27	2.54E-26
18755	ZNF528	281.601	-12.9965	1.21063	-10.7354	6.94E-27	1.24E-25
15960	TNFRSF9	1760.26	12.9941	1.48923	8.72538	2.65E-18	2.65E-17
19317	TMEM132D	176.278	-12.9904	5.07158	-2.56142	0.010424603	0.021518596
14498	BMP7	484.131	12.986	1.22293	10.6187	2.44E-26	4.17E-25
7809	BEX1	174.667	-12.9791	1.21402	-10.691	1.12E-26	1.97E-25
10305	sept-10	909.365	12.9328	1.19913	10.7851	4.05E-27	7.32E-26
11421	1	166.349	-12.9102	1.21144	-10.6569	1.62E-26	2.80E-25
13945	CSF2	287.732	12.8805	3.5136	3.66589	0.00024648	0.000684196
11821	RALGPS2	738.53	-12.8742	1.22315	-10.5254	6.60E-26	1.10E-24
4604	SASH1	883.692	12.8683	1.19813	10.7403	6.58E-27	1.18E-25
19171	CCND1	1608.48	12.8565	1.20565	10.6635	1.51E-26	2.62E-25
5934	LPAR1	233.347	12.8409	1.22656	10.4691	1.20E-25	1.96E-24
14473	A26C1B	180.039	12.8282	1.23123	10.419	2.03E-25	3.28E-24
7654	APBB1IP	178.244	-12.8119	1.20034	-10.6736	1.35E-26	2.36E-25
6153	RNF130	546.788	-12.7983	1.19666	-10.695	1.07E-26	1.89E-25
6956	ZNF736	491.689	-12.778	1.18587	-10.7752	4.51E-27	8.11E-26
8002	VAV3	228.411	-12.719	1.20702	-10.5375	5.80E-26	9.73E-25
17005	EPHA4	653.792	12.6856	1.20568	10.5215	6.88E-26	1.14E-24
14589	ETV3L	149.566	12.638	1.23849	10.2043	1.90E-24	2.92E-23
11643	RNF150	374.501	-12.6058	1.21274	-10.3945	2.63E-25	4.23E-24
15910	LCK	1217.17	-12.5974	0.7005	-17.9834	2.63E-72	3.23E-70
2255	CXCL10	169.654	12.5819	1.43335	8.77793	1.67E-18	1.69E-17
17596	PTPRC	1703.41	-12.5792	0.648927	-19.3846	1.04E-83	1.92E-81
1206	LIF	917.185	12.5703	0.955938	13.1497	1.71E-39	6.06E-38
2370	THSD4	612.682	12.5539	1.25846	9.97556	1.95E-23	2.78E-22
660	SGSM1	550.46	12.5412	1.26178	9.93929	2.81E-23	3.96E-22
5554	GUCY1A3	234.368	-12.5318	1.20471	-10.4023	2.42E-25	3.91E-24
6760	CMBL	211.823	12.5276	1.27278	9.84271	7.37E-23	1.00E-21
13587	ZSCAN18	270.223	-12.5268	1.21017	-10.3513	4.13E-25	6.58E-24
6853	ZNF518B	1449.47	-12.5099	1.1938	-10.4791	1.08E-25	1.76E-24
11856	FAM43A	1564.56	12.4759	1.08086	11.5425	8.05E-31	1.81E-29
11630	GOLIM4	983.323	12.4387	1.19731	10.3889	2.79E-25	4.48E-24
15818	EBF1	193.913	12.4266	1.22604	10.1356	3.84E-24	5.74E-23
4483	BDKRB2	193.96	12.4215	1.29586	9.5855	9.20E-22	1.17E-20
10888	TNFRSF18	934.696	12.3948	1.22995	10.0775	6.95E-24	1.02E-22
9084	ITM2A	418.532	-12.387	1.11535	-11.106	1.17E-28	2.33E-27
14967	CD1D	122.305	-12.3814	1.25442	-9.87024	5.60E-23	7.70E-22
19264	CD300A	121.515	-12.3773	1.60442	-7.71452	1.21E-14	9.24E-14
15240	OGFRL1	549.658	12.2937	1.21792	10.094	5.87E-24	8.66E-23
12650	ZNF549	324.27	-12.2929	1.19932	-10.2499	1.18E-24	1.85E-23
11142	BCHE	116.995	-12.2812	1.27047	-9.66667	4.18E-22	5.42E-21
12155	ZNF254	486.276	-12.2578	1.18868	-10.3121	6.21E-25	9.83E-24
6134	PTPRD	358.968	-12.2576	1.22536	-10.0032	1.48E-23	2.12E-22
13896	SMAD1	414.967	-12.2549	1.2016	-10.1988	2.01E-24	3.08E-23
306	PRKY	318.499	-12.2375	1.19605	-10.2316	1.43E-24	2.22E-23
12188	CX3CL1	327.364	12.2285	1.74302	7.01569	2.29E-12	1.47E-11
13547	ZNF135	108.794	-12.2076	1.23232	-9.90619	3.91E-23	5.45E-22
10	DSG3	207.906	12.2015	1.19695	10.1938	2.11E-24	3.23E-23
13133	ZNF776	924.652	-12.2002	1.19855	-10.1791	2.46E-24	3.74E-23
12011	JPH1	357.645	-12.1866	1.19347	-10.211	1.77E-24	2.73E-23
8019	CSTA	329.836	12.1646	1.2439	9.77937	1.38E-22	1.85E-21
18130	IL6R	634.959	12.1626	1.43459	8.47808	2.29E-17	2.13E-16
101	SOCS6	393.222	-12.1598	1.19987	-10.1342	3.89E-24	5.80E-23
2747	TM6SF1	103.722	-12.151	1.23977	-9.80099	1.11E-22	1.50E-21
13425	ARRDC4	611.263	-12.1422	1.23598	-9.82394	8.88E-23	1.20E-21
19331	DTX1	1064.09	-12.1376	1.22845	-9.88037	5.06E-23	6.99E-22
4172	DPP4	115.018	-12.104	1.24128	-9.75124	1.82E-22	2.42E-21
7347	CYB5R2	100.089	12.0976	1.23467	9.79823	1.15E-22	1.54E-21
3119	FAT1	7342.49	-12.0917	0.35776	-33.7983	2.09E-250	1.81E-246
11928	ZNF675	372.9	-12.0858	1.20784	-10.0061	1.43E-23	2.06E-22
5928	NR4A2	760.855	12.0579	1.50556	8.00894	1.16E-15	9.50E-15
3946	TUSC3	1707.82	-12.0579	1.19795	-10.0655	7.85E-24	1.15E-22
638	SNAP25	1178.96	12.0548	1.1113	10.8475	2.05E-27	3.77E-26
9547	IRX3	291.235	-12.0519	1.19603	-10.0765	7.02E-24	1.03E-22
2323	ADA	2406.17	-12.0499	0.465317	-25.896	7.39E-148	8.00E-145
5808	KBTBD11	647.401	-12.0308	1.08604	-11.0777	1.61E-28	3.18E-27
3393	ZC4H2	244.559	-12.0275	1.1972	-10.0464	9.53E-24	1.39E-22
552	EIF1AY	232.136	-12.0247	1.21261	-9.91637	3.53E-23	4.95E-22
11075	ZNF66	233.489	-12.0127	1.21154	-9.91522	3.57E-23	5.00E-22
9968	APOOL	670.633	-12.0111	1.18749	-10.1146	4.76E-24	7.06E-23
18118	HKR1	552.756	-12.01	1.18579	-10.1283	4.14E-24	6.16E-23
16805	LIN28B	1483.17	-12.0037	1.18444	-10.1345	3.88E-24	5.79E-23
15127	CD1E	88.6332	-12.001	1.2349	-9.71815	2.52E-22	3.33E-21
9899	MKX	111.154	-11.9924	1.33347	-8.99343	2.40E-19	2.60E-18
18859	ALKBH3	370.945	-11.9913	1.19024	-10.0747	7.15E-24	1.05E-22
16844	RIPK2	929.284	11.9895	1.20679	9.93498	2.93E-23	4.13E-22
15312	ADCY6	530.386	11.9845	1.20801	9.92086	3.38E-23	4.73E-22
2252	PLXNB2	4782.75	11.9794	0.74929	15.9877	1.56E-57	1.11E-55
19046	ZNF845	388.404	-11.9712	1.19261	-10.0378	1.04E-23	1.51E-22
10819	ZNF140	516.845	-11.9702	1.20187	-9.95961	2.29E-23	3.25E-22
4038	CPVL	425.142	-11.9544	1.21153	-9.86718	5.78E-23	7.93E-22
12163	NUDT11	398.659	-11.941	1.21849	-9.79982	1.13E-22	1.52E-21
15626	CAV2	255.395	11.939	1.21853	9.79782	1.15E-22	1.54E-21
13894	ZNF329	187.513	-11.9308	1.20141	-9.93067	3.06E-23	4.30E-22
16454	EVC2	148.119	11.9273	1.20641	9.88658	4.76E-23	6.59E-22
13091	SLC40A1	115.319	-11.9146	1.22883	-9.69595	3.14E-22	4.10E-21
6027	TRAT1	84.258	-11.9128	1.27581	-9.3374	9.87E-21	1.18E-19
15373	ADAM19	1566.23	11.9081	0.597984	19.9138	3.09E-88	6.70E-86
18715	ZNF610	106.91	-11.907	1.25961	-9.45288	3.30E-21	4.05E-20
9985	CD7	83.4621	-11.9039	1.47794	-8.05442	7.99E-16	6.62E-15
8699	WNK2	1280.66	-11.883	1.13252	-10.4926	9.35E-26	1.54E-24
11332	CXorf57	1408.06	-11.871	1.19947	-9.89692	4.29E-23	5.96E-22
11504	ZNF100	633.011	-11.8671	1.19828	-9.90343	4.02E-23	5.60E-22
11830	ZNF724P	582.331	-11.865	1.21408	-9.77286	1.47E-22	1.97E-21
11083	ZNF85	136.236	-11.8649	1.21519	-9.76379	1.61E-22	2.14E-21
18157	ZNF569	440.111	-11.8531	1.19332	-9.93284	3.00E-23	4.21E-22
13454	ZNF256	284.408	-11.8421	1.20527	-9.82525	8.77E-23	1.19E-21
18530	SLC16A7	248.502	-11.8191	1.30672	-9.04489	1.50E-19	1.65E-18
17766	PAX6	370.59	-11.8151	1.21722	-9.70662	2.83E-22	3.70E-21
773	COL4A1	2188.02	11.7971	1.21083	9.74296	1.98E-22	2.62E-21
2478	NKAIN4	167.714	-11.7809	1.34209	-8.77805	1.66E-18	1.69E-17
2056	TRIM32	558.037	-11.7735	1.18746	-9.91479	3.59E-23	5.02E-22
3237	ABCA1	894.275	-11.745	0.81234	-14.4583	2.22E-47	1.09E-45
10462	ANKRD57	548.803	11.7297	1.19498	9.81584	9.62E-23	1.30E-21
16140	NTRK2	123.455	11.7112	1.20737	9.69976	3.02E-22	3.95E-21
16778	KCNT2	92.1794	-11.6907	1.26536	-9.239	2.49E-20	2.89E-19
13927	CYP7B1	208.722	11.6788	1.22566	9.52854	1.60E-21	2.00E-20
17622	MPPED2	106.403	-11.6722	1.26047	-9.26026	2.04E-20	2.38E-19
10625	TP63	955.305	11.6655	1.40452	8.30565	9.93E-17	8.81E-16
111	NETO1	70.1123	-11.6643	1.23352	-9.45609	3.20E-21	3.93E-20
8415	EHHADH	239.21	11.6416	1.20084	9.69458	3.18E-22	4.15E-21
144	NRIP1	795.32	-11.6301	1.22819	-9.46929	2.82E-21	3.48E-20
13472	ZNF606	323.979	-11.6262	1.20514	-9.64722	5.05E-22	6.55E-21
3349	DCBLD2	956.251	-11.623	1.19451	-9.73032	2.24E-22	2.96E-21
18734	ZNF880	91.2303	-11.6147	1.26847	-9.15646	5.36E-20	6.09E-19
662	LAMA1	606.376	11.6104	1.24132	9.35329	8.50E-21	1.02E-19
18308	ZNF607	412.765	-11.6038	1.18815	-9.76634	1.57E-22	2.09E-21
12406	PCSK5	530.571	-11.6035	1.2124	-9.57064	1.06E-21	1.35E-20
11778	ZNF730	71.516	-11.5995	1.21264	-9.56545	1.12E-21	1.42E-20
6407	IRF4	10927.8	11.5995	0.525537	22.0716	5.92E-108	2.18E-105
6342	KIAA1274	537.772	-11.586	1.19689	-9.68002	3.67E-22	4.77E-21
15528	TES	1244.19	11.5851	1.0482	11.0524	2.13E-28	4.16E-27
9078	GPR174	239.491	-11.5737	1.04683	-11.056	2.05E-28	4.00E-27
17718	TIMP2	650.677	-11.567	0.946547	-12.2202	2.43E-34	6.60E-33
17044	SNX19	928.522	-11.5644	0.855447	-13.5186	1.21E-41	4.66E-40
2110	RASGRF1	186.681	11.5537	1.34194	8.60969	7.33E-18	7.08E-17
16671	RHOBTB1	200.127	-11.5456	1.21829	-9.47686	2.62E-21	3.25E-20
15138	THEM4	407.145	11.5419	1.18881	9.70881	2.77E-22	3.63E-21
12294	PTCRA	76.2666	-11.5402	1.31492	-8.77635	1.69E-18	1.72E-17
2960	ANXA3	82.3604	-11.5309	1.29331	-8.9158	4.84E-19	5.12E-18
7448	MOCS1	300.98	-11.5293	1.19069	-9.68292	3.56E-22	4.65E-21
4015	MYOF	421.237	11.5248	1.19099	9.67665	3.79E-22	4.93E-21
10266	RP11-383H13.1	160.664	11.5155	1.22725	9.3832	6.40E-21	7.72E-20
11013	AC006116.3	64.1504	-11.5106	1.22414	-9.40301	5.30E-21	6.43E-20
12733	TFAP2A	283.02	11.496	1.20932	9.50619	1.98E-21	2.47E-20
11267	ITGAX	268.197	11.4801	1.22934	9.33838	9.78E-21	1.17E-19
708	SLC14A1	68.0974	-11.4711	1.69917	-6.75099	1.47E-11	8.80E-11
2822	SLC8A3	222.15	11.461	1.23446	9.28425	1.63E-20	1.91E-19
14303	DYNLT3	325.417	11.4563	1.19743	9.56739	1.10E-21	1.39E-20
11756	TSPO	661.565	11.4459	1.06168	10.7809	4.24E-27	7.64E-26
14556	ITK	838.611	-11.4383	0.639443	-17.8879	1.46E-71	1.76E-69
5070	PRKCDBP	342.059	11.4207	1.25145	9.12596	7.11E-20	8.01E-19
2391	TYMP	211.714	11.4069	1.21229	9.40933	4.99E-21	6.07E-20
14192	MYO1B	1278.45	-11.4048	0.66286	-17.2055	2.42E-66	2.42E-64
2188	ARNT2	494.304	11.388	1.22315	9.31035	1.27E-20	1.50E-19
3698	SKAP2	510.47	11.3837	1.19583	9.51948	1.74E-21	2.18E-20
16443	FAM114A1	102.382	11.3657	1.20921	9.39926	5.49E-21	6.65E-20
11074	RP5-862P8.2	938.938	-11.3649	1.20052	-9.46665	2.89E-21	3.57E-20
4414	SLC7A3	261.84	-11.3603	1.09631	-10.3624	3.68E-25	5.88E-24
2672	FAM149A	77.1479	-11.3372	1.23698	-9.16521	4.94E-20	5.64E-19
590	CBR1	388.116	11.3365	1.20527	9.4058	5.16E-21	6.27E-20
9310	SEMA6B	998.045	11.3316	0.605585	18.7118	3.97E-78	5.92E-76
2464	BHLHE23	56.9138	-11.3255	1.23557	-9.16623	4.90E-20	5.59E-19
14744	TRIM58	75.5972	11.3172	1.20702	9.37618	6.84E-21	8.23E-20
17864	SLC16A14	112.395	-11.3162	1.20963	-9.35507	8.35E-21	1.00E-19
510	NLGN4Y	135.137	-11.3132	1.21502	-9.31113	1.26E-20	1.49E-19
2155	NOVA1	242.389	-11.2949	1.20678	-9.35956	8.01E-21	9.60E-20
9193	HOXD11	856.047	11.2758	1.04321	10.8088	3.13E-27	5.71E-26
15255	UEVLD	246.19	11.2564	1.20238	9.36175	7.84E-21	9.41E-20
6544	PAIP2B	442.447	-11.2539	1.20609	-9.33096	1.05E-20	1.25E-19
536	LHFP	222.667	11.2509	1.21431	9.26532	1.95E-20	2.28E-19
5773	GUCY1B3	197.709	-11.2491	1.20665	-9.32254	1.14E-20	1.35E-19
11952	ZNF681	122.547	-11.2477	1.23343	-9.11904	7.58E-20	8.52E-19
11414	IGF2AS	79.7929	11.2456	1.33848	8.40178	4.40E-17	4.00E-16
707	MKRN3	126.997	-11.2418	1.20171	-9.35485	8.37E-21	1.00E-19
12141	ZNF726	54.9816	-11.2351	1.25672	-8.94006	3.89E-19	4.14E-18
6874	KIAA2022	75.462	-11.2127	1.21042	-9.26343	1.98E-20	2.31E-19
17217	CELA3A	50.693	-11.1912	1.25165	-8.94115	3.85E-19	4.11E-18
9419	SNTG2	71.9644	-11.189	1.27575	-8.77048	1.78E-18	1.80E-17
8386	BEX2	99.7784	-11.1826	1.22081	-9.16004	5.19E-20	5.90E-19
12167	CRISPLD1	200.754	-11.1623	1.21421	-9.19303	3.82E-20	4.38E-19
5012	TIMP1	2007.81	11.16	0.533318	20.9256	3.13E-97	9.05E-95
8586	CD74	3408.51	11.1512	1.08512	10.2765	9.00E-25	1.41E-23
1631	NCF4	253.153	11.1357	1.22238	9.10989	8.25E-20	9.23E-19
295	PCDH9	1348.86	-11.1321	1.21642	-9.15156	5.61E-20	6.37E-19
10523	SH2D1A	732.427	-11.1314	0.901947	-12.3415	5.41E-35	1.53E-33
13177	NR2F2	556.535	11.1252	1.20639	9.22191	2.92E-20	3.37E-19
11843	AC092329.2	211.052	-11.1166	1.18923	-9.34776	8.95E-21	1.07E-19
14171	IGFBP2	1008.73	-11.1121	0.644046	-17.2535	1.05E-66	1.07E-64
19136	MYADM	416.108	-11.0949	1.2091	-9.17614	4.47E-20	5.11E-19
2339	AIF1	170.73	-11.0694	1.11429	-9.93402	2.96E-23	4.17E-22
7932	TMIGD2	47.068	-11.0619	1.2757	-8.67121	4.28E-18	4.21E-17
3765	DMRT2	89.3691	11.0609	1.23207	8.97752	2.77E-19	2.98E-18
7036	TMSB15A	50.5116	-11.0503	1.27745	-8.65031	5.14E-18	5.03E-17
19026	ZNF677	45.8408	-11.0499	1.27487	-8.66753	4.42E-18	4.34E-17
14206	NMNAT2	68.1917	11.0383	1.342	8.22525	1.95E-16	1.68E-15
5680	AC022616.1	115.899	11.0204	1.22203	9.01805	1.91E-19	2.09E-18
1024	HMSD	105.642	11.0201	1.21396	9.07782	1.11E-19	1.23E-18
11645	RP4-758J18.6	157.118	11.0168	1.23932	8.88941	6.14E-19	6.44E-18
16804	ZNF284	158.597	-10.9899	1.20544	-9.1169	7.73E-20	8.68E-19
10754	TBX20	307.573	10.9879	1.19651	9.18322	4.18E-20	4.79E-19
9850	TAL1	134.945	-10.9874	1.21788	-9.02176	1.85E-19	2.02E-18
17644	NDST3	160.945	-10.9834	1.13088	-9.71223	2.67E-22	3.52E-21
9927	CNKSR2	60.7688	-10.9684	1.22194	-8.97629	2.80E-19	3.02E-18
15386	PLS3	2608.7	10.9437	0.864967	12.6522	1.09E-36	3.41E-35
17557	RAB13	395.449	10.9308	1.0357	10.5541	4.86E-26	8.18E-25
4839	MYCN	172.132	-10.9276	1.38198	-7.90725	2.63E-15	2.11E-14
19083	SSTR2	582.958	10.9139	0.865053	12.6165	1.71E-36	5.30E-35
13297	C20orf108	164.661	-10.9093	1.23488	-8.83431	1.01E-18	1.04E-17
12660	CR2	334.45	-10.907	0.976601	-11.1683	5.83E-29	1.18E-27
18975	ZPBP2	49.149	10.8934	1.23286	8.83588	9.93E-19	1.03E-17
14236	KRT80	231.852	10.8854	1.4608	7.45165	9.22E-14	6.56E-13
4525	TSHR	45.7139	-10.8751	1.31958	-8.24134	1.70E-16	1.48E-15
15994	HTATIP2	352.797	10.8672	1.20486	9.01947	1.89E-19	2.06E-18
710	NDN	90.1542	-10.8558	1.2119	-8.95769	3.32E-19	3.55E-18
450	SPRY2	382.092	-10.8484	1.20292	-9.01836	1.91E-19	2.08E-18
11069	UTS2D	67.9511	10.8385	1.28791	8.41554	3.91E-17	3.57E-16
6508	ARHGDIB	1924.22	-10.8327	0.428306	-25.292	3.92E-141	3.08E-138
4035	WDR35	1486.34	10.8277	0.854885	12.6657	9.16E-37	2.90E-35
11664	PPAPDC1A	65.4905	10.8244	1.21682	8.89565	5.81E-19	6.11E-18
11781	GSTM3	215.816	-10.8228	1.19375	-9.06622	1.23E-19	1.37E-18
11484	ZNF429	120.506	-10.8219	1.20544	-8.97751	2.77E-19	2.98E-18
13576	PRLR	81.3311	10.8192	1.29364	8.36338	6.09E-17	5.49E-16
6717	ZNF69	66.3991	-10.8085	1.20507	-8.96919	2.99E-19	3.20E-18
14427	PARD3	1237.66	-10.8013	0.658714	-16.3975	1.99E-60	1.59E-58
12673	TSHZ2	410.87	10.7941	0.862253	12.5185	5.91E-36	1.77E-34
4674	ANTXR1	936.713	-10.7838	0.689221	-15.6463	3.52E-55	2.32E-53
16846	CIITA	1244.34	10.7697	1.23954	8.6885	3.67E-18	3.64E-17
16467	PLEKHG4B	50.6111	-10.7607	1.24392	-8.65068	5.12E-18	5.01E-17
5780	ESR1	246.882	10.7573	1.2122	8.87415	7.05E-19	7.35E-18
3939	FAM155B	296.66	10.7472	1.19782	8.97224	2.91E-19	3.12E-18
3585	KIAA1244	1722	10.7386	0.821918	13.0653	5.20E-39	1.81E-37
14831	SYT1	342.94	-10.7269	1.20231	-8.92193	4.58E-19	4.86E-18
13523	AC008969.1	106.191	-10.7151	1.23112	-8.70351	3.22E-18	3.20E-17
16336	CCNJL	85.6279	-10.706	1.20062	-8.91707	4.79E-19	5.06E-18
11482	RASAL2	831.568	10.7024	1.20302	8.89623	5.78E-19	6.08E-18
18273	C2orf72	161.81	10.6991	1.22685	8.72078	2.76E-18	2.75E-17
1039	TMPRSS3	129.216	-10.6903	1.2201	-8.76183	1.92E-18	1.94E-17
5940	CDH22	50.0852	10.6882	1.21579	8.79116	1.48E-18	1.51E-17
19220	CYB5R1	347.012	-10.6847	1.18836	-8.99107	2.45E-19	2.65E-18
11458	GSTM1	92.6229	-10.6835	1.26101	-8.4722	2.41E-17	2.24E-16
18942	MEIS3	129.938	10.6814	1.20081	8.89521	5.83E-19	6.13E-18
16923	CCL3	585.792	10.6754	1.86663	5.71907	1.07E-08	5.03E-08
17886	WIT1	55.0738	-10.6738	1.2148	-8.78648	1.54E-18	1.57E-17
7146	PRTFDC1	134.583	-10.6704	1.19878	-8.90111	5.53E-19	5.82E-18
851	GABRB3	323.43	-10.6651	1.05669	-10.093	5.94E-24	8.74E-23
11094	KCNK1	351.216	-10.6578	1.21001	-8.80802	1.27E-18	1.31E-17
4830	ZNF141	34.9354	-10.6554	1.29114	-8.25272	1.55E-16	1.35E-15
18543	HOXC8	181.749	10.6507	1.20011	8.87476	7.01E-19	7.32E-18
8703	ZFP37	162.897	10.6491	1.19278	8.9279	4.34E-19	4.61E-18
18329	LMO2	39.8493	-10.6248	1.34125	-7.92153	2.35E-15	1.89E-14
8983	PTGES	94.6622	10.6177	1.30818	8.11636	4.80E-16	4.06E-15
18947	ZNF415	34.3731	-10.6169	1.2568	-8.44759	2.97E-17	2.75E-16
5912	KNDC1	121.013	10.613	1.26965	8.359	6.33E-17	5.69E-16
8756	AEBP1	343.94	-10.5971	0.754614	-14.0431	8.49E-45	3.75E-43
3955	RAB32	388.463	-10.587	1.22314	-8.65562	4.90E-18	4.80E-17
4418	PPP1R14C	321.923	10.5783	1.0732	9.85683	6.40E-23	8.79E-22
13077	AC004017.1	183.494	-10.5754	0.894118	-11.8277	2.81E-32	6.83E-31
1844	LGALS1	3185.66	10.5692	0.578235	18.2784	1.23E-74	1.66E-72
11052	ZNF891	146.565	-10.566	1.19382	-8.85056	8.71E-19	9.01E-18
5148	GALC	57.9693	10.564	1.20715	8.7512	2.11E-18	2.13E-17
2891	TRO	409.004	-10.563	1.20702	-8.7513	2.11E-18	2.13E-17
7124	ZDHHC15	32.6869	-10.5582	1.28955	-8.18748	2.67E-16	2.29E-15
9466	GPR27	124.725	-10.5528	1.20757	-8.73881	2.36E-18	2.36E-17
3583	HLA-F	845.622	10.5339	0.759688	13.8661	1.02E-43	4.27E-42
554	BMP2	757.177	10.5206	0.789283	13.3293	1.56E-40	5.75E-39
18805	AHNAK	15861.9	10.5114	0.330857	31.7704	1.66E-221	5.76E-218
529	L3MBTL4	197.419	10.5063	1.2216	8.60049	7.94E-18	7.66E-17
5899	H2AFJ	117.88	10.5038	1.24486	8.43773	3.24E-17	2.97E-16
15038	FAM127A	172.432	10.5005	1.21902	8.6139	7.06E-18	6.84E-17
2542	AF131215.3	185.457	10.4947	1.20792	8.68825	3.68E-18	3.65E-17
14542	C14orf39	94.2228	-10.4832	1.21328	-8.64036	5.60E-18	5.46E-17
11567	ZNF257	30.8414	-10.4777	1.27539	-8.2153	2.12E-16	1.83E-15
10245	SPATC1	65.816	10.4744	1.22827	8.52779	1.49E-17	1.41E-16
896	ADAM33	61.903	-10.474	1.33779	-7.82932	4.91E-15	3.85E-14
14572	SIX6	31.462	-10.4735	1.25438	-8.34959	6.85E-17	6.14E-16
19340	RASAL1	123.284	-10.4615	1.06772	-9.79794	1.15E-22	1.54E-21
7602	C11orf70	45.0179	10.4571	1.21043	8.63914	5.66E-18	5.52E-17
9218	HOXD9	236.457	10.4528	1.23316	8.4764	2.32E-17	2.16E-16
9278	LRG1	152.725	10.4474	1.31462	7.94706	1.91E-15	1.54E-14
245	ZFY	220.998	-10.447	1.20198	-8.6915	3.58E-18	3.55E-17
18222	ZNF570	178.561	-10.4333	1.19763	-8.7116	3.00E-18	2.98E-17
10926	TTC12	191.737	10.4283	1.208	8.6327	5.99E-18	5.83E-17
5503	TMEM155	299.848	-10.426	1.1986	-8.69854	3.36E-18	3.34E-17
8964	GAS2L3	847.305	10.426	1.21821	8.55845	1.14E-17	1.09E-16
3216	FYB	108.287	-10.422	1.10111	-9.46505	2.93E-21	3.62E-20
6986	OGN	58.6263	-10.4191	1.29571	-8.04119	8.90E-16	7.36E-15
16103	AIM2	86.7461	10.4123	1.26914	8.20422	2.32E-16	2.00E-15
10319	PAX2	71.1892	10.4107	1.2541	8.30133	1.03E-16	9.11E-16
2752	SRMS	51.0046	10.4004	1.3316	7.81048	5.70E-15	4.45E-14
8460	BHLHE41	145.167	10.3887	1.25129	8.30237	1.02E-16	9.03E-16
303	TBL1Y	40.9614	-10.374	1.23421	-8.40543	4.26E-17	3.88E-16
9497	1	329.418	10.3696	1.20278	8.6214	6.61E-18	6.42E-17
17751	IQSEC3	110.1	10.3668	1.09859	9.43648	3.86E-21	4.71E-20
1002	SERPINB2	34.8247	10.3632	1.39585	7.42425	1.13E-13	8.00E-13
10358	FAM176A	452.826	10.3601	0.613686	16.8817	6.13E-64	5.68E-62
5211	H2AFB1	29.796	10.359	1.27297	8.13768	4.03E-16	3.42E-15
10857	MT1E	57.16	10.3526	1.2404	8.34623	7.05E-17	6.31E-16
7335	SERPINB6	273.835	10.3376	1.20065	8.61007	7.30E-18	7.06E-17
4361	ASCL2	29.2923	10.3362	1.30514	7.9196	2.38E-15	1.91E-14
4358	HOXA11	262.444	10.3332	1.21225	8.52402	1.54E-17	1.46E-16
10792	HLA-DRA	1791.18	10.3308	1.23702	8.35134	6.75E-17	6.05E-16
3558	PERP	1173.33	10.3253	0.747652	13.8103	2.21E-43	9.20E-42
10869	ZNF682	69.9401	-10.3193	1.20542	-8.56079	1.12E-17	1.07E-16
17721	ZNF697	554.775	10.3178	1.06495	9.6885	3.37E-22	4.40E-21
16234	OOEP	32.906	10.3133	1.28492	8.02642	1.00E-15	8.27E-15
11416	ZFP28	108.559	-10.3013	1.22282	-8.42419	3.63E-17	3.32E-16
11730	XKR8	107.428	-10.3001	1.20296	-8.56229	1.11E-17	1.06E-16
5937	GDF15	503.481	10.2981	0.914055	11.2664	1.92E-29	4.03E-28
542	ADAMTS1	1183.29	-10.293	1.22574	-8.39738	4.57E-17	4.15E-16
12988	TTC24	28.1986	-10.2872	1.43464	-7.17055	7.47E-13	4.98E-12
17543	IL17REL	45.5807	10.2835	1.22723	8.37942	5.32E-17	4.81E-16
10342	PKP2	261.62	10.275	1.21733	8.44061	3.16E-17	2.90E-16
18583	ZNF613	123.024	-10.2721	1.20151	-8.54934	1.24E-17	1.18E-16
10931	KIAA1383	35.7483	-10.264	1.23139	-8.33528	7.73E-17	6.92E-16
1350	ANKRD29	118.936	10.2532	1.24132	8.25989	1.46E-16	1.27E-15
5264	GCK	28.971	10.2489	1.30098	7.87782	3.33E-15	2.65E-14
9239	RAB39	194.763	10.2431	1.21095	8.45871	2.70E-17	2.50E-16
14416	COL1A2	27.4227	10.2352	1.26253	8.10691	5.19E-16	4.38E-15
9868	RPS6KA6	454.91	-10.2304	1.19439	-8.56536	1.08E-17	1.03E-16
6892	IFITM1	424.954	-10.2238	1.24442	-8.2157	2.11E-16	1.82E-15
18039	CD6	968.653	-10.2206	0.778513	-13.1283	2.27E-39	7.98E-38
2725	F2R	394.961	-10.2155	0.911599	-11.2061	3.81E-29	7.85E-28
16821	TMEM26	25.5947	-10.1927	1.27512	-7.99352	1.31E-15	1.07E-14
10247	ZNF501	153.299	-10.1927	1.21577	-8.38371	5.13E-17	4.65E-16
3162	ST3GAL6	119.064	-10.1919	1.23271	-8.26788	1.36E-16	1.19E-15
11813	MYO7A	389.266	10.1872	0.739372	13.7782	3.45E-43	1.42E-41
13756	PAX5	43.9093	10.1816	1.2255	8.30814	9.72E-17	8.64E-16
12475	HOXB13	103.654	10.1787	1.20087	8.47609	2.33E-17	2.17E-16
19022	ZNF818P	40.9757	-10.1672	1.22754	-8.28257	1.21E-16	1.06E-15
15378	POTEE	54.5146	10.1521	1.26945	7.99726	1.27E-15	1.04E-14
7513	PDGFRB	100.415	-10.1517	1.17709	-8.62442	6.44E-18	6.26E-17
301	DACH1	379.406	-10.1509	1.2597	-8.0582	7.74E-16	6.43E-15
10836	SMARCA1	478.997	-10.1365	0.868655	-11.6692	1.83E-31	4.29E-30
13007	ZNF551	666.754	-10.1356	0.855779	-11.8437	2.32E-32	5.68E-31
11879	SLCO1A2	108.294	-10.1222	1.21892	-8.30428	1.00E-16	8.90E-16
445	AP001496.2	49.0311	-10.1206	1.22255	-8.27829	1.25E-16	1.10E-15
17701	MOV10L1	55.6872	10.1174	1.46348	6.91328	4.74E-12	2.96E-11
15976	MFAP4	390.647	-10.1118	0.94496	-10.7008	1.01E-26	1.78E-25
9804	TNS3	361.725	10.1024	1.29301	7.81307	5.58E-15	4.37E-14
3096	PAGE5	244.196	10.0901	0.84164	11.9886	4.08E-33	1.04E-31
8496	WBP5	151.18	-10.0723	1.20397	-8.36588	5.97E-17	5.39E-16
12687	FHAD1	667.068	10.0631	0.626777	16.0553	5.25E-58	3.89E-56
7497	LHFPL3	24.0637	10.0554	1.28733	7.81106	5.67E-15	4.43E-14
7934	FAM110C	31.1486	-10.0529	1.27155	-7.90602	2.66E-15	2.13E-14
15505	NIPAL4	31.1638	10.0506	1.32189	7.60316	2.89E-14	2.14E-13
13742	ELOVL2	180	-10.0498	1.20969	-8.30777	9.75E-17	8.66E-16
11159	FUT7	149.962	10.0486	1.22615	8.19524	2.50E-16	2.15E-15
16273	TLR6	197.276	10.0477	0.82963	12.1111	9.22E-34	2.44E-32
9675	CPM	1148.28	10.0341	0.734247	13.6658	1.63E-42	6.58E-41
2851	AADAT	230.947	-10.0302	1.19553	-8.38973	4.87E-17	4.42E-16
2388	ITGB8	240.687	10.0176	1.16409	8.60547	7.60E-18	7.34E-17
8098	NUAK2	143.312	10.0151	1.28858	7.7722	7.71E-15	5.95E-14
6872	SNX9	3780.95	10.012	0.428328	23.3746	7.75E-121	4.07E-118
11448	ZNF470	141.944	-10.0081	1.19377	-8.38359	5.13E-17	4.65E-16
17079	GABRG2	22.7056	-10.0029	2.88809	-3.4635	0.000533187	0.001397122
16771	KCNC3	375.488	10.0005	1.21157	8.25419	1.53E-16	1.33E-15
18763	C11orf74	91.1716	-9.99799	1.20115	-8.3237	8.53E-17	7.61E-16
1402	IMPACT	634.3	9.99646	1.18574	8.43059	3.44E-17	3.15E-16
10206	LIPC	22.0269	-9.99415	1.3585	-7.35675	1.88E-13	1.31E-12
14245	KRT7	703.264	9.9868	0.879791	11.3513	7.30E-30	1.56E-28
4218	LITAF	919.11	9.98679	0.645419	15.4734	5.25E-54	3.31E-52
13533	ABI3	138.411	-9.98029	0.9402	-10.6151	2.54E-26	4.33E-25
5063	INSL6	22.9213	9.97943	1.27699	7.81479	5.51E-15	4.31E-14
14656	NCF2	968.028	9.96903	0.789171	12.6323	1.40E-36	4.36E-35
1637	CSF2RB	307.719	9.95595	1.22097	8.15415	3.52E-16	3.00E-15
18739	RAG1	4160.19	-9.95471	0.317882	-31.3158	2.85E-215	8.22E-212
2330	ADM2	245.379	-9.95091	0.984966	-10.1028	5.37E-24	7.93E-23
14864	GLP1R	22.6175	-9.9491	1.33787	-7.43654	1.03E-13	7.32E-13
15143	KIAA0125	65.4491	9.94721	1.79601	5.5385	3.05E-08	1.37E-07
18302	ZNF781	51.6666	-9.94567	1.20864	-8.22883	1.89E-16	1.63E-15
610	CLDN14	28.417	9.93667	1.37155	7.24484	4.33E-13	2.93E-12
13509	GNGT2	32.2699	-9.93515	1.33111	-7.46381	8.41E-14	6.00E-13
12593	TSHZ3	172.257	-9.91521	1.31855	-7.51981	5.49E-14	3.97E-13
19361	LAX1	58.1108	-9.90468	1.24453	-7.95857	1.74E-15	1.41E-14
3099	RHOH	284.747	-9.90387	0.654468	-15.1327	9.86E-52	5.77E-50
17882	C8orf83	159.842	-9.89546	1.22122	-8.1029	5.37E-16	4.52E-15
12181	CCL22	85.502	9.87886	1.79841	5.4931	3.95E-08	1.75E-07
4858	STON2	510.752	-9.86901	0.739975	-13.3369	1.41E-40	5.20E-39
6063	STXBP5L	82.9514	-9.86779	1.2224	-8.07246	6.89E-16	5.73E-15
13681	PODN	25.6994	-9.84797	1.26142	-7.80705	5.85E-15	4.57E-14
18435	CNN3	1161.09	-9.84688	0.875483	-11.2474	2.39E-29	4.99E-28
2332	LRRC49	438.393	9.84501	1.27855	7.70014	1.36E-14	1.03E-13
18999	NCKAP1L	687.819	-9.84329	0.436836	-22.5332	1.96E-112	8.30E-110
7099	SNX20	20.2569	-9.83684	1.32888	-7.40235	1.34E-13	9.40E-13
4249	PSD3	1609.56	9.82945	0.959919	10.2399	1.31E-24	2.05E-23
16377	SERPINA11	19.8645	9.78773	1.46686	6.67258	2.51E-11	1.48E-10
11793	IL1F9	47.031	9.78308	1.33975	7.30216	2.83E-13	1.94E-12
4577	SYNGR3	499.01	9.78171	0.610911	16.0117	1.06E-57	7.68E-56
18314	ZNF573	184.092	-9.76925	1.19398	-8.18206	2.79E-16	2.39E-15
15947	UTS2	22.8439	9.73815	1.44587	6.73516	1.64E-11	9.79E-11
11168	SLC35F3	27.6639	-9.73649	1.24787	-7.80248	6.07E-15	4.73E-14
15523	CDH11	43.5476	9.73169	1.2509	7.77973	7.27E-15	5.62E-14
11078	MYO1E	829.852	9.73073	0.786383	12.374	3.61E-35	1.03E-33
11741	SLC6A20	40.6166	-9.72706	1.21948	-7.9764	1.51E-15	1.23E-14
16784	SRRM3	111.756	9.72537	1.19976	8.10609	5.23E-16	4.41E-15
5322	PDCD1LG2	26.8322	9.71797	1.32916	7.31136	2.64E-13	1.82E-12
12265	ST8SIA2	27.1351	-9.71696	1.24766	-7.78814	6.80E-15	5.28E-14
7209	VWA2	20.6276	-9.71165	1.28945	-7.53162	5.01E-14	3.63E-13
2162	BCL2A1	443.091	9.70779	0.652562	14.8764	4.69E-50	2.62E-48
3036	ALDH1L1	45.0356	9.70737	1.38542	7.0068	2.44E-12	1.56E-11
2738	F2RL1	172.888	-9.70126	1.20741	-8.0348	9.37E-16	7.73E-15
15548	SOX30	96.2933	9.69657	1.11755	8.67665	4.08E-18	4.03E-17
15904	CD22	85.0323	9.69349	1.35175	7.17104	7.44E-13	4.97E-12
15633	PON2	292.133	9.69103	1.2011	8.06844	7.12E-16	5.92E-15
9140	TCEAL1	116.367	-9.69101	1.19452	-8.1129	4.94E-16	4.17E-15
3251	TXNRD3	134.535	-9.68904	1.19927	-8.07914	6.52E-16	5.44E-15
1791	CARD10	192.855	9.68691	1.23218	7.86161	3.79E-15	3.01E-14
12714	AC003682.2	346.554	-9.68674	0.889732	-10.8873	1.33E-27	2.48E-26
1342	GPR176	322.997	9.6796	1.20744	8.01663	1.09E-15	8.93E-15
11997	LRRC34	129.904	-9.67858	1.21712	-7.95202	1.83E-15	1.48E-14
8128	FGD3	395.556	-9.66849	0.611697	-15.806	2.83E-56	1.92E-54
8827	FAM50B	166.582	9.65276	0.78729	12.2607	1.47E-34	4.03E-33
17652	SLC12A7	2744.26	-9.63973	0.570102	-16.9088	3.88E-64	3.61E-62
18686	LDLRAD3	206.926	9.63714	1.19725	8.04941	8.32E-16	6.89E-15
13655	RGS8	17.8466	-9.63617	1.62183	-5.94156	2.82E-09	1.40E-08
8439	MAP3K13	419.876	9.62484	1.04659	9.19642	3.70E-20	4.26E-19
11221	STAC	170.182	9.61853	1.24744	7.71061	1.25E-14	9.51E-14
16641	ZBTB32	569.873	9.61783	0.709294	13.5597	6.94E-42	2.70E-40
1299	MEIS2	556.96	9.60867	0.775011	12.3981	2.68E-35	7.70E-34
13667	AC009237.1	17.5951	-9.60506	1.33225	-7.20967	5.61E-13	3.77E-12
15754	SPATA20	611.683	9.60129	0.581363	16.5151	2.86E-61	2.39E-59
19050	PDE1B	48.0072	-9.59289	1.27157	-7.54412	4.55E-14	3.32E-13
2901	FRAS1	1359.65	-9.58494	0.716134	-13.3843	7.47E-41	2.77E-39
5519	MDGA2	59.1984	-9.57936	1.26002	-7.60254	2.90E-14	2.15E-13
6847	REPS2	164.947	9.57648	1.22826	7.79677	6.35E-15	4.94E-14
7014	B4GALNT4	138.261	-9.56856	1.31656	-7.26786	3.65E-13	2.49E-12
18174	CORO2B	29.6283	9.56551	1.3425	7.12512	1.04E-12	6.87E-12
10045	RP11-766F14.2	203.787	9.55644	1.27652	7.48632	7.08E-14	5.09E-13
15377	GRAP	189.128	-9.5556	0.665518	-14.3581	9.47E-47	4.56E-45
4705	PLOD2	907.815	9.54955	1.45493	6.56359	5.25E-11	3.02E-10
11678	IL1A	117.551	9.54643	1.25696	7.59483	3.08E-14	2.27E-13
12838	ZNF530	209.613	-9.54556	1.19902	-7.96117	1.70E-15	1.38E-14
12053	APOD	18.1348	9.54189	1.25809	7.58441	3.34E-14	2.45E-13
14130	ARHGEF16	60.9787	9.53378	1.21089	7.87334	3.45E-15	2.75E-14
8288	BEX4	255.894	-9.5269	0.856642	-11.1212	9.89E-29	1.98E-27
7354	DAAM2	300.502	-9.49629	1.2207	-7.7794	7.29E-15	5.63E-14
16475	GALNT12	140.749	-9.49216	1.25824	-7.54399	4.56E-14	3.32E-13
4519	AC009113.2	65.7504	-9.49056	1.31003	-7.24453	4.34E-13	2.94E-12
7111	NOTUM	37.0561	9.48763	1.26741	7.48586	7.11E-14	5.11E-13
6844	HDAC11	103.129	-9.48251	1.22498	-7.74092	9.87E-15	7.57E-14
13382	HEY1	1621.16	9.47819	0.557265	17.0084	7.12E-65	6.77E-63
19053	SOX9	129.013	9.47627	1.20189	7.88449	3.16E-15	2.52E-14
1858	DNAJA4	202.736	9.46629	0.666906	14.1943	9.93E-46	4.59E-44
13948	PRKCB	425.699	-9.45814	0.56165	-16.8399	1.24E-63	1.13E-61
2209	COCH	555.156	-9.45473	0.869425	-10.8747	1.52E-27	2.82E-26
11728	ZNF492	18.4242	-9.44877	1.30595	-7.23517	4.65E-13	3.14E-12
18664	NPTX1	592.973	9.43559	1.25448	7.52151	5.41E-14	3.92E-13
17610	LHX1	52.4791	9.4288	1.23398	7.64097	2.16E-14	1.61E-13
4274	GPR126	189.985	-9.42845	1.22669	-7.68608	1.52E-14	1.15E-13
6933	HAS2	27.9758	9.41681	1.27276	7.39876	1.37E-13	9.65E-13
154	GAB4	83.1553	9.41201	3.88619	2.42191	0.015438969	0.030702515
8249	CNNM1	207.593	-9.40496	1.20912	-7.77835	7.35E-15	5.68E-14
12158	NUDT10	63.0718	-9.40495	1.22058	-7.70531	1.31E-14	9.89E-14
15001	CD1C	132.967	-9.40196	0.696088	-13.5069	1.42E-41	5.44E-40
16323	UBXN10	56.5733	-9.40111	1.36286	-6.8981	5.27E-12	3.28E-11
16730	INADL	816.409	9.40013	0.752602	12.4902	8.45E-36	2.49E-34
1759	SLC4A4	72.8894	-9.40002	1.21291	-7.74997	9.19E-15	7.06E-14
5590	IL33	55.0967	9.37938	1.21273	7.73408	1.04E-14	7.96E-14
10317	FKBP10	2033.61	9.37515	0.414361	22.6256	2.43E-113	1.05E-110
11559	SLIT2	3858.61	-9.37147	0.897664	-10.4398	1.63E-25	2.65E-24
10252	C1orf187	19.547	-9.35895	1.41001	-6.63751	3.19E-11	1.86E-10
6488	MYO3B	142.503	9.34381	1.20993	7.72258	1.14E-14	8.69E-14
11362	ERI2	774.073	9.34146	1.03054	9.06466	1.25E-19	1.38E-18
5589	SPSB4	95.2184	-9.33799	1.21068	-7.713	1.23E-14	9.34E-14
17208	VANGL2	328.198	-9.33388	0.870326	-10.7246	7.80E-27	1.39E-25
17978	HIST1H1A	160.41	9.33101	1.36548	6.83349	8.29E-12	5.07E-11
1543	HMOX1	497.984	9.33077	1.2838	7.26811	3.65E-13	2.48E-12
8390	PDE4B	249.443	9.31692	0.812103	11.4726	1.81E-30	4.02E-29
17042	ANKRD7	25.5024	-9.31494	1.227	-7.59163	3.16E-14	2.33E-13
6758	TSPAN11	274.171	9.31058	0.66827	13.9324	4.03E-44	1.73E-42
11575	PCYT1B	58.3165	-9.30917	1.22342	-7.60911	2.76E-14	2.05E-13
1066	DSEL	319.48	-9.30614	1.29303	-7.19716	6.15E-13	4.13E-12
2472	BIRC7	357.824	-9.30052	1.32822	-7.00223	2.52E-12	1.61E-11
2801	FOXA1	119.317	-9.29981	1.23835	-7.50986	5.92E-14	4.27E-13
14594	ME3	53.1294	-9.28018	1.09493	-8.47561	2.34E-17	2.18E-16
10802	CLDN16	184.261	9.27307	1.61724	5.73388	9.82E-09	4.63E-08
5763	ADD2	370.284	-9.26627	1.22977	-7.53498	4.88E-14	3.54E-13
9414	PCDH10	359.668	-9.2586	1.21905	-7.5949	3.08E-14	2.27E-13
1031	EMID1	179.307	-9.25726	1.28497	-7.20424	5.84E-13	3.92E-12
4111	HOXA9	745.797	9.25432	1.2167	7.60609	2.83E-14	2.09E-13
9712	CGNL1	439.62	9.25229	0.580856	15.9287	4.00E-57	2.80E-55
18671	PTGIR	294.848	9.2484	0.766277	12.0693	1.54E-33	4.02E-32
4148	KLRG2	232.65	-9.23582	1.22209	-7.55742	4.11E-14	3.00E-13
10997	LMNA	3132.75	9.23113	0.341568	27.0257	7.37E-161	9.82E-158
7708	CMTM8	89.8925	-9.20245	1.21109	-7.59848	3.00E-14	2.21E-13
12946	NUDT19	833.9	9.19503	0.572859	16.0511	5.61E-58	4.14E-56
13471	ACVRL1	119.59	9.19489	1.23097	7.46965	8.04E-14	5.74E-13
10724	SPATA6	115.042	-9.18965	1.21082	-7.58959	3.21E-14	2.36E-13
19342	CDC42EP5	78.7024	9.18351	1.25603	7.31154	2.64E-13	1.82E-12
5245	RP11-262H14.4	128.513	9.1831	1.20702	7.60809	2.78E-14	2.06E-13
11443	SASH3	564.79	-9.16385	0.457786	-20.0178	3.86E-89	8.79E-87
12360	OFCC1	28.7488	9.16379	1.4394	6.3664	1.94E-10	1.06E-09
7199	SERPINB1	336.292	9.15885	0.54976	16.6597	2.57E-62	2.24E-60
16036	IL13RA1	381.95	9.15849	1.0659	8.59225	8.53E-18	8.21E-17
14986	ALDH1B1	690.157	9.15803	0.644848	14.2018	8.92E-46	4.13E-44
13319	IL7	23.9544	9.15374	1.28082	7.1468	8.88E-13	5.89E-12
15491	FAM101B	212.974	-9.153	1.33125	-6.87552	6.18E-12	3.82E-11
18073	CD5	1420.6	-9.15149	0.835588	-10.9522	6.49E-28	1.23E-26
13825	EPHA2	434.499	9.15004	1.22917	7.44407	9.76E-14	6.93E-13
14286	TNS1	200.303	9.13611	1.25282	7.29242	3.04E-13	2.08E-12
19191	C17orf54	13.3947	9.13043	1.53616	5.94369	2.79E-09	1.38E-08
13148	CHI3L2	121.73	-9.12557	0.784322	-11.635	2.74E-31	6.30E-30
5826	ENPP1	431.238	9.11851	0.860746	10.5937	3.19E-26	5.42E-25
12185	GSPT2	308.327	9.11255	0.745259	12.2274	2.22E-34	6.06E-33
15874	RBFOX1	34.5692	9.11243	1.2818	7.1091	1.17E-12	7.68E-12
2701	NKX2-1	72.9684	9.10591	1.23532	7.37129	1.69E-13	1.18E-12
927	MX1	67.5941	-9.10464	0.909399	-10.0117	1.35E-23	1.96E-22
998	ZBTB7C	23.5984	-9.10393	1.27508	-7.13991	9.34E-13	6.19E-12
14740	ZNF193	381.694	9.07675	1.1864	7.65066	2.00E-14	1.50E-13
5071	RND3	392.434	9.07669	1.22438	7.41328	1.23E-13	8.67E-13
13904	CHRDL1	12.3525	-9.07558	1.425	-6.36885	1.90E-10	1.05E-09
14773	AL353997.5	12.1927	-9.07311	2.63909	-3.43797	0.000586092	0.001523665
7364	XKR5	26.779	-9.07069	1.35091	-6.71448	1.89E-11	1.12E-10
9215	PCSK1	27.8253	9.0677	1.28745	7.04314	1.88E-12	1.21E-11
16732	ZNF222	127.217	-9.0581	1.21748	-7.44006	1.01E-13	7.13E-13
8080	C10orf54	38.3097	-9.05796	1.2635	-7.16894	7.56E-13	5.04E-12
169	CECR1	85.0941	-9.05615	0.975243	-9.28605	1.60E-20	1.88E-19
16790	CASQ1	216.011	9.0469	1.23252	7.34015	2.13E-13	1.48E-12
7339	CD86	720.906	9.04563	0.942639	9.59606	8.31E-22	1.07E-20
268	PCDH11Y	12.2373	-9.0305	1.45439	-6.20912	5.33E-10	2.81E-09
4467	GIMAP6	82.4944	-9.02493	1.23875	-7.28551	3.20E-13	2.19E-12
10460	HMCN2	84.5778	9.00878	1.24616	7.22923	4.86E-13	3.28E-12
12664	ADAMTS19	102	-9.00863	1.2237	-7.36178	1.81E-13	1.26E-12
13540	LRP3	657.066	9.00304	0.86642	10.3911	2.72E-25	4.38E-24
11271	TEAD1	1703.8	9.00208	0.490237	18.3627	2.61E-75	3.59E-73
17306	BCL3	220.789	8.9988	0.926184	9.71599	2.58E-22	3.39E-21
10003	TNFRSF12A	186.147	8.99272	0.896222	10.034	1.08E-23	1.57E-22
14177	LAMC2	36.0637	8.98668	1.30291	6.8974	5.30E-12	3.30E-11
2766	EGR2	988.137	8.98368	0.903467	9.94355	2.69E-23	3.81E-22
1779	LPHN3	311.012	-8.98359	1.27466	-7.04783	1.82E-12	1.18E-11
5189	PPARG	141.25	-8.97813	1.20673	-7.44002	1.01E-13	7.13E-13
3678	VRK2	489.157	8.97442	0.659079	13.6166	3.19E-42	1.26E-40
17002	PPP2R2C	362.929	8.9734	0.588352	15.2518	1.60E-52	9.58E-51
17057	SOAT2	13.8271	-8.9706	1.55218	-5.77934	7.50E-09	3.57E-08
488	TMSB4Y	13.1316	-8.96855	1.3053	-6.87089	6.38E-12	3.94E-11
9580	AL713965.1	72.4907	-8.96459	1.21551	-7.37515	1.64E-13	1.14E-12
16216	SH3RF2	893.868	-8.95659	1.24855	-7.17361	7.30E-13	4.88E-12
5141	EDIL3	115.726	8.95329	1.25017	7.16165	7.97E-13	5.30E-12
17648	TGFBR3	651.745	8.95105	0.926901	9.65696	4.59E-22	5.96E-21
6631	FGF2	385.946	8.94664	0.768895	11.6357	2.71E-31	6.25E-30
4655	C16orf54	82.7793	-8.94352	1.07924	-8.28687	1.16E-16	1.02E-15
16191	RGS1	865.201	8.92616	0.580791	15.369	2.64E-53	1.61E-51
7008	PIP5K1B	174.441	8.92581	0.865454	10.3134	6.13E-25	9.71E-24
7736	WNT9A	27.7921	8.92232	1.28898	6.92198	4.45E-12	2.79E-11
17980	ZNF829	408.545	-8.92157	1.20818	-7.38428	1.53E-13	1.07E-12
13936	GPR132	506.414	8.91962	0.674247	13.229	5.97E-40	2.15E-38
6784	SLC16A2	101.014	-8.91371	1.2827	-6.94918	3.67E-12	2.32E-11
12657	CCR5	14.8299	-8.90565	1.3357	-6.66741	2.60E-11	1.53E-10
7492	C3	362.973	8.90493	1.27328	6.99367	2.68E-12	1.71E-11
8653	TREML2	92.7336	-8.88281	2.33232	-3.80857	0.000139771	0.00040136
13312	PCDH1	40.9313	8.87887	1.30456	6.80602	1.00E-11	6.10E-11
817	RNF165	78.2956	-8.8641	1.04943	-8.4466	3.00E-17	2.77E-16
2952	CYP1B1	116.993	8.85998	1.24864	7.09572	1.29E-12	8.42E-12
2566	MICA	195.311	8.84099	1.0314	8.5718	1.02E-17	9.76E-17
17537	CD248	10.9363	-8.84025	1.49918	-5.89672	3.71E-09	1.81E-08
1247	COL6A1	4786.76	8.83791	0.581808	15.1904	4.09E-52	2.41E-50
10729	OSR2	81.4134	-8.82925	1.20748	-7.31212	2.63E-13	1.81E-12
12210	NFATC2	2102.1	8.82576	0.403683	21.8631	5.83E-106	2.02E-103
1629	TGM5	28.2594	8.82022	1.47465	5.98122	2.21E-09	1.10E-08
16255	DDX43	11.7488	8.80207	1.32194	6.65843	2.77E-11	1.62E-10
1971	CHRNA3	109.893	-8.80143	0.852396	-10.3255	5.40E-25	8.59E-24
16058	FFAR1	11.3137	8.79785	1.40215	6.27453	3.51E-10	1.88E-09
4057	SLC22A2	12.9374	8.79267	1.35179	6.50445	7.80E-11	4.42E-10
17603	TRAM1L1	21.501	-8.79074	1.26167	-6.96755	3.23E-12	2.05E-11
5898	NR2F1	821.247	8.78928	1.23979	7.0893	1.35E-12	8.79E-12
1108	NEFH	144.536	8.78871	0.900888	9.75561	1.75E-22	2.32E-21
9489	SLC5A8	36.2548	8.78832	1.30388	6.74013	1.58E-11	9.47E-11
1766	TRAF1	3370.75	8.77662	0.410483	21.3812	2.00E-101	6.19E-99
14691	GPR85	20.9908	-8.77482	1.28792	-6.81317	9.55E-12	5.81E-11
1644	TST	424.11	8.75524	1.05153	8.32619	8.35E-17	7.46E-16
4554	PLA1A	80.1656	8.73838	1.22547	7.13065	9.99E-13	6.61E-12
13286	FBLIM1	81.1804	-8.72298	1.26202	-6.91192	4.78E-12	2.99E-11
2845	SYNGR1	211.102	-8.72026	1.32176	-6.59743	4.18E-11	2.42E-10
4116	CCDC152	10.0306	-8.71942	1.37916	-6.32226	2.58E-10	1.40E-09
6707	ZNF439	87.9897	-8.71808	1.24302	-7.01362	2.32E-12	1.49E-11
18203	FNBP1L	1016.54	-8.70907	0.377285	-23.0836	6.77E-118	3.26E-115
15422	C1orf177	27.3924	8.70904	1.22227	7.12529	1.04E-12	6.87E-12
17289	SYBU	48.5374	8.70073	1.25836	6.91433	4.70E-12	2.94E-11
7395	HERC6	128.936	-8.6919	0.903395	-9.62138	6.50E-22	8.38E-21
16033	BTBD11	272.248	-8.69159	0.617992	-14.0642	6.30E-45	2.82E-43
16099	TMCO4	252.091	8.68693	0.736645	11.7926	4.26E-32	1.03E-30
6625	ABCA3	976.733	8.67873	0.44829	19.3596	1.69E-83	3.05E-81
7618	IGFBP4	159.262	-8.67066	1.24018	-6.99148	2.72E-12	1.73E-11
4405	KYNU	54.8949	8.66947	0.933435	9.28771	1.58E-20	1.86E-19
14392	UGT3A2	36.1741	-8.66388	1.27624	-6.78861	1.13E-11	6.84E-11
12632	ZNF773	357.655	-8.6577	0.778066	-11.1272	9.25E-29	1.85E-27
3413	SLCO2A1	28.8213	-8.65477	1.29421	-6.6873	2.27E-11	1.34E-10
3611	TMEM22	516.972	-8.64955	1.04719	-8.25976	1.46E-16	1.27E-15
18889	C11orf96	81.4963	-8.63467	1.32692	-6.50729	7.65E-11	4.34E-10
9914	AUTS2	549.472	-8.63106	1.22648	-7.03727	1.96E-12	1.26E-11
9631	PKD2L1	55.6891	8.62849	0.966888	8.92399	4.50E-19	4.77E-18
16571	CYTSB	1200.28	8.62647	0.394186	21.8843	3.67E-106	1.30E-103
500	DZIP1	1027.5	8.62629	0.531727	16.2231	3.46E-59	2.66E-57
14449	ASB2	745.363	8.62403	1.27806	6.74777	1.50E-11	9.00E-11
7186	ZNF563	102.051	-8.62276	1.21367	-7.10469	1.21E-12	7.91E-12
17215	BAIAP2L1	973.186	8.6204	0.550306	15.6648	2.63E-55	1.75E-53
12093	MAGEB1	78.5496	-8.61847	1.34481	-6.40868	1.47E-10	8.15E-10
13187	PLD5	15.0428	-8.61256	1.30001	-6.62499	3.47E-11	2.02E-10
10497	PCDHB5	17.1523	-8.60696	1.33973	-6.42438	1.32E-10	7.37E-10
12747	SLA	234.65	-8.6049	0.615793	-13.9737	2.26E-44	9.85E-43
12325	ATP9A	1229.5	8.60072	0.416054	20.6721	6.17E-95	1.75E-92
5022	PHLDA2	172.223	8.59722	0.642481	13.3813	7.78E-41	2.88E-39
12947	RGPD1	17.5337	-8.59714	1.34508	-6.39157	1.64E-10	9.07E-10
9090	PGCP	109.836	8.57658	0.73022	11.7452	7.47E-32	1.79E-30
17677	CCL20	88.3213	8.57643	1.55471	5.51642	3.46E-08	1.55E-07
10872	ITGAM	254.929	8.57445	1.23162	6.96194	3.36E-12	2.12E-11
12642	C1orf61	330.962	8.57343	0.698655	12.2713	1.29E-34	3.55E-33
8372	IRF5	562.876	8.56592	0.489484	17.4999	1.44E-68	1.54E-66
178	ATP8A2	162.378	-8.56429	0.806328	-10.6214	2.37E-26	4.06E-25
3644	TMEM150C	29.4831	-8.56197	1.26156	-6.78681	1.15E-11	6.92E-11
10845	CD28	11.5788	-8.55891	1.37889	-6.20712	5.40E-10	2.85E-09
15298	ACHE	239.326	8.55624	0.909811	9.40441	5.23E-21	6.35E-20
14015	LIMS2	124.324	-8.55497	0.645913	-13.2448	4.84E-40	1.75E-38
18417	AC011479.1	391.285	-8.54799	0.470202	-18.1794	7.52E-74	9.51E-72
10502	ZNF506	292.14	-8.54771	0.464072	-18.4189	9.26E-76	1.28E-73
15980	NEBL	112.189	-8.54495	1.30052	-6.5704	5.02E-11	2.89E-10
7711	DNAH5	14.1975	8.54202	1.37313	6.22086	4.94E-10	2.62E-09
858	B3GALT5	23.3976	8.54134	1.30734	6.53339	6.43E-11	3.67E-10
5635	TSLP	27.8371	-8.53945	1.25054	-6.82859	8.58E-12	5.24E-11
12587	REEP1	73.9334	-8.53896	1.24055	-6.8832	5.85E-12	3.63E-11
1018	TUBB6	1289.55	8.53767	0.340639	25.0637	1.24E-138	9.32E-136
15686	KLHL13	176.738	-8.53373	0.755865	-11.29	1.47E-29	3.09E-28
14329	MFAP2	89.7234	-8.52925	1.32087	-6.45729	1.07E-10	5.97E-10
1900	C20orf95	98.6398	8.52772	0.660065	12.9195	3.49E-38	1.17E-36
2352	EGR3	556.561	8.52541	1.05236	8.10119	5.44E-16	4.57E-15
7516	COL6A3	1147.08	8.52318	0.958616	8.89112	6.05E-19	6.35E-18
3277	CLU	474.408	8.52235	0.645628	13.2001	8.76E-40	3.14E-38
2736	C7orf46	124.888	-8.51798	0.669374	-12.7253	4.28E-37	1.38E-35
17844	PVRL4	216.354	8.5161	1.05371	8.08198	6.37E-16	5.32E-15
1385	C15orf56	17.4605	8.51573	1.30786	6.51121	7.45E-11	4.24E-10
14455	COL16A1	186.67	8.50671	0.967914	8.78871	1.51E-18	1.55E-17
3771	LRRN1	284.237	-8.50522	0.817703	-10.4014	2.44E-25	3.94E-24
14405	ERC2	209.812	8.50146	1.2089	7.03238	2.03E-12	1.31E-11
12918	IQGAP3	1800.81	-8.49467	0.697513	-12.1785	4.05E-34	1.09E-32
16832	FOSL1	134.553	8.4805	1.05489	8.03926	9.04E-16	7.47E-15
4224	ESYT3	33.7023	-8.47486	1.09536	-7.73706	1.02E-14	7.80E-14
18799	ABCA6	53.9001	8.47441	1.31311	6.45367	1.09E-10	6.11E-10
4657	MPP1	178.916	-8.47019	0.779425	-10.8672	1.65E-27	3.05E-26
4986	FAM49A	129.191	8.45544	0.814526	10.3808	3.03E-25	4.86E-24
13504	SYNM	79.4975	-8.44662	1.22764	-6.88035	5.97E-12	3.70E-11
4823	SCN9A	11.7865	-8.42549	1.50668	-5.59209	2.24E-08	1.02E-07
19404	ETNK2	110.076	-8.42265	1.22584	-6.87089	6.38E-12	3.94E-11
5678	AL132661.1	31.3944	-8.42097	1.60164	-5.2577	1.46E-07	6.12E-07
4808	KCNN1	163.282	8.41871	0.822286	10.2382	1.34E-24	2.09E-23
17895	AC073624.1	34.0022	8.41869	1.2338	6.82341	8.89E-12	5.42E-11
16039	IL12B	10.1242	8.41553	1.3647	6.16659	6.98E-10	3.65E-09
8649	SV2A	628.863	-8.41084	0.420288	-20.0121	4.32E-89	9.72E-87
8445	HIST1H3E	136.14	-8.40003	1.07181	-7.83723	4.61E-15	3.63E-14
7936	ANKRD43	61.3488	-8.3996	1.21881	-6.89162	5.52E-12	3.43E-11
10253	TNFAIP2	962.52	8.37872	0.737173	11.366	6.17E-30	1.33E-28
13281	RNF135	180.416	8.3772	0.751273	11.1507	7.11E-29	1.44E-27
461	SLITRK5	309.533	-8.36293	1.25052	-6.68758	2.27E-11	1.34E-10
6159	ZAP70	862.983	-8.35282	0.340965	-24.4976	1.57E-132	1.01E-129
16686	ZNF155	173.628	-8.34985	1.20315	-6.93996	3.92E-12	2.47E-11
14761	ICAM1	4091.09	8.34279	1.12198	7.43574	1.04E-13	7.36E-13
17467	EPHB2	397.893	-8.3371	0.478311	-17.4303	4.86E-68	5.20E-66
2338	MIOX	10.4876	-8.33419	1.42573	-5.84555	5.05E-09	2.44E-08
18902	C1QL1	31.2663	-8.33352	1.28248	-6.49797	8.14E-11	4.61E-10
2840	IL21R	3261.3	8.33209	0.324996	25.6375	5.83E-145	5.32E-142
13199	CACNA1E	211.567	8.32963	0.952777	8.74248	2.28E-18	2.29E-17
18449	LRTM2	146.608	8.32513	0.76395	10.8975	1.18E-27	2.22E-26
8550	DLL3	72.9726	8.32485	1.20512	6.90793	4.92E-12	3.07E-11
18413	F3	68.3229	-8.32308	1.22433	-6.79805	1.06E-11	6.43E-11
9636	HEYL	96.02	-8.31859	1.2129	-6.85845	6.96E-12	4.29E-11
6724	ADRB1	14.1714	-8.31578	1.24479	-6.68049	2.38E-11	1.40E-10
13889	LAMB3	492.849	8.3087	1.05765	7.85583	3.97E-15	3.14E-14
1483	SPINT1	38.9441	-8.30233	1.13791	-7.29611	2.96E-13	2.03E-12
596	DNAJC15	405.69	8.30111	0.860988	9.64137	5.35E-22	6.92E-21
3794	SLC2A8	334.772	8.29747	1.20457	6.88834	5.64E-12	3.50E-11
6350	DCHS1	754.474	-8.29432	0.311088	-26.6623	1.29E-156	1.59E-153
18782	ABCA9	42.1812	8.29203	1.38297	5.9958	2.02E-09	1.01E-08
14567	NLRP3	150.143	8.2831	0.663172	12.4901	8.45E-36	2.49E-34
3084	LFNG	481.465	8.28193	0.552291	14.9956	7.85E-51	4.49E-49
256	PCDH17	185.964	-8.28101	1.20709	-6.86033	6.87E-12	4.23E-11
11061	HLA-DQA1	1505.48	8.28035	1.21924	6.7914	1.11E-11	6.71E-11
6486	ERP27	16.8278	-8.27946	1.29564	-6.39025	1.66E-10	9.15E-10
4238	HOXA10	142.208	8.27822	1.23721	6.69103	2.22E-11	1.31E-10
19400	PRRX1	284.66	8.26869	1.26643	6.52915	6.61E-11	3.77E-10
16960	DBH	24.6371	-8.26412	2.13045	-3.87904	0.000104868	0.00030787
13906	MYO7B	295.409	-8.25932	0.62227	-13.2729	3.33E-40	1.21E-38
13457	BCAN	70.1649	8.25841	1.22232	6.75634	1.42E-11	8.50E-11
6591	GFPT2	653.874	8.25685	0.47631	17.335	2.56E-67	2.67E-65
9161	CRYGN	20.6328	-8.25335	1.30438	-6.32743	2.49E-10	1.36E-09
9934	KRT17	208.973	8.24938	1.23445	6.68265	2.35E-11	1.38E-10
16411	RASL10B	146.138	-8.24655	0.687285	-11.9987	3.61E-33	9.25E-32
3808	NCKAP5	186.94	8.23778	0.748822	11.001	3.78E-28	7.23E-27
7170	DENND1C	344.176	-8.23636	0.650782	-12.6561	1.04E-36	3.26E-35
12422	RP1-21O18.1	810.799	8.23466	0.398641	20.6568	8.48E-95	2.37E-92
2686	TLR7	58.0398	8.23288	1.08308	7.60134	2.93E-14	2.17E-13
19298	GLT1D1	56.0703	-8.22809	0.763581	-10.7757	4.49E-27	8.08E-26
16839	KITLG	294.763	8.2268	1.2037	6.83459	8.22E-12	5.03E-11
9092	SWAP70	500.258	-8.22469	0.607685	-13.5345	9.79E-42	3.78E-40
7201	ZNF442	94.0939	-8.22299	1.22947	-6.68822	2.26E-11	1.33E-10
14420	SRPX	40.978	-8.2109	1.28698	-6.38	1.77E-10	9.77E-10
18243	SPATA3	61.0753	8.20998	1.01308	8.104	5.32E-16	4.48E-15
12750	PLD1	635.932	8.20554	1.06301	7.71915	1.17E-14	8.92E-14
9031	SNCAIP	191.126	-8.19979	1.23877	-6.6193	3.61E-11	2.10E-10
13142	SFRS13B	174.125	-8.19758	1.0456	-7.84006	4.50E-15	3.56E-14
5794	ADC	102.975	-8.19263	1.07802	-7.59974	2.97E-14	2.19E-13
17841	WWC1	810.232	8.18178	0.56672	14.4371	3.02E-47	1.48E-45
3190	ZBTB46	646.31	8.17775	0.51204	15.9709	2.04E-57	1.44E-55
13419	ZNF814	440.245	-8.1714	0.439682	-18.5848	4.27E-77	6.16E-75
3959	ZNF878	14.9558	-8.1712	1.4758	-5.53679	3.08E-08	1.38E-07
19197	CD247	229.814	-8.16612	0.482671	-16.9186	3.28E-64	3.07E-62
6829	FOXC1	722.341	8.16273	0.529149	15.4261	1.09E-53	6.83E-52
8943	TRIM7	80.0053	8.13876	0.916216	8.88301	6.51E-19	6.81E-18
18199	SAMD12	177.257	-8.13137	0.495264	-16.4182	1.42E-60	1.14E-58
12917	CNR1	53.6915	8.12332	1.25924	6.45098	1.11E-10	6.22E-10
10017	AL117209.2	3341.05	8.12082	0.331027	24.5322	6.69E-133	4.50E-130
2524	XKR6	339.519	8.11664	0.626629	12.9529	2.26E-38	7.63E-37
15478	POU3F2	143.997	-8.11309	1.08827	-7.45507	8.98E-14	6.40E-13
12136	ZNF547	214.976	-8.09503	0.892972	-9.06527	1.24E-19	1.38E-18
3396	ANKRD34B	31.4635	-8.09371	1.22392	-6.61291	3.77E-11	2.18E-10
3912	NFKBIZ	2493.79	8.09308	0.27439	29.4948	3.36E-191	7.28E-188
15024	POTEI	12.9055	8.08781	1.32533	6.1025	1.04E-09	5.38E-09
1929	PPP1R16B	199.752	-8.08699	0.554211	-14.5919	3.16E-48	1.63E-46
12460	SLC44A5	760.619	-8.0859	1.20378	-6.7171	1.85E-11	1.10E-10
5296	SEZ6L2	295.927	8.08093	0.454239	17.79	8.45E-71	9.69E-69
18954	ALX4	152.648	8.07589	0.656621	12.2992	9.15E-35	2.54E-33
16160	DLX6	61.3211	8.0757	1.24118	6.50647	7.69E-11	4.36E-10
15663	C9orf64	465.312	8.07315	0.484962	16.647	3.18E-62	2.76E-60
5164	SYK	643.418	8.07079	0.408747	19.7452	8.82E-87	1.80E-84
11345	ZNF493	441.668	-8.05612	0.409566	-19.6699	3.91E-86	7.78E-84
6056	ERMN	32.2444	8.02817	1.24044	6.47201	9.67E-11	5.43E-10
5275	ANKRD20A3	21.7011	-8.02573	1.25556	-6.39213	1.64E-10	9.04E-10
14564	RHBDF2	729.871	8.0257	0.538644	14.8998	3.30E-50	1.86E-48
18914	CCND2	10456.8	8.02462	0.502002	15.9852	1.62E-57	1.15E-55
15732	VAT1	2489.32	-8.01874	0.31006	-25.8619	1.79E-147	1.82E-144
4114	SLC22A3	10.156	8.01309	1.27937	6.26332	3.77E-10	2.01E-09
2393	TNFRSF10B	4578.77	8.01243	0.420354	19.0611	5.31E-81	8.68E-79
1985	AL512662.2	48.3018	8.00488	1.2365	6.47385	9.55E-11	5.37E-10
18918	ITGA5	801.328	-7.99401	0.588392	-13.5862	4.83E-42	1.90E-40
19286	RAB37	51.8768	-7.99014	0.946165	-8.44477	3.05E-17	2.81E-16
1388	PLCB2	268.288	-7.98736	0.915871	-8.72106	2.76E-18	2.75E-17
17768	LGALS3BP	642.012	-7.98371	0.475667	-16.7842	3.18E-63	2.83E-61
17218	MEOX1	92.0479	7.98323	1.8269	4.36982	1.24E-05	4.15E-05
5145	FUCA2	1230.43	7.98295	0.482801	16.5347	2.07E-61	1.75E-59
9467	WNT3	52.212	-7.98087	1.21654	-6.5603	5.37E-11	3.09E-10
9023	TCEAL3	20.0669	-7.97695	1.26889	-6.28657	3.25E-10	1.75E-09
16318	PLA2G2C	20.2913	-7.97551	1.50291	-5.30671	1.12E-07	4.74E-07
6866	IFITM2	180.772	-7.97067	1.2721	-6.26574	3.71E-10	1.98E-09
18559	TBC1D10C	196.87	-7.96591	0.437317	-18.2154	3.90E-74	5.04E-72
836	KIF16B	461.645	7.96038	0.576964	13.797	2.66E-43	1.10E-41
12677	GBA3	27.351	7.95357	1.36344	5.83346	5.43E-09	2.61E-08
16725	ATP1A4	178.973	7.95034	1.10201	7.2144	5.42E-13	3.65E-12
11861	CSF1	542.683	7.94723	0.569901	13.9449	3.38E-44	1.46E-42
19144	CDC42EP4	768.06	7.94501	0.349571	22.7279	2.37E-114	1.08E-111
10231	PCDHB2	122.261	-7.93177	0.595187	-13.3265	1.62E-40	5.96E-39
14372	ADAMTS17	912.639	-7.92998	0.49057	-16.1648	8.93E-59	6.76E-57
1334	THBS1	237.285	7.92843	0.532621	14.8857	4.08E-50	2.29E-48
17623	ODZ2	1334.62	7.92799	1.36811	5.79484	6.84E-09	3.27E-08
3525	HTR7	39.3842	7.92758	1.24593	6.36277	1.98E-10	1.09E-09
16310	ALDH3A1	18.7289	7.92516	1.25997	6.28995	3.18E-10	1.71E-09
4440	SH3GL3	154.394	-7.92086	0.753507	-10.512	7.61E-26	1.26E-24
3535	CARD11	404.281	-7.92038	1.05056	-7.53919	4.73E-14	3.43E-13
668	JAG1	1165.24	7.91629	0.443214	17.8611	2.37E-71	2.81E-69
2481	TNFRSF10D	908.738	7.9138	0.479253	16.5128	2.97E-61	2.47E-59
1367	LAMA3	1123.19	7.90622	0.508217	15.5568	1.43E-54	9.22E-53
11862	CAPN2	1686.12	7.90159	0.356049	22.1924	4.07E-109	1.60E-106
4747	PLSCR4	19.0084	7.89037	1.2579	6.27267	3.55E-10	1.90E-09
10732	MGST2	100.297	7.8884	1.223	6.45005	1.12E-10	6.25E-10
69	RBM11	41.3822	-7.88767	1.24055	-6.35821	2.04E-10	1.12E-09
10882	ROBO1	5990.75	7.88655	0.477704	16.5093	3.14E-61	2.59E-59
4076	PRSS55	10.6958	7.87432	1.35703	5.80262	6.53E-09	3.12E-08
19148	IRAK3	840.524	7.85657	0.329814	23.8212	2.01E-125	1.20E-122
14865	C12orf68	25.9137	7.85639	1.21658	6.45777	1.06E-10	5.95E-10
15041	RORC	101.76	-7.85231	0.67513	-11.6308	2.87E-31	6.59E-30
15209	FBLN1	1020.53	-7.85009	0.534461	-14.6879	7.71E-49	4.06E-47
3135	ANTXR2	145.443	-7.8454	0.920018	-8.52744	1.50E-17	1.41E-16
13372	CA12	111.792	-7.83494	1.23922	-6.32249	2.57E-10	1.40E-09
8993	ELL2	3852.49	7.83464	0.358444	21.8573	6.62E-106	2.25E-103
14356	TP73	521.82	7.83215	0.429352	18.2418	2.40E-74	3.20E-72
1677	HDHD3	214.97	-7.83205	0.867034	-9.03316	1.67E-19	1.83E-18
5836	SPNS3	343.072	-7.81987	2.46192	-3.17633	0.001491499	0.003633235
12516	MID2	422.766	-7.80972	1.28335	-6.08543	1.16E-09	5.96E-09
15893	RND2	72.3086	-7.80956	0.887526	-8.79925	1.38E-18	1.41E-17
15320	PCSK6	627.224	7.80923	0.577969	13.5115	1.34E-41	5.12E-40
92	11	17.2946	-7.80043	1.31944	-5.91194	3.38E-09	1.66E-08
8572	AMN1	82.0072	7.80036	1.21964	6.3956	1.60E-10	8.85E-10
17770	RUNX2	1073.52	7.79643	0.371497	20.9865	8.71E-98	2.60E-95
3086	CYS1	59.0636	7.79631	0.89307	8.72979	2.55E-18	2.55E-17
19040	C17orf55	20.6182	7.79032	1.33401	5.83978	5.23E-09	2.52E-08
19414	SDSL	60.152	7.78622	1.09342	7.12099	1.07E-12	7.07E-12
9038	PREX1	2351.57	7.77743	0.249617	31.1574	4.02E-213	9.96E-210
6749	HIST1H2BE	606.493	-7.77654	0.832803	-9.33779	9.84E-21	1.17E-19
1701	IL2RB	911.752	7.77287	0.657831	11.8159	3.23E-32	7.84E-31
17211	KIRREL2	43.6219	-7.77126	0.86804	-8.95265	3.47E-19	3.71E-18
11472	AC004381.6	641.689	7.76416	0.794843	9.76817	1.54E-22	2.05E-21
14490	KRT86	101.842	7.76262	1.29542	5.99237	2.07E-09	1.03E-08
13574	LAPTM5	1200.33	-7.76005	0.376639	-20.6034	2.56E-94	6.92E-92
10832	CYB561	458.72	7.7511	0.383471	20.213	7.52E-91	1.84E-88
14352	PRIMA1	32.9242	7.74601	1.24596	6.21691	5.07E-10	2.68E-09
3073	KLF11	634.472	7.74304	0.469447	16.494	4.06E-61	3.33E-59
16631	TMC8	485.744	-7.72873	0.417007	-18.5338	1.10E-76	1.57E-74
7863	EMR2	646.122	7.72574	0.724737	10.6601	1.56E-26	2.71E-25
16660	DDX19B	492.705	7.72041	0.435816	17.7148	3.22E-70	3.62E-68
18318	KCNN3	52.9662	7.71504	1.08815	7.09003	1.34E-12	8.74E-12
18887	GPR84	41.631	7.71437	0.984028	7.83958	4.52E-15	3.57E-14
15281	MDFIC	2344.64	7.71051	1.20142	6.41785	1.38E-10	7.69E-10
2839	STK31	25.932	-7.70509	1.23724	-6.22765	4.73E-10	2.51E-09
17146	MYRIP	20.5713	7.70155	1.1101	6.93774	3.98E-12	2.50E-11
2649	FAM167A	202.391	7.69065	0.609737	12.6131	1.79E-36	5.53E-35
19076	HMGA2	417.413	7.68814	1.28368	5.98916	2.11E-09	1.05E-08
4678	NUDT16	496.398	7.68234	0.866344	8.86754	7.48E-19	7.79E-18
18863	ZNF468	318.187	-7.67716	0.480575	-15.9749	1.91E-57	1.35E-55
3702	HLA-B	4806.54	7.67271	0.365712	20.9802	9.95E-98	2.92E-95
12438	HOXB9	3477.43	7.65947	0.538263	14.23	5.97E-46	2.79E-44
6883	AMOTL1	1462.31	-7.65827	0.221966	-34.502	7.48E-261	1.30E-256
13452	CDC14B	1146.41	7.65594	0.7091	10.7967	3.57E-27	6.47E-26
11656	VWA1	196.814	7.64748	1.22194	6.25846	3.89E-10	2.07E-09
10623	ASS1	1124.73	-7.63853	0.864626	-8.83449	1.01E-18	1.04E-17
297	ZNF396	48.5717	-7.63021	1.24163	-6.1453	7.98E-10	4.15E-09
19294	XCL1	29.8334	-7.62639	1.09202	-6.98376	2.87E-12	1.83E-11
9524	FA2H	11.474	-7.6229	1.45084	-5.25414	1.49E-07	6.22E-07
11055	ALDH7A1	552.285	-7.61695	0.746969	-10.1971	2.04E-24	3.13E-23
13122	IKZF2	1075.86	-7.61619	0.696469	-10.9354	7.80E-28	1.47E-26
4381	C11orf21	25.6341	7.61516	1.33748	5.69367	1.24E-08	5.81E-08
2612	OLFML2A	43.0687	7.60986	1.12092	6.78892	1.13E-11	6.83E-11
4521	ADPRH	469.012	7.60632	0.392273	19.3904	9.30E-84	1.73E-81
5529	EPHA1	20.2872	-7.60271	1.34473	-5.65372	1.57E-08	7.25E-08
9319	SHOX2	211.661	7.60169	1.05158	7.2288	4.87E-13	3.29E-12
13466	C19orf18	12.3217	-7.59207	1.31397	-5.77795	7.56E-09	3.60E-08
5051	ANK1	146.249	7.58816	0.877689	8.64562	5.35E-18	5.23E-17
430	AC134878.1	29.359	-7.58704	1.34153	-5.65553	1.55E-08	7.18E-08
13636	KIAA0284	1633.74	7.58533	0.348957	21.7372	9.14E-105	2.99E-102
1468	RFPL2	18.0117	7.58193	1.28522	5.89934	3.65E-09	1.78E-08
18795	HVCN1	59.5625	-7.57854	0.873818	-8.67291	4.21E-18	4.15E-17
6313	CEBPD	298.671	7.5758	0.44195	17.1418	7.24E-66	7.05E-64
720	C21orf7	123.376	7.57337	0.812626	9.31963	1.17E-20	1.38E-19
18496	NCRNA00085	32.9731	7.57173	1.23191	6.14633	7.93E-10	4.13E-09
18848	TSPAN9	454.718	7.56315	0.367726	20.5673	5.38E-94	1.44E-91
17476	RBM20	765.329	7.56288	0.85322	8.86393	7.72E-19	8.03E-18
5339	BCL6B	137.915	7.56124	1.22017	6.19689	5.76E-10	3.03E-09
8565	LIPH	14.6412	7.55123	1.31725	5.73258	9.89E-09	4.66E-08
17858	WT1	106.788	-7.5483	0.576743	-13.0878	3.87E-39	1.35E-37
13056	RGPD2	15.5394	-7.54607	1.18753	-6.35445	2.09E-10	1.15E-09
2620	SHROOM3	282.667	-7.54322	1.22139	-6.17594	6.58E-10	3.44E-09
14071	SEL1L3	355.825	7.54038	0.439933	17.1398	7.49E-66	7.25E-64
11749	FAT2	203.008	7.53539	1.2669	5.94789	2.72E-09	1.35E-08
15151	CCL1	406.495	7.52665	1.60721	4.68307	2.83E-06	1.03E-05
12540	SLC6A4	242.406	7.52006	0.438355	17.1552	5.75E-66	5.63E-64
5801	AQP3	138.894	-7.51922	0.554985	-13.5485	8.09E-42	3.14E-40
18596	ZBTB7B	660.482	7.517	0.473171	15.8864	7.87E-57	5.43E-55
2512	SP8	36.2556	7.51324	1.26704	5.92977	3.03E-09	1.50E-08
2969	MTX3	1646.12	7.50851	0.322747	23.2644	1.02E-119	5.03E-117
17459	RXRA	4640.68	7.4895	0.386391	19.3832	1.07E-83	1.95E-81
11309	ZBTB16	15.8558	-7.48846	1.407	-5.32229	1.02E-07	4.37E-07
18989	TP53I11	314.941	7.47981	0.536271	13.9478	3.24E-44	1.40E-42
3840	SCARA5	45.4118	7.4736	1.24551	6.00043	1.97E-09	9.88E-09
1651	MPST	780.667	7.47043	0.466541	16.0124	1.05E-57	7.62E-56
13613	DACT1	102.958	-7.46923	1.08033	-6.91385	4.72E-12	2.95E-11
12170	GPR160	92.0745	-7.46383	1.2647	-5.90166	3.60E-09	1.76E-08
9271	MMP19	60.9249	7.46103	0.761241	9.80115	1.11E-22	1.50E-21
2730	AC099759.1	47.7601	7.46026	0.90208	8.27007	1.34E-16	1.17E-15
12555	RAB3B	425.457	-7.45763	0.788604	-9.45675	3.18E-21	3.91E-20
18798	ZNF701	230.722	-7.45703	0.46857	-15.9144	5.03E-57	3.50E-55
8812	TCEAL4	142.988	-7.45392	0.879642	-8.47381	2.37E-17	2.21E-16
12980	TTC23L	19.4928	7.44054	1.25197	5.94309	2.80E-09	1.38E-08
8771	ZNF629	759.302	-7.44045	0.527051	-14.1171	2.98E-45	1.35E-43
5438	PDE10A	785.115	-7.43534	0.400965	-18.5436	9.18E-77	1.31E-74
15111	FAM151A	25.5252	7.42403	1.4332	5.18004	2.22E-07	9.14E-07
13859	BHLHE22	62.3179	7.40666	1.28672	5.75623	8.60E-09	4.07E-08
15104	SYT16	45.9168	-7.40508	1.25979	-5.87804	4.15E-09	2.02E-08
1160	LRRC3	67.8347	7.40502	1.08171	6.8457	7.61E-12	4.67E-11
16451	ULK2	253.888	7.40051	0.852151	8.68451	3.80E-18	3.76E-17
15906	SLC25A13	760.342	7.39905	0.449165	16.4729	5.74E-61	4.67E-59
3043	OTP	126.133	7.39733	0.926031	7.98821	1.37E-15	1.12E-14
3665	VGLL3	1261.74	7.39326	0.330776	22.3512	1.17E-110	4.84E-108
10959	HLX	77.1919	7.39228	1.2472	5.9271	3.08E-09	1.52E-08
18518	HOXC10	183.807	7.38856	0.911378	8.10701	5.19E-16	4.38E-15
13831	IFI44L	361.547	-7.38378	1.53793	-4.80113	1.58E-06	5.91E-06
15128	CNTNAP3	182.609	7.38378	1.23144	5.99605	2.02E-09	1.01E-08
3639	SDK1	379.869	7.38355	1.23126	5.99673	2.01E-09	1.01E-08
19048	ZNF541	95.6975	7.38108	1.26825	5.81992	5.89E-09	2.83E-08
9993	SLCO2B1	95.4536	7.37831	1.31143	5.62615	1.84E-08	8.45E-08
10171	AQP9	544.872	7.37785	1.50898	4.88929	1.01E-06	3.89E-06
7699	CCR7	3079.43	7.37312	0.655881	11.2416	2.55E-29	5.33E-28
10178	TRIM67	63.7075	7.37122	0.768544	9.59115	8.71E-22	1.11E-20
7591	ACTG2	11.4179	-7.36514	1.46772	-5.01808	5.22E-07	2.08E-06
4485	SDC1	481.358	7.3616	0.433345	16.9879	1.01E-64	9.56E-63
15566	CACNB2	74.7126	-7.36109	0.897019	-8.20617	2.28E-16	1.97E-15
4421	TRIM22	503.07	7.35843	0.436024	16.8762	6.74E-64	6.21E-62
17421	SLAMF7	101.802	7.35686	1.34784	5.45824	4.81E-08	2.12E-07
776	COL4A2	1757.83	7.34691	1.20606	6.09168	1.12E-09	5.74E-09
18872	ABCA10	112.279	7.34096	0.676234	10.8556	1.87E-27	3.46E-26
18516	HOXC11	131.37	7.34086	1.2198	6.01808	1.76E-09	8.89E-09
1320	DUSP15	160.803	7.34082	0.556906	13.1814	1.12E-39	3.99E-38
6244	CAND2	330.023	-7.3346	0.85772	-8.55127	1.22E-17	1.16E-16
6816	NFASC	251.577	7.32893	0.583602	12.5581	3.59E-36	1.09E-34
3947	EPHA3	173.535	-7.31165	0.818762	-8.93013	4.25E-19	4.53E-18
14267	DIRC3	13.2152	-7.30763	1.32977	-5.49542	3.90E-08	1.73E-07
16971	GBP2	177.437	7.30384	0.718981	10.1586	3.03E-24	4.56E-23
17789	SLC6A12	83.3635	7.30202	1.27501	5.72703	1.02E-08	4.81E-08
15073	AMOT	3534.86	-7.29744	0.661537	-11.031	2.71E-28	5.24E-27
12545	PNPLA3	97.2499	7.2954	1.08794	6.7057	2.00E-11	1.19E-10
3361	EHD3	151.832	-7.29287	1.21154	-6.01951	1.75E-09	8.82E-09
12783	ZIK1	76.009	-7.29031	0.593111	-12.2916	1.00E-34	2.78E-33
17578	NOG	20.277	-7.28202	1.30845	-5.56539	2.62E-08	1.18E-07
16293	NTS	11.5041	-7.27819	1.31386	-5.53957	3.03E-08	1.36E-07
11485	LRRC32	17.8792	7.27024	1.32683	5.47939	4.27E-08	1.89E-07
17052	AC087645.1	10.714	-7.26785	1.43212	-5.0749	3.88E-07	1.56E-06
2832	PAPSS2	332.492	7.25761	0.465391	15.5946	7.92E-55	5.16E-53
17372	PVRL2	660.923	7.25285	0.76042	9.53796	1.46E-21	1.83E-20
5352	LHFPL4	26.5921	7.24941	1.00819	7.19048	6.46E-13	4.33E-12
16168	CTBP2	1618.42	7.24854	0.363728	19.9284	2.31E-88	5.06E-86
4921	CLEC2B	43.2665	-7.24147	0.923804	-7.83875	4.55E-15	3.59E-14
13660	CYP27C1	57.1595	-7.2322	1.30451	-5.54402	2.96E-08	1.33E-07
9681	ZDHHC1	92.1946	7.22881	1.19574	6.04548	1.49E-09	7.56E-09
10658	TGM4	16.8868	7.22589	1.2796	5.64701	1.63E-08	7.53E-08
13024	PARVG	89.7742	-7.22411	0.682955	-10.5777	3.78E-26	6.40E-25
3958	RNF175	20.0009	-7.20756	1.37884	-5.22728	1.72E-07	7.16E-07
12151	SKAP1	241.784	7.19323	0.590405	12.1836	3.80E-34	1.02E-32
1403	HRH4	55.8517	7.18881	1.27349	5.64496	1.65E-08	7.61E-08
1491	DLL4	281.827	7.18726	0.495048	14.5183	9.27E-48	4.64E-46
11235	HLA-DQB1	136.284	7.18399	0.891714	8.05638	7.86E-16	6.52E-15
10679	KCNB2	62.2623	7.18364	1.22773	5.85113	4.88E-09	2.36E-08
14654	SIX1	472.558	7.18355	0.645936	11.1212	9.90E-29	1.98E-27
11835	KCNH4	60.3546	7.18202	0.804414	8.92826	4.33E-19	4.60E-18
18642	ZNF841	230.249	-7.1797	0.585077	-12.2714	1.29E-34	3.55E-33
19006	AC005702.2	16.6807	7.17958	1.32208	5.43053	5.62E-08	2.45E-07
7250	PACSIN1	35.7292	-7.17723	0.871913	-8.23158	1.85E-16	1.60E-15
8950	ZG16B	140.459	7.17427	1.26104	5.68918	1.28E-08	5.95E-08
12730	ST6GALNAC3	121.897	7.17196	0.806718	8.8903	6.09E-19	6.39E-18
19061	MSRB3	201.028	7.17048	0.7626	9.40267	5.32E-21	6.45E-20
2753	S100Z	15.4884	-7.16915	1.35535	-5.28952	1.23E-07	5.18E-07
13875	SMPD3	400.328	-7.16819	0.310954	-23.0523	1.40E-117	6.54E-115
7634	YAP1	1219.76	7.16779	0.462157	15.5094	3.00E-54	1.91E-52
14759	NECAB2	21.5477	7.1624	1.28429	5.57692	2.45E-08	1.11E-07
18499	PRKAR2A	1427.64	7.16138	0.30089	23.8006	3.29E-125	1.90E-122
18323	SRCIN1	334.624	7.16042	0.488705	14.6518	1.31E-48	6.89E-47
15451	LSR	481.619	7.1483	0.462163	15.467	5.79E-54	3.64E-52
2367	COL9A3	31.6706	-7.14101	0.805122	-8.86948	7.35E-19	7.66E-18
4891	RHOB	1375.25	-7.13686	0.594717	-12.0004	3.53E-33	9.09E-32
2001	CHRNB4	14.2328	-7.13647	1.42119	-5.02149	5.13E-07	2.04E-06
18528	DPYD	234.376	-7.1289	0.512795	-13.9021	6.15E-44	2.61E-42
7579	RASL11B	47.5829	-7.12421	1.22996	-5.79224	6.95E-09	3.32E-08
17976	CTSF	202.077	-7.11867	1.2489	-5.69996	1.20E-08	5.61E-08
16242	DDX25	18.291	-7.11555	1.09823	-6.47909	9.23E-11	5.20E-10
7930	PLEKHB1	36.8166	-7.10894	1.24468	-5.71148	1.12E-08	5.25E-08
3577	SLC8A1	88.0699	-7.10841	1.28712	-5.52273	3.34E-08	1.49E-07
4228	AC092384.1	18.1744	7.1038	2.47684	2.86809	0.004129539	0.009233774
11169	NPDC1	759.622	7.10055	0.380864	18.6432	1.43E-77	2.09E-75
9901	HDX	310.593	-7.08686	1.20399	-5.88615	3.95E-09	1.92E-08
8657	TNFSF4	1667.81	7.08608	0.475081	14.9155	2.61E-50	1.47E-48
16380	FAM43B	16.8999	-7.06929	1.27712	-5.53534	3.11E-08	1.39E-07
14003	GPC3	291.941	-7.04565	1.29186	-5.45389	4.93E-08	2.17E-07
12074	CENPV	585.563	-7.03283	0.316046	-22.2525	1.07E-109	4.29E-107
18510	EHF	11.0106	7.03255	1.44478	4.86755	1.13E-06	4.31E-06
13029	NOXA1	44.7167	7.02976	1.26421	5.56062	2.69E-08	1.21E-07
15110	THEM5	10.1751	7.0237	1.32305	5.30872	1.10E-07	4.69E-07
1432	PSMA8	38.5313	7.01821	1.96315	3.57496	0.000350275	0.000947427
7088	CXCL16	67.9858	7.01622	0.892851	7.85822	3.90E-15	3.09E-14
14333	TUFT1	328.796	-7.01438	1.22722	-5.71565	1.09E-08	5.13E-08
10170	AC079612.1	10.279	-7.01423	1.37852	-5.08823	3.61E-07	1.46E-06
14690	ARHGEF10L	154.65	7.01204	1.2592	5.56867	2.57E-08	1.16E-07
5524	FSTL1	784.175	-7.00924	0.479025	-14.6323	1.75E-48	9.06E-47
12099	PPP1R1C	19.6883	-7.00088	1.271	-5.50817	3.63E-08	1.62E-07
4413	RHBDF1	172.562	6.99736	0.55212	12.6736	8.28E-37	2.62E-35
2350	TWIST1	71.6872	6.9843	1.04815	6.66345	2.67E-11	1.57E-10
3508	TNF	353.666	6.98387	0.396965	17.5932	2.78E-69	3.07E-67
4550	WIPF3	14.9559	-6.97826	1.33309	-5.23466	1.65E-07	6.90E-07
13691	SYCP2L	327.372	-6.97157	0.409885	-17.0086	7.09E-65	6.77E-63
3260	TLL1	24.1265	-6.9679	1.37032	-5.08487	3.68E-07	1.49E-06
18414	CDH17	69.5004	6.96634	0.558095	12.4823	9.32E-36	2.73E-34
5998	GPD2	441.236	6.96155	0.675028	10.313	6.16E-25	9.75E-24
15483	FAM90A1	15.3912	6.96042	1.35153	5.15004	2.60E-07	1.07E-06
16284	C6orf150	523.075	6.95294	0.340939	20.3935	1.91E-92	4.87E-90
8709	PRSS21	95.6674	6.95201	0.555892	12.506	6.92E-36	2.06E-34
18303	C1orf201	234.817	6.9512	0.602052	11.5459	7.75E-31	1.74E-29
8262	PTPRH	48.1773	6.94331	0.903891	7.68159	1.57E-14	1.18E-13
4540	ZEB2	1817.36	6.93318	0.248639	27.8845	4.11E-171	5.93E-168
13770	NGFR	155.406	6.92752	0.932114	7.43205	1.07E-13	7.55E-13
13996	IFI44	154.453	-6.92737	1.16297	-5.95661	2.58E-09	1.28E-08
15080	RNF207	184.931	6.92122	0.618645	11.1877	4.68E-29	9.59E-28
4260	ULBP3	221.412	6.91878	0.647685	10.6823	1.23E-26	2.15E-25
13519	PHLDA1	722.347	6.91818	0.375261	18.4357	6.80E-76	9.50E-74
8976	JSRP1	25.6966	6.9171	0.88985	7.77334	7.64E-15	5.90E-14
4836	GPM6B	228.391	-6.9124	0.556632	-12.4182	2.08E-35	6.02E-34
15290	TCHH	17.5277	-6.91023	1.35872	-5.08584	3.66E-07	1.48E-06
3432	ZNF512B	1477.08	-6.9049	0.239202	-28.8665	3.15E-183	6.06E-180
9585	SLC18A2	41.1473	-6.90363	0.707182	-9.76218	1.64E-22	2.17E-21
16320	DUSP23	14.943	6.89142	1.18311	5.82484	5.72E-09	2.75E-08
12461	ANO7	94.8745	6.88826	0.873001	7.89032	3.01E-15	2.40E-14
9070	PLIN5	26.1407	6.88799	1.26029	5.4654	4.62E-08	2.04E-07
7564	KIAA1377	138.426	6.88723	0.755645	9.11438	7.91E-20	8.87E-19
5857	GALNT13	96.4239	-6.8817	1.21187	-5.6786	1.36E-08	6.31E-08
12477	CDKN1A	2072.47	6.88164	0.474666	14.4978	1.25E-47	6.24E-46
821	FLRT3	161.06	-6.87997	1.25546	-5.48004	4.25E-08	1.88E-07
10609	CHST6	110.709	6.87835	1.09673	6.27168	3.57E-10	1.91E-09
2271	KDELR3	170.133	6.8757	0.589564	11.6623	1.99E-31	4.64E-30
4496	OCLN	471.927	-6.87412	0.371178	-18.5197	1.43E-76	2.02E-74
7240	CAMK2N2	60.8637	6.87095	0.729713	9.41595	4.69E-21	5.71E-20
2328	THAP10	144.255	6.86836	1.22845	5.59106	2.26E-08	1.03E-07
16397	SIM1	502.058	-6.86118	1.26726	-5.41419	6.16E-08	2.67E-07
19008	ZNF665	24.5417	-6.85564	0.989428	-6.92889	4.24E-12	2.66E-11
2184	CDHR1	49.4175	-6.85402	1.35783	-5.04776	4.47E-07	1.79E-06
4017	RAB3C	22.2463	6.84945	1.25415	5.46144	4.72E-08	2.08E-07
16488	ARC	605.226	6.84723	1.00417	6.81881	9.18E-12	5.59E-11
1740	CYTH4	402.456	6.84184	0.413484	16.5468	1.69E-61	1.43E-59
5184	NMNAT3	20.4749	-6.83976	1.2302	-5.55987	2.70E-08	1.22E-07
1921	TNFSF15	71.2753	6.83912	1.39932	4.88746	1.02E-06	3.93E-06
16421	SBSN	29.0427	6.82665	1.29904	5.25515	1.48E-07	6.20E-07
8697	BTNL3	11.2507	6.8256	1.35317	5.04414	4.56E-07	1.82E-06
16672	TSPAN2	82.5059	-6.82095	0.70923	-9.6174	6.75E-22	8.70E-21
9091	TMC7	220.553	-6.81635	0.635333	-10.7288	7.46E-27	1.33E-25
9959	TRNP1	103.717	6.81149	0.903238	7.54119	4.66E-14	3.38E-13
19349	LILRA2	22.1536	6.81032	1.55202	4.38805	1.14E-05	3.84E-05
12411	HOXB8	177.641	6.81004	0.715692	9.51531	1.81E-21	2.27E-20
12156	AIF1L	181.938	-6.79951	0.792112	-8.58403	9.16E-18	8.81E-17
17901	C1QTNF1	538.328	6.79806	0.714619	9.51283	1.86E-21	2.32E-20
16120	LRRIQ1	90.5824	-6.79719	1.2485	-5.44428	5.20E-08	2.28E-07
2314	UACA	734.361	-6.79446	1.21549	-5.58988	2.27E-08	1.04E-07
7754	POU3F1	155.035	6.7783	0.497684	13.6197	3.06E-42	1.22E-40
11329	TNFRSF1B	230.481	6.77807	0.812845	8.33871	7.51E-17	6.73E-16
17315	BARHL2	67.5135	6.77485	1.26182	5.3691	7.91E-08	3.41E-07
5427	TMEM54	132.101	6.76432	0.45514	14.8621	5.81E-50	3.23E-48
19355	ADAMTSL5	54.856	6.76127	0.614316	11.0062	3.57E-28	6.84E-27
15594	MCOLN3	260.844	6.75279	0.571988	11.8058	3.64E-32	8.83E-31
18012	SLC6A3	19.1585	6.74685	1.29707	5.20162	1.98E-07	8.18E-07
17697	DTX3	114.295	-6.74322	0.46056	-14.6413	1.53E-48	8.01E-47
19247	GPRC5C	318.307	-6.7421	1.72788	-3.90195	9.54E-05	0.00028209
10998	ANKK1	16.724	6.73704	1.26972	5.30591	1.12E-07	4.76E-07
5066	ITGB5	230.205	6.73547	0.551977	12.2024	3.02E-34	8.15E-33
9172	HOXD13	644.136	-6.73026	0.557678	-12.0684	1.55E-33	4.06E-32
15856	DYNC1I1	34.8055	6.71938	0.713511	9.41735	4.63E-21	5.64E-20
15154	C1orf175	45.4453	6.71873	0.742611	9.04744	1.46E-19	1.61E-18
17202	TOM1L1	318.655	-6.71234	1.19844	-5.60089	2.13E-08	9.74E-08
17232	CTSZ	644.455	6.70836	0.344806	19.4555	2.62E-84	4.99E-82
4641	UST	463.376	6.70192	0.367832	18.2201	3.58E-74	4.66E-72
11904	RFPL4B	17.8935	6.70167	1.28204	5.22734	1.72E-07	7.16E-07
15970	CACNA1G	52.5731	6.701	1.1229	5.96756	2.41E-09	1.20E-08
6977	PSEN2	385.364	6.7003	0.479759	13.966	2.51E-44	1.09E-42
7044	sept-01	469.962	-6.69534	0.356279	-18.7924	8.72E-79	1.32E-76
8193	AIM1L	17.7553	6.6949	1.27909	5.23411	1.66E-07	6.92E-07
18602	DCST2	16.2562	6.69324	1.26549	5.28906	1.23E-07	5.19E-07
9956	MYL4	17.0733	-6.69118	1.13015	-5.92059	3.21E-09	1.58E-08
13449	EVI2A	18.3711	-6.68953	1.10874	-6.03345	1.60E-09	8.12E-09
7076	SIGIRR	75.0363	-6.68716	0.606556	-11.0248	2.90E-28	5.61E-27
746	CPXM1	308	-6.67787	0.613442	-10.8859	1.35E-27	2.51E-26
5340	ASPHD1	64.5354	6.67279	0.770073	8.66515	4.51E-18	4.43E-17
14439	SEMA3F	140.415	-6.67018	0.634434	-10.5136	7.48E-26	1.24E-24
12080	RP11-758M4.1	42.1511	-6.66759	0.761273	-8.75847	1.98E-18	2.00E-17
3667	CCDC85A	123.494	6.66692	1.26888	5.25418	1.49E-07	6.22E-07
5782	ZBTB38	2882.08	6.66666	0.338304	19.7062	1.91E-86	3.85E-84
8590	KLF9	812.773	6.66657	0.57262	11.6422	2.51E-31	5.84E-30
9338	SATB1	757.508	-6.66563	0.417193	-15.9773	1.84E-57	1.31E-55
4789	ZC3H12D	410.519	6.66423	0.422816	15.7615	5.72E-56	3.84E-54
17910	GFI1	271.714	-6.66384	0.367577	-18.1291	1.88E-73	2.34E-71
10528	DEPDC1	2267.71	6.66118	0.806048	8.26399	1.41E-16	1.23E-15
8977	CCDC120	522.766	-6.65505	0.473119	-14.0663	6.11E-45	2.75E-43
14951	LDHC	55.1201	6.64106	0.867625	7.6543	1.94E-14	1.46E-13
18790	FCRLB	43.9498	6.63518	1.05827	6.26985	3.61E-10	1.93E-09
4523	PLEKHH2	219.562	-6.63123	0.678551	-9.77263	1.48E-22	1.97E-21
9526	NOTCH3	2186.12	-6.62381	0.766042	-8.6468	5.30E-18	5.18E-17
8741	KIF7	682.166	-6.61927	0.349783	-18.9239	7.25E-80	1.13E-77
14624	CYGB	23.3778	6.61651	1.07934	6.13016	8.78E-10	4.55E-09
9643	ISOC2	405.002	6.61464	0.430117	15.3787	2.27E-53	1.39E-51
6042	FKBP1B	63.9272	-6.61407	1.05742	-6.25494	3.98E-10	2.12E-09
18570	FCGR2A	42.5467	6.61335	1.27574	5.18395	2.17E-07	8.96E-07
12500	INSC	89.7475	6.61293	1.3625	4.85353	1.21E-06	4.61E-06
2466	CDC20B	139.411	6.60612	1.3745	4.80619	1.54E-06	5.78E-06
1098	MAPK4	18.2083	-6.60022	1.26284	-5.22651	1.73E-07	7.19E-07
4664	CSPG4P5	18.064	-6.59744	1.25587	-5.2533	1.49E-07	6.25E-07
12245	DUSP9	109.682	6.58999	0.842547	7.82151	5.22E-15	4.10E-14
9987	C1orf51	27.1977	6.58579	1.21007	5.4425	5.25E-08	2.30E-07
5650	AC079341.1	20.2432	-6.5856	1.33318	-4.93977	7.82E-07	3.05E-06
7021	FAT4	281.825	-6.58461	1.26017	-5.22519	1.74E-07	7.24E-07
3366	CPA4	36.0231	-6.58243	1.52643	-4.31231	1.62E-05	5.29E-05
9583	GPR172B	25.7272	6.5805	0.889027	7.40192	1.34E-13	9.43E-13
14006	CD79A	80.7693	-6.56793	0.772146	-8.50607	1.80E-17	1.69E-16
11657	ACER3	442.391	6.56476	0.420614	15.6076	6.47E-55	4.24E-53
14863	RAB38	38.6377	-6.56261	0.97476	-6.73254	1.67E-11	9.96E-11
4126	SEPP1	64.4564	-6.56212	1.30338	-5.03468	4.79E-07	1.91E-06
10287	C7orf63	234.104	-6.54729	1.2233	-5.35216	8.69E-08	3.73E-07
1936	TNFSF8	55.5567	-6.54386	0.775492	-8.43833	3.22E-17	2.96E-16
7632	TNS4	10.0054	-6.54207	1.46471	-4.46645	7.95E-06	2.73E-05
2079	PARM1	114.257	-6.5405	0.689253	-9.48927	2.33E-21	2.89E-20
17848	PANX2	120.267	6.53473	1.11719	5.84925	4.94E-09	2.38E-08
15926	BX664615.1	18.4568	6.5305	1.23813	5.2745	1.33E-07	5.60E-07
5003	SYN1	116.7	6.52632	0.569854	11.4526	2.28E-30	5.01E-29
17364	CLEC11A	34.9497	-6.51999	1.2643	-5.15701	2.51E-07	1.03E-06
9059	FBXL2	185.153	-6.51384	0.52927	-12.3072	8.28E-35	2.30E-33
1323	TTLL9	22.9039	6.51369	1.26216	5.16075	2.46E-07	1.01E-06
2523	NPTXR	185.231	6.51215	0.423379	15.3813	2.18E-53	1.34E-51
595	CBR3	137.681	6.50877	0.638843	10.1884	2.24E-24	3.42E-23
8788	DNAJC5G	48.1235	6.5084	0.833263	7.81073	5.69E-15	4.44E-14
12863	AC078953.2	70.2891	6.50761	1.25942	5.16714	2.38E-07	9.77E-07
4654	1	187.535	-6.50641	0.398702	-16.319	7.24E-60	5.73E-58
14972	FUZ	322.946	-6.50472	0.477518	-13.6219	2.97E-42	1.18E-40
15102	C2CD4D	38.8518	6.50112	0.919995	7.06647	1.59E-12	1.03E-11
950	RIPK4	265.583	-6.49808	0.843289	-7.70564	1.30E-14	9.88E-14
15020	HPN	17.8252	6.49735	1.40011	4.64059	3.47E-06	1.25E-05
12059	EDARADD	483.671	6.49329	0.513638	12.6418	1.24E-36	3.88E-35
19393	C17orf28	82.1776	-6.49282	0.848702	-7.65029	2.01E-14	1.50E-13
15811	NEURL	146.104	6.48657	0.384385	16.8752	6.85E-64	6.28E-62
7341	CLEC17A	12.0804	6.48522	1.34939	4.80605	1.54E-06	5.78E-06
2373	NPAS3	37.4383	6.48103	1.14659	5.65246	1.58E-08	7.30E-08
702	SLC14A2	17.105	-6.47916	1.32674	-4.88354	1.04E-06	4.00E-06
5674	ANKRD20A4	36.8164	-6.47778	1.09478	-5.91695	3.28E-09	1.61E-08
12962	COL3A1	180.186	6.47689	1.29214	5.01255	5.37E-07	2.13E-06
856	APCDD1	13.1579	-6.47599	1.31975	-4.90697	9.25E-07	3.58E-06
502	SRXN1	15.6769	6.47341	1.36482	4.74303	2.11E-06	7.76E-06
5477	FAR2	160.541	-6.47174	0.711974	-9.08985	9.92E-20	1.11E-18
12816	MCTP2	77.8371	6.4712	0.559526	11.5655	6.16E-31	1.39E-29
14483	TFAP2C	73.5516	-6.4669	0.65019	-9.94616	2.62E-23	3.71E-22
18624	ADAM15	737.708	6.46585	0.406331	15.9128	5.17E-57	3.58E-55
2185	MAFF	664.173	6.46081	0.773488	8.35282	6.66E-17	5.98E-16
7444	MUC19	21.707	6.45984	1.32446	4.87733	1.08E-06	4.12E-06
16861	CFHR3	12.5081	-6.45481	1.37887	-4.68123	2.85E-06	1.04E-05
12524	TMEM51	70.7321	6.45101	0.76492	8.43357	3.35E-17	3.07E-16
12495	SCN4B	23.7311	6.44845	1.28475	5.01921	5.19E-07	2.06E-06
371	KL	134.044	6.44645	0.574707	11.2169	3.37E-29	6.99E-28
8932	SLC9A2	84.342	6.44533	0.829163	7.77329	7.65E-15	5.90E-14
2557	COL20A1	110.563	6.44037	0.757469	8.5025	1.86E-17	1.74E-16
7322	SFRP5	21.5191	-6.43583	1.04619	-6.15166	7.67E-10	3.99E-09
10823	IRAK2	239.08	6.43036	0.493897	13.0196	9.46E-39	3.25E-37
10902	TNFRSF4	868.939	6.42886	0.518572	12.3972	2.70E-35	7.77E-34
17001	PRDM1	1378.49	6.4285	0.257413	24.9734	1.19E-137	8.58E-135
11907	MARCKS	4696.46	-6.42841	0.295381	-21.7631	5.19E-105	1.73E-102
444	RP11-251J8.3	13.2308	-6.42562	1.27244	-5.04986	4.42E-07	1.77E-06
5534	CALD1	909.118	6.42252	0.50185	12.7977	1.69E-37	5.52E-36
13232	HSD17B3	25.3686	6.42058	1.33477	4.81024	1.51E-06	5.67E-06
13761	CACNA2D3	205.781	6.41455	1.25162	5.125	2.98E-07	1.21E-06
13252	GLI2	134.481	6.41336	1.07722	5.95362	2.62E-09	1.30E-08
3900	HHEX	121.586	6.41216	0.561806	11.4135	3.58E-30	7.78E-29
17911	C3orf14	96.8433	6.41112	0.668015	9.59727	8.21E-22	1.05E-20
9635	EMX2	32.7675	-6.40884	1.26399	-5.07033	3.97E-07	1.60E-06
4266	MOBKL2B	492.918	6.40353	0.702838	9.11096	8.17E-20	9.15E-19
18223	ZNF793	22.2201	-6.40017	1.26125	-5.07447	3.89E-07	1.57E-06
9905	CLDN9	20.7698	6.39763	1.38017	4.63541	3.56E-06	1.28E-05
18492	SNTB1	152.042	-6.39763	0.516532	-12.3857	3.12E-35	8.93E-34
7946	PLCH1	228.075	-6.3899	0.580426	-11.009	3.46E-28	6.65E-27
11988	OGDHL	662.382	-6.38233	0.631507	-10.1065	5.17E-24	7.65E-23
12467	MAP2	26.3207	6.38188	1.00337	6.36044	2.01E-10	1.10E-09
13733	INPP1	341.733	6.37312	0.43104	14.7854	1.82E-49	9.82E-48
17266	NPTX2	199.525	-6.37141	0.541404	-11.7683	5.68E-32	1.37E-30
8354	KIT	115.745	-6.36854	1.27448	-4.99699	5.82E-07	2.30E-06
19039	AC092070.1	10.7472	6.36798	1.24284	5.12375	3.00E-07	1.22E-06
569	KBTBD7	114.696	-6.36735	0.406886	-15.649	3.38E-55	2.23E-53
17437	DUSP5	1353.87	6.36428	0.457466	13.912	5.35E-44	2.29E-42
12899	PLEKHA7	414.47	-6.35556	0.266079	-23.886	4.29E-126	2.65E-123
8175	SLC46A1	336.573	6.35428	0.427659	14.8583	6.15E-50	3.39E-48
588	CYFIP1	1596.67	6.3473	0.189346	33.5223	2.28E-246	1.32E-242
4881	GPR37	25.4788	6.34686	0.813035	7.80638	5.89E-15	4.59E-14
6292	HCLS1	1313.29	-6.34424	0.356799	-17.781	9.92E-71	1.13E-68
11973	LAMB1	719.387	-6.33661	0.551648	-11.4867	1.54E-30	3.42E-29
4273	C9orf35	35.9502	6.33235	1.30273	4.86084	1.17E-06	4.45E-06
5217	SERPINF1	30.1287	-6.32924	0.845008	-7.49016	6.88E-14	4.95E-13
8988	FRMPD2	1858.38	6.32355	1.23164	5.13426	2.83E-07	1.16E-06
13462	PGPEP1L	13.1635	-6.31838	1.18132	-5.34856	8.87E-08	3.79E-07
7948	GUCY2D	32.3149	6.31386	0.747961	8.44143	3.13E-17	2.89E-16
10516	TPRG1	623.206	6.31188	0.51174	12.3341	5.93E-35	1.66E-33
15330	PDE4A	645.104	6.30993	0.246695	25.5778	2.69E-144	2.33E-141
17953	ENGASE	752.945	6.30917	0.351105	17.9695	3.38E-72	4.12E-70
16715	SELPLG	78.9725	-6.30907	0.550074	-11.4695	1.88E-30	4.16E-29
5306	CD274	553.011	6.30579	0.466976	13.5034	1.49E-41	5.68E-40
10785	NCAM1	274.858	-6.30247	1.28039	-4.92231	8.55E-07	3.32E-06
11697	SMPDL3B	47.4522	-6.29955	1.2322	-5.11243	3.18E-07	1.29E-06
14104	SERINC2	102.221	-6.29955	0.700807	-8.98899	2.50E-19	2.70E-18
3403	ZC3H12B	97.8322	-6.29842	0.501303	-12.5641	3.33E-36	1.01E-34
9088	ANO4	67.8458	6.29806	1.29454	4.8651	1.14E-06	4.36E-06
14822	SLC1A3	846.804	6.28723	0.52728	11.9239	8.89E-33	2.25E-31
6756	ZNF215	226.026	6.28017	0.744313	8.43753	3.24E-17	2.97E-16
10941	DNAH6	360.111	6.27249	0.55817	11.2376	2.67E-29	5.55E-28
9751	AP006285.2	92.4656	6.26636	1.3424	4.66802	3.04E-06	1.10E-05
690	SETBP1	215.057	-6.26336	0.783265	-7.99648	1.28E-15	1.05E-14
7252	IL15RA	310.538	6.25729	0.434665	14.3956	5.51E-47	2.67E-45
10786	3	13.0228	-6.25554	1.50254	-4.16332	3.14E-05	9.91E-05
5914	PTPN21	335.296	6.25508	0.542536	11.5293	9.39E-31	2.10E-29
16107	LIFR	851.197	-6.24524	1.24347	-5.02243	5.10E-07	2.03E-06
11980	OTX2	45.2416	-6.23837	1.10043	-5.66904	1.44E-08	6.66E-08
12463	NRCAM	362.345	-6.23168	0.432618	-14.4046	4.84E-47	2.36E-45
12700	CHSY3	60.0947	6.23075	0.643634	9.68058	3.65E-22	4.75E-21
3120	GPR15	167.641	6.22506	1.59844	3.89447	9.84E-05	0.000290197
16042	SLC45A1	18.6358	6.22356	0.935192	6.65485	2.84E-11	1.66E-10
9346	SLC22A1	531.255	6.2097	0.458509	13.5433	8.68E-42	3.36E-40
6147	ACVR1C	35.8215	6.20694	1.09741	5.65599	1.55E-08	7.16E-08
7559	DLX1	173.267	6.20212	0.417892	14.8415	7.90E-50	4.33E-48
16629	ZNF404	30.1162	6.20099	1.27229	4.87386	1.09E-06	4.18E-06
6078	CACNA1A	23.6798	6.20097	0.723739	8.56796	1.05E-17	1.01E-16
3221	FCHO2	519.962	6.20056	0.403937	15.3503	3.52E-53	2.13E-51
2622	APOBEC3H	18.2476	6.19673	1.31598	4.70883	2.49E-06	9.11E-06
8278	TUBB2B	550.305	6.18893	0.407658	15.1817	4.68E-52	2.75E-50
18337	ARHGAP29	623.46	-6.18784	0.461112	-13.4194	4.66E-41	1.74E-39
679	KIAA1671	1276.43	6.18572	0.480954	12.8614	7.43E-38	2.46E-36
18054	SLC25A27	347.357	6.18334	0.694402	8.90455	5.36E-19	5.65E-18
18378	PCLO	421.293	-6.18062	1.29896	-4.75811	1.95E-06	7.23E-06
1819	EPHA5	23.4089	-6.1719	1.30535	-4.72814	2.27E-06	8.33E-06
16845	CELSR1	1181.35	6.1703	0.566935	10.8836	1.38E-27	2.57E-26
8797	BTNL9	281.398	6.15505	0.409062	15.0467	3.63E-51	2.09E-49
18214	SLC4A1	13.6884	6.14636	1.40194	4.38419	1.16E-05	3.90E-05
9461	MYOZ3	12.8389	-6.14218	0.947272	-6.48407	8.93E-11	5.03E-10
843	PRAME	526.969	6.13943	0.356115	17.24	1.33E-66	1.35E-64
19243	EFNA2	29.7075	6.13717	0.821603	7.46975	8.03E-14	5.74E-13
6403	FAM70A	28.4409	-6.13333	1.39601	-4.39348	1.12E-05	3.75E-05
7129	ILDR1	134.163	6.12647	0.952451	6.43232	1.26E-10	7.01E-10
9501	ADAMTS20	206.255	-6.12535	1.22347	-5.00654	5.54E-07	2.19E-06
19382	USH1G	30.5308	6.12393	1.14791	5.33487	9.56E-08	4.08E-07
14092	CCR10	63.1937	6.12369	0.678388	9.02682	1.77E-19	1.94E-18
6852	NLRP14	29.7766	6.1195	1.25111	4.89126	1.00E-06	3.86E-06
729	PTPRM	476.357	6.11869	0.551194	11.1008	1.24E-28	2.47E-27
8318	BTNL8	62.1831	6.11142	0.872463	7.00479	2.47E-12	1.58E-11
16818	ACCN4	49.3372	6.11049	0.813486	7.51148	5.85E-14	4.22E-13
8114	C1orf200	12.2151	6.10924	1.30239	4.69078	2.72E-06	9.92E-06
4520	BHLHE40	3649.77	6.10618	0.320411	19.0574	5.71E-81	9.24E-79
17626	SLC29A2	539.5	-6.10503	0.591571	-10.32	5.72E-25	9.09E-24
9676	PLA2G16	151.089	6.10165	0.474166	12.8682	6.80E-38	2.26E-36
15529	SERPINA1	19.6117	6.09256	1.51227	4.02875	5.61E-05	0.000170752
5562	INHBA	73.7927	6.08954	1.31759	4.62174	3.81E-06	1.36E-05
6628	GAD1	285.783	6.08651	0.637921	9.54116	1.41E-21	1.78E-20
8735	IGF2BP2	1366.49	6.07804	0.346064	17.5633	4.70E-69	5.16E-67
2325	LARP6	594.535	-6.07173	0.847758	-7.1621	7.94E-13	5.29E-12
7759	CMTM7	326.783	6.07104	0.387202	15.6792	2.10E-55	1.40E-53
5535	ROR2	79.2093	-6.06798	0.990737	-6.12472	9.08E-10	4.70E-09
10920	F13A1	12.4683	-6.06672	1.41989	-4.27266	1.93E-05	6.26E-05
12731	CD53	147.815	-6.06264	0.605825	-10.0072	1.42E-23	2.04E-22
3080	PDGFRL	58.8899	6.06102	1.07942	5.61507	1.96E-08	8.99E-08
4027	RRN3P2	301.362	6.05687	0.37161	16.299	1.00E-59	7.83E-58
15203	C12orf64	14.3202	6.05175	1.3475	4.49111	7.09E-06	2.45E-05
14106	LPHN2	1200.9	-6.0513	1.27218	-4.75664	1.97E-06	7.28E-06
6747	MORN4	241.23	6.05116	0.648376	9.3328	1.03E-20	1.23E-19
13008	C19orf77	11.8967	-6.04706	1.1464	-5.27485	1.33E-07	5.59E-07
7884	HAPLN3	465.945	6.04695	0.33831	17.874	1.88E-71	2.25E-69
3075	GALM	480.102	-6.04553	0.535437	-11.2908	1.46E-29	3.06E-28
10012	NFAM1	43.8017	6.04471	0.633532	9.54129	1.41E-21	1.78E-20
11524	FBN3	16.9625	-6.04301	1.40332	-4.30624	1.66E-05	5.43E-05
11770	FIBCD1	25.6411	6.04276	0.77401	7.80708	5.85E-15	4.57E-14
12973	BCAS1	39.7933	6.04112	0.593986	10.1705	2.69E-24	4.06E-23
12557	RASGRP2	158.544	-6.0408	0.42342	-14.2667	3.53E-46	1.67E-44
18494	SYT7	74.0719	6.04006	0.593817	10.1716	2.66E-24	4.03E-23
544	FOXO1	1229.63	6.0387	0.307975	19.6077	1.33E-85	2.56E-83
17090	SLC23A1	42.2118	-6.03344	0.593721	-10.1621	2.93E-24	4.41E-23
18539	TEX14	352.768	6.02766	0.307137	19.6253	9.40E-86	1.83E-83
19380	GPR133	65.18	6.02703	1.30147	4.63095	3.64E-06	1.30E-05
4248	MSR1	20.7396	6.02676	0.785105	7.67638	1.64E-14	1.23E-13
12935	FBXO24	78.5209	6.02469	0.46057	13.081	4.23E-39	1.48E-37
28	TPTE2	56.3132	-6.02294	0.772584	-7.79584	6.40E-15	4.98E-14
10691	AGRN	2570.58	6.01972	0.408558	14.7341	3.90E-49	2.06E-47
14062	OLFM2	85.6181	-6.01852	0.79483	-7.57209	3.67E-14	2.69E-13
13439	ECHDC2	131.667	-6.01463	0.756689	-7.94861	1.89E-15	1.53E-14
9919	C1orf186	16.9794	-6.01376	1.43002	-4.20536	2.61E-05	8.32E-05
17438	FAM46C	490.982	-6.01129	0.433281	-13.8739	9.12E-44	3.84E-42
2881	SLC29A4	67.1918	-6.00201	0.842934	-7.12038	1.08E-12	7.10E-12
1545	SPTBN5	77.8082	6.00195	0.921857	6.51072	7.48E-11	4.25E-10
9029	POU3F3	121.171	-6.00191	1.22962	-4.8811	1.05E-06	4.04E-06
1261	FRG1B	248.435	-5.99773	0.379703	-15.7958	3.32E-56	2.24E-54
18676	DACT3	75.9679	5.99668	0.59419	10.0922	5.98E-24	8.81E-23
17989	ZNF568	232.28	-5.99601	0.485948	-12.3388	5.60E-35	1.57E-33
6713	CD96	106.214	-5.99193	0.56083	-10.684	1.21E-26	2.12E-25
11046	BEND5	107.346	-5.98122	0.598538	-9.99305	1.63E-23	2.35E-22
7130	ANKRD33B	5190.4	5.97819	0.340495	17.5573	5.23E-69	5.70E-67
9145	NKX2-5	347.442	5.97724	0.329492	18.1408	1.52E-73	1.91E-71
11133	LGALS3	811.653	5.9759	0.475837	12.5587	3.56E-36	1.08E-34
17187	NOS2	30.4675	5.97583	1.2515	4.77493	1.80E-06	6.69E-06
16372	CAMK2N1	321.965	5.97203	0.44267	13.4909	1.77E-41	6.71E-40
16491	COL15A1	25.5461	5.97161	1.24823	4.78408	1.72E-06	6.41E-06
18291	SYT12	99.2474	5.97152	1.2536	4.76349	1.90E-06	7.05E-06
3603	PODXL2	475.284	5.96677	0.541382	11.0214	3.01E-28	5.82E-27
4067	GATA2	1703.44	5.96622	0.614453	9.7098	2.74E-22	3.59E-21
17220	RP11-1280I22.1	196.463	-5.96387	0.351581	-16.963	1.54E-64	1.45E-62
4998	ARHGAP24	219.922	5.96278	0.654195	9.11469	7.89E-20	8.85E-19
4814	POU6F2	33.5443	-5.95429	1.22776	-4.84971	1.24E-06	4.69E-06
12888	COBL	235.209	-5.95082	1.30645	-4.55495	5.24E-06	1.84E-05
15934	ANKRD20A2	17.3669	-5.94657	1.13164	-5.25484	1.48E-07	6.21E-07
2053	NFATC4	249.24	-5.94596	1.79704	-3.30875	0.000937145	0.002354345
5192	TNFAIP6	39.3212	5.94535	1.25387	4.74158	2.12E-06	7.82E-06
3364	RAB6B	191.313	-5.93956	0.741728	-8.00774	1.17E-15	9.59E-15
16399	S100A6	749.753	5.93909	0.206071	28.8206	1.18E-182	2.05E-179
4957	CHST4	22.1024	5.93718	1.23862	4.79337	1.64E-06	6.13E-06
17487	COL4A4	163.448	5.93324	0.538985	11.0082	3.49E-28	6.70E-27
16694	CFTR	152.771	-5.93122	0.449354	-13.1994	8.84E-40	3.16E-38
2186	TPSG1	57.8277	5.92933	1.24637	4.75728	1.96E-06	7.26E-06
7023	NKD1	87.2375	5.92718	0.792028	7.48356	7.23E-14	5.19E-13
7861	TMCC2	341.714	5.92485	0.466175	12.7095	5.24E-37	1.68E-35
13129	PRKCZ	862.012	-5.92078	0.294377	-20.1129	5.69E-90	1.35E-87
14706	AP000654.2	152.159	-5.90954	1.29892	-4.54958	5.38E-06	1.88E-05
16999	MOBP	72.9339	5.90331	1.32378	4.45942	8.22E-06	2.82E-05
3922	PAM	981.802	5.90017	0.260095	22.6847	6.35E-114	2.82E-111
7255	CXCR7	226.11	5.89781	0.698432	8.44435	3.06E-17	2.82E-16
13679	FCGRT	121.995	-5.89382	1.06467	-5.53583	3.10E-08	1.39E-07
5949	TMEM40	10.7391	5.88961	1.30712	4.50581	6.61E-06	2.29E-05
18163	IRX4	64.7158	-5.87726	1.64803	-3.56623	0.000362158	0.000976824
14129	PEX5L	150.46	-5.87588	0.612791	-9.58872	8.92E-22	1.14E-20
16456	CADM4	75.3843	-5.87538	0.618651	-9.49707	2.16E-21	2.69E-20
2998	CTNNA3	19.5205	-5.87521	1.37969	-4.25835	2.06E-05	6.65E-05
17156	ETV4	364.808	5.87339	0.92512	6.34879	2.17E-10	1.19E-09
6705	CLDN7	24.2894	5.87163	0.801722	7.32378	2.41E-13	1.66E-12
12855	KIF26A	745.496	5.86519	0.30241	19.3948	8.53E-84	1.61E-81
613	ALPK2	192.761	5.85767	1.0814	5.41676	6.07E-08	2.64E-07
13860	ELOVL3	44.7403	5.85138	1.0997	5.32087	1.03E-07	4.40E-07
10858	MRAP2	14.705	5.85053	1.27891	4.57462	4.77E-06	1.68E-05
12870	C9orf167	358.44	5.84826	0.768398	7.61097	2.72E-14	2.02E-13
1109	SIK1	1145.69	5.84619	0.294319	19.8634	8.44E-88	1.76E-85
6598	BEGAIN	357.488	5.84362	0.458783	12.7372	3.67E-37	1.19E-35
5295	SVEP1	229.995	5.84354	0.924289	6.3222	2.58E-10	1.40E-09
1572	APOL3	33.0849	-5.83196	0.64423	-9.05261	1.40E-19	1.54E-18
4802	RIMS3	561.929	-5.8244	0.550392	-10.5823	3.60E-26	6.11E-25
2589	ETV1	194.617	-5.82132	1.29218	-4.50503	6.64E-06	2.30E-05
14772	AL353997.2	66.3017	-5.81965	1.2888	-4.51554	6.32E-06	2.19E-05
1942	TNC	130.869	5.81603	1.0863	5.35397	8.60E-08	3.69E-07
18506	HAS1	224.043	5.81591	1.81893	3.19743	0.001386571	0.00339194
14033	IL7R	72.9384	5.81559	0.588029	9.88997	4.60E-23	6.38E-22
12441	ZNF419	331.292	-5.81298	0.324631	-17.9064	1.05E-71	1.27E-69
15418	RPH3AL	186.743	5.81273	0.352023	16.5124	2.99E-61	2.48E-59
7726	BST2	687.364	5.81075	0.335282	17.3309	2.75E-67	2.85E-65
18535	C17orf47	12.4906	5.80693	1.34813	4.3074	1.65E-05	5.40E-05
7375	GOLGA7B	83.9829	5.80422	0.506581	11.4576	2.15E-30	4.75E-29
1156	TRPM2	392.032	5.80239	0.839925	6.90823	4.91E-12	3.06E-11
10850	MT2A	1277.4	5.80205	0.501634	11.5663	6.11E-31	1.38E-29
13083	COL4A6	225.585	5.80122	1.24716	4.65154	3.29E-06	1.19E-05
15089	PPP4R4	213.481	5.79884	0.674884	8.59235	8.52E-18	8.21E-17
14968	CRIP2	23.5815	5.79315	0.910724	6.36104	2.00E-10	1.10E-09
3933	SHISA3	12.8811	-5.79298	1.36104	-4.25631	2.08E-05	6.71E-05
5078	FAM83F	21.1758	-5.79269	0.729764	-7.93775	2.06E-15	1.66E-14
17347	CD84	10.7214	-5.7915	1.45606	-3.97752	6.96E-05	0.000209631
2215	MAPK12	865.3	5.78856	0.327049	17.6994	4.24E-70	4.74E-68
3957	LAT	915.097	-5.78649	0.300185	-19.2764	8.48E-83	1.44E-80
17376	2	21.4428	-5.7856	0.724743	-7.98297	1.43E-15	1.17E-14
15656	RENBP	191.728	-5.78449	0.793018	-7.29427	3.00E-13	2.05E-12
15246	ARHGEF4	417.452	5.78316	0.55757	10.3721	3.32E-25	5.32E-24
13441	EVI2B	13.9106	-5.77553	0.93402	-6.18352	6.27E-10	3.29E-09
9048	BASP1	990.82	5.77366	1.12086	5.15112	2.59E-07	1.06E-06
8919	TRIM54	42.6776	5.77191	0.740162	7.79818	6.28E-15	4.89E-14
2778	NKX2-8	26.9646	5.77026	1.34636	4.28583	1.82E-05	5.91E-05
5695	C6orf97	35.7937	5.76714	1.23787	4.65891	3.18E-06	1.15E-05
9281	SYDE1	73.772	5.76326	1.07835	5.34453	9.07E-08	3.88E-07
5347	PDLIM1	354.932	-5.7593	1.23216	-4.67415	2.95E-06	1.07E-05
17977	UCN2	21.8232	5.75888	1.27199	4.52746	5.97E-06	2.08E-05
2889	GALNTL6	25.9953	5.75872	1.23065	4.67942	2.88E-06	1.05E-05
4532	SCN3A	201.52	-5.75272	0.343286	-16.7578	4.97E-63	4.39E-61
7286	P2RY1	272.262	5.7523	0.76811	7.48891	6.94E-14	4.99E-13
14760	TMBIM1	695.316	5.74595	0.347595	16.5306	2.21E-61	1.86E-59
15352	HMX2	14.646	-5.73978	0.965991	-5.94186	2.82E-09	1.39E-08
793	RAB20	29.472	5.73323	0.660975	8.6739	4.18E-18	4.12E-17
16994	SARDH	281.183	-5.72442	0.427184	-13.4004	6.02E-41	2.24E-39
10386	LSP1	2063.29	5.72328	0.462255	12.3812	3.30E-35	9.43E-34
1516	ITPKA	166.978	5.72269	0.533685	10.723	7.94E-27	1.41E-25
9589	OSBPL6	655.372	5.72184	0.380595	15.0339	4.40E-51	2.53E-49
11103	C2orf89	166.377	5.71852	0.422965	13.5201	1.19E-41	4.57E-40
6023	EDN2	13.6932	5.71645	1.34898	4.23762	2.26E-05	7.26E-05
12948	CPS1	234.616	5.7156	0.364191	15.694	1.66E-55	1.11E-53
3031	DFNA5	92.3884	-5.71536	0.446507	-12.8002	1.64E-37	5.36E-36
16521	KLHL5	690.995	5.71461	0.232946	24.5319	6.75E-133	4.50E-130
4333	C10orf10	240.757	5.7126	0.495927	11.519	1.06E-30	2.37E-29
14912	SAMD14	103.014	5.71188	0.494664	11.547	7.65E-31	1.72E-29
10336	DIRAS3	10.8218	5.71155	1.31285	4.35048	1.36E-05	4.51E-05
7442	FBLN2	74.9736	-5.70482	0.639419	-8.92187	4.58E-19	4.86E-18
8484	IL1R2	20.4141	5.70315	1.33517	4.27148	1.94E-05	6.29E-05
8129	PLA2G4C	414.409	5.69897	0.76773	7.42314	1.14E-13	8.06E-13
17452	ARSJ	26.5189	-5.69179	1.33109	-4.27603	1.90E-05	6.17E-05
1404	ZNF521	305.835	-5.68968	0.328399	-17.3255	3.02E-67	3.11E-65
9120	RTKN	218.294	-5.68373	0.558731	-10.1726	2.63E-24	3.99E-23
1807	C15orf27	39.1686	5.68281	0.708258	8.02364	1.03E-15	8.45E-15
1008	C21orf63	63.7177	5.68171	0.52218	10.8807	1.42E-27	2.64E-26
17859	CLIC5	153.995	5.67634	0.5393	10.5254	6.60E-26	1.10E-24
7408	TNFSF9	565.552	5.6719	0.347589	16.3178	7.37E-60	5.80E-58
16557	MYO1C	1730.44	5.6657	0.17422	32.5204	5.48E-232	2.38E-228
4342	HPSE	53.4018	-5.66435	1.04236	-5.43415	5.51E-08	2.41E-07
6702	OR2D2	15.0524	5.6631	1.28333	4.41282	1.02E-05	3.45E-05
4583	SPN	936.547	-5.66143	0.299436	-18.907	1.00E-79	1.55E-77
241	MBP	191.663	-5.66019	0.588393	-9.61975	6.60E-22	8.51E-21
2774	SMOC1	183.471	5.65847	1.27762	4.42893	9.47E-06	3.22E-05
2468	AL121673.2	32.6697	-5.65773	1.55362	-3.64163	0.000270916	0.000747122
13526	ADCY9	966.854	5.65577	0.275975	20.4938	2.45E-93	6.42E-91
9294	SLCO5A1	193.349	5.64673	0.494027	11.43	2.96E-30	6.46E-29
17906	ZP1	11.0917	-5.64061	1.24545	-4.52897	5.93E-06	2.06E-05
15768	IL4I1	529.034	5.638	0.403908	13.9586	2.79E-44	1.21E-42
11608	CD4	1474.41	-5.63701	0.418944	-13.4553	2.87E-41	1.08E-39
56	RCBTB2	471.003	-5.63274	0.420057	-13.4095	5.32E-41	1.98E-39
5040	XAF1	227.224	-5.62618	0.821238	-6.85085	7.34E-12	4.51E-11
2737	PTK6	93.3481	5.62441	1.19325	4.71353	2.43E-06	8.91E-06
15848	DDAH1	301.443	5.62021	0.572258	9.82112	9.13E-23	1.24E-21
10225	OXCT2	36.5716	5.61947	1.26328	4.44831	8.65E-06	2.96E-05
9185	SMO	678.026	-5.6178	0.449369	-12.5015	7.32E-36	2.17E-34
15713	FAM13C	25.7485	5.61698	1.29068	4.35194	1.35E-05	4.48E-05
16501	GRIN2A	304.565	5.61691	1.27252	4.414	1.01E-05	3.43E-05
14081	COL5A3	18.7638	5.61288	1.0097	5.55896	2.71E-08	1.22E-07
2539	RADIL	341.4	5.60697	1.26426	4.43498	9.21E-06	3.14E-05
17795	NRG2	75.1632	5.60526	0.666812	8.40605	4.24E-17	3.86E-16
10783	14	12.5833	5.60337	1.33365	4.20154	2.65E-05	8.45E-05
15408	LPAR3	120.14	5.59788	1.13508	4.9317	8.15E-07	3.17E-06
1984	AL512662.1	21.8042	5.59752	1.23764	4.52273	6.10E-06	2.12E-05
14241	MDGA1	173.655	5.59664	0.658567	8.49821	1.93E-17	1.80E-16
2807	MAP1B	3515.9	-5.59496	0.806896	-6.93393	4.09E-12	2.57E-11
18526	TXNIP	1631.49	-5.59364	0.512512	-10.9142	9.86E-28	1.85E-26
7399	PLD2	302.42	5.59187	0.358371	15.6036	6.88E-55	4.50E-53
2080	NYNRIN	164.125	-5.59035	1.15504	-4.83995	1.30E-06	4.92E-06
17862	TRPS1	1307.26	5.58201	0.498436	11.199	4.12E-29	8.48E-28
6223	LRRC4	68.2134	-5.58148	0.54936	-10.16	2.99E-24	4.50E-23
2784	RP4-697K14.7	3514.24	5.58146	0.468646	11.9097	1.05E-32	2.65E-31
14724	FZD4	249.963	5.57752	0.675545	8.25633	1.50E-16	1.31E-15
7560	CCNI2	32.7726	-5.57567	0.479175	-11.636	2.70E-31	6.24E-30
19078	CPT1A	1018.52	5.57566	0.323751	17.2221	1.81E-66	1.83E-64
16367	BAI1	229.586	5.5756	0.524183	10.6367	2.01E-26	3.46E-25
17172	SCG2	24.7675	5.57454	0.709427	7.8578	3.91E-15	3.10E-14
14575	NAV3	56.6015	5.57367	0.612476	9.10024	9.01E-20	1.01E-18
15293	ARHGAP10	982.269	5.57238	0.27341	20.3811	2.46E-92	6.19E-90
889	GNAZ	191.491	5.57232	0.428448	13.0058	1.13E-38	3.88E-37
15307	C4orf19	20.405	5.57202	0.764031	7.29293	3.03E-13	2.07E-12
391	HSBP1L1	18.4242	-5.57158	1.27805	-4.35944	1.30E-05	4.33E-05
12920	SLC6A16	82.2944	-5.57091	1.2877	-4.32625	1.52E-05	4.99E-05
9397	TPBG	234.38	5.56915	0.466125	11.9478	6.67E-33	1.70E-31
8773	IL18R1	332.012	5.56854	0.444468	12.5286	5.21E-36	1.56E-34
12573	BIN2	73.3759	-5.56778	0.663651	-8.38962	4.88E-17	4.42E-16
6593	NOL3	156.638	5.56163	0.347481	16.0056	1.17E-57	8.40E-56
3775	CLDN18	2114.08	5.56163	1.26043	4.41247	1.02E-05	3.45E-05
7316	ZNF443	198.237	-5.55507	0.304655	-18.2339	2.78E-74	3.67E-72
10366	ABCA2	900.291	5.55441	0.36082	15.3939	1.80E-53	1.11E-51
6752	SEMA3A	86.3354	-5.5518	1.30481	-4.25486	2.09E-05	6.75E-05
3408	PRKG2	12.3169	-5.54814	1.32122	-4.19926	2.68E-05	8.53E-05
962	RASA3	325.094	-5.54692	0.276337	-20.073	1.27E-89	2.98E-87
12913	NLRC3	389.796	-5.54238	0.407019	-13.617	3.17E-42	1.26E-40
4112	DUSP4	2924.63	5.54236	0.465152	11.9152	9.87E-33	2.50E-31
9506	CDHR3	168.607	5.54029	0.800504	6.921	4.48E-12	2.81E-11
10442	PHEX	28.0105	-5.53625	0.914589	-6.05327	1.42E-09	7.22E-09
11502	MAP3K8	1189.62	5.53165	0.410122	13.4878	1.84E-41	6.98E-40
7755	FAM179A	41.7657	-5.52751	1.10796	-4.98893	6.07E-07	2.40E-06
12335	S1PR4	174.654	5.525	0.390803	14.1375	2.23E-45	1.02E-43
27	C13orf18	58.4022	-5.52269	0.474686	-11.6344	2.75E-31	6.33E-30
8239	ALOX12B	83.3133	5.5204	0.625923	8.81961	1.15E-18	1.18E-17
10527	BLVRB	356.203	5.51574	0.495897	11.1227	9.72E-29	1.95E-27
4895	PARK2	16.4088	-5.51237	1.30829	-4.21343	2.52E-05	8.04E-05
7521	ANKRD24	185.434	5.51218	0.399722	13.79	2.93E-43	1.21E-41
11537	AC000032.1	12.3933	-5.50635	1.13826	-4.83753	1.31E-06	4.97E-06
18170	TDRD6	90.4386	5.50596	1.24879	4.40904	1.04E-05	3.50E-05
98	FGF9	126.884	-5.50574	0.3165	-17.3957	8.89E-68	9.39E-66
1138	CR392039.3	230.634	-5.50559	0.520333	-10.5809	3.66E-26	6.19E-25
16801	CCL5	205.906	5.5009	0.437142	12.5838	2.59E-36	7.94E-35
11264	ENTPD2	12.3292	5.50035	1.34718	4.08287	4.45E-05	0.000137194
9123	GRIN2D	84.624	5.49808	0.620128	8.86604	7.58E-19	7.89E-18
15076	COL1A1	390.744	5.49715	0.652171	8.42901	3.49E-17	3.19E-16
12164	LRRC26	27.5204	5.49694	1.35303	4.0627	4.85E-05	0.000148817
4676	SLC1A1	64.2312	5.49036	0.536608	10.2316	1.43E-24	2.22E-23
3126	KLF15	164.572	-5.48867	0.552763	-9.92952	3.10E-23	4.34E-22
1241	PCBP3	249.076	-5.48682	0.597901	-9.1768	4.44E-20	5.08E-19
4506	HLA-DPA1	277.413	5.48596	1.25027	4.38782	1.14E-05	3.84E-05
1878	PSTPIP1	308.08	-5.48577	0.43786	-12.5286	5.21E-36	1.56E-34
12161	CXorf67	15.7345	-5.48571	1.2844	-4.27104	1.95E-05	6.30E-05
15959	CA2	447.216	5.48294	0.778969	7.03872	1.94E-12	1.25E-11
17777	C20orf197	23.0881	-5.48191	1.06877	-5.1292	2.91E-07	1.19E-06
13957	NXPH3	22.6827	5.48109	1.32374	4.14063	3.46E-05	0.000108661
7515	UNC5C	207.971	-5.47955	1.30862	-4.18727	2.82E-05	8.97E-05
11670	TTC39A	748.586	5.479	0.424564	12.905	4.22E-38	1.41E-36
17566	ANKFN1	13.0147	-5.47048	1.2823	-4.26616	1.99E-05	6.43E-05
12876	NRARP	786.487	5.4678	0.510495	10.7108	9.06E-27	1.60E-25
10558	SYT11	588.554	5.46647	0.402199	13.5914	4.50E-42	1.77E-40
3833	ACOT12	10.5746	-5.46426	1.23076	-4.43973	9.01E-06	3.07E-05
19092	LRFN1	296.654	-5.46408	0.486144	-11.2396	2.60E-29	5.44E-28
12447	PTRF	109.916	-5.46364	1.22671	-4.45391	8.43E-06	2.89E-05
4365	C2orf74	88.1015	5.46242	0.529599	10.3142	6.08E-25	9.64E-24
3578	FAM86B2	33.9552	5.46015	1.26109	4.32971	1.49E-05	4.92E-05
11845	DPCD	229.354	5.45079	0.508351	10.7225	7.98E-27	1.41E-25
18263	GRHL3	11.5412	5.44894	1.29725	4.20038	2.66E-05	8.49E-05
12568	ZNF536	169.406	5.44624	1.24002	4.39205	1.12E-05	3.77E-05
6523	MAPRE3	125.922	5.43772	0.430854	12.6208	1.62E-36	5.03E-35
818	RAB31	246.82	-5.43326	1.21651	-4.46627	7.96E-06	2.73E-05
4379	COBLL1	565.959	5.42952	0.876544	6.19424	5.86E-10	3.08E-09
18552	SLC26A11	332.288	5.4224	0.469496	11.5494	7.43E-31	1.68E-29
12781	NAGLU	328.187	5.41887	0.349721	15.4948	3.76E-54	2.39E-52
17148	THEMIS	347.655	-5.41637	0.515775	-10.5014	8.51E-26	1.41E-24
3798	STARD8	696.579	5.4078	0.472057	11.4558	2.20E-30	4.84E-29
11296	TLE6	49.8083	5.40233	0.568268	9.50666	1.97E-21	2.46E-20
12767	PARVB	552.397	5.40063	0.244279	22.1084	2.62E-108	9.88E-106
10011	LOXL3	365.733	5.39553	0.332552	16.2246	3.38E-59	2.61E-57
464	GPC5	56.5827	5.39508	1.29483	4.16665	3.09E-05	9.78E-05
12513	C1orf126	19.2163	5.39433	1.34351	4.0151	5.94E-05	0.000180271
12828	AXL	10.5249	5.39397	1.43645	3.75507	0.000173292	0.00049151
9562	RARRES3	24.3537	-5.39387	0.655478	-8.22891	1.89E-16	1.63E-15
19246	SHANK2	124.43	5.39279	0.703521	7.66543	1.78E-14	1.34E-13
10399	PCDHB4	17.4912	-5.38837	0.839662	-6.41731	1.39E-10	7.71E-10
6528	OR6A2	11.6827	5.38776	1.28513	4.1924	2.76E-05	8.78E-05
12114	ZNF304	504.12	-5.3875	0.386118	-13.953	3.02E-44	1.31E-42
2285	FAM116B	173.814	5.38374	0.513523	10.4839	1.02E-25	1.68E-24
6845	CD9	307.096	-5.38279	1.07982	-4.9849	6.20E-07	2.44E-06
14486	TMEM136	125.48	5.38233	0.540074	9.96591	2.15E-23	3.06E-22
16904	ADAMTSL2	49.7718	-5.37953	1.03405	-5.2024	1.97E-07	8.15E-07
8801	FKBP9	269.685	-5.37826	0.86492	-6.21822	5.03E-10	2.66E-09
10867	CDKN2B	293.91	5.37774	0.372625	14.432	3.25E-47	1.59E-45
7040	PPFIBP2	153.382	5.37423	0.394145	13.6352	2.47E-42	9.90E-41
19332	F5	607.701	5.37396	1.53349	3.5044	0.000457637	0.001212829
18293	WNT5B	79.5781	-5.36721	1.26178	-4.25368	2.10E-05	6.78E-05
5788	GLDC	475.184	-5.35662	0.495501	-10.8105	3.07E-27	5.60E-26
10310	TEX19	228.932	5.35287	0.484535	11.0474	2.26E-28	4.38E-27
1673	SAMHD1	716.942	5.35027	0.307116	17.421	5.72E-68	6.08E-66
5266	HEG1	1052.82	5.34978	0.229468	23.3138	3.21E-120	1.64E-117
655	TGM3	11.4034	5.34954	1.1348	4.71408	2.43E-06	8.89E-06
14099	RTN1	137.232	5.34713	0.360601	14.8284	9.60E-50	5.25E-48
18537	HOXC9	216.406	5.34691	0.579226	9.23112	2.68E-20	3.10E-19
16428	AC137834.1	4276.53	5.34435	0.509891	10.4813	1.05E-25	1.73E-24
5142	BCL11B	2694.12	-5.34364	0.419353	-12.7426	3.43E-37	1.11E-35
3965	TTC16	21.2005	-5.3415	0.685975	-7.78672	6.88E-15	5.33E-14
9725	LRP4	429.518	5.33823	0.427388	12.4904	8.43E-36	2.49E-34
648	AC091565.4	302.492	5.33815	0.392047	13.6161	3.21E-42	1.27E-40
1171	CST3	694.044	5.33738	0.420396	12.6961	6.22E-37	1.98E-35
8767	SPOCK2	762.786	-5.33592	0.356691	-14.9595	1.35E-50	7.67E-49
14028	JAG2	572.427	5.33358	0.408821	13.0462	6.68E-39	2.31E-37
18818	VCAM1	13.1781	5.32661	1.60569	3.31733	0.000908822	0.002289163
12613	METRNL	172.795	5.31715	0.498712	10.6618	1.54E-26	2.66E-25
3469	FAM86B1	134.656	5.30984	0.535989	9.90663	3.90E-23	5.43E-22
11349	FAM81A	88.5613	5.30881	0.540876	9.81521	9.68E-23	1.30E-21
3081	FAM160A1	303.618	5.30777	0.297809	17.8227	4.71E-71	5.51E-69
5830	CDO1	109.297	-5.30373	0.515632	-10.2859	8.16E-25	1.28E-23
16683	NR4A3	306.591	5.30253	0.601095	8.82146	1.13E-18	1.16E-17
9772	LXN	29.9081	5.30146	0.930628	5.69664	1.22E-08	5.71E-08
14733	TMEM98	238.416	-5.29953	1.52573	-3.47345	0.000513816	0.001351175
11228	PTPRB	28.5673	5.29197	0.842197	6.28353	3.31E-10	1.78E-09
7583	ACAP1	542.725	-5.29101	0.344196	-15.3721	2.52E-53	1.54E-51
7827	NXF3	31.4665	-5.2855	0.67229	-7.86192	3.78E-15	3.00E-14
10034	IRGM	30.0538	-5.28361	0.818126	-6.45819	1.06E-10	5.94E-10
7961	ATBF1	2646.1	5.28312	0.289155	18.2709	1.41E-74	1.90E-72
14103	CNTNAP1	200.633	5.27292	0.410968	12.8305	1.11E-37	3.65E-36
16381	AC021593.1	77.6538	-5.26997	0.567792	-9.2815	1.67E-20	1.96E-19
15984	AP002364.2	25.3136	-5.26889	1.15341	-4.56812	4.92E-06	1.73E-05
2119	BAIAP2L2	80.1284	5.26648	0.497474	10.5864	3.44E-26	5.85E-25
631	C22orf36	88.4089	5.26398	0.444306	11.8477	2.21E-32	5.42E-31
15036	ACOT11	157.301	5.25788	0.411609	12.774	2.29E-37	7.44E-36
14069	PAK3	14.7345	-5.24894	1.35346	-3.87818	0.000105243	0.000308814
17500	MPP2	399.448	-5.24692	1.07303	-4.88981	1.01E-06	3.88E-06
2510	LHX2	36.708	5.24626	0.682078	7.69159	1.45E-14	1.10E-13
15367	CDH8	38.8845	5.24554	0.93496	5.61044	2.02E-08	9.23E-08
18477	AC005332.1	12.9816	-5.2433	0.826984	-6.34026	2.29E-10	1.25E-09
16852	HSPB1	1230.26	5.24081	0.453055	11.5677	6.01E-31	1.36E-29
4767	CDKN1C	18.4987	-5.23682	1.26137	-4.1517	3.30E-05	0.000103987
19344	LAIR2	91.0056	5.23567	0.530225	9.87443	5.37E-23	7.40E-22
9672	CYP4X1	21.1679	-5.23089	1.35554	-3.8589	0.000113897	0.000332294
12589	TDRD9	25.1844	-5.22771	0.555319	-9.41389	4.78E-21	5.82E-20
16574	CCDC147	25.2641	5.21743	0.815573	6.39726	1.58E-10	8.75E-10
8706	ADAMTSL1	39.5806	-5.20596	1.15145	-4.5212	6.15E-06	2.14E-05
16034	ERRFI1	633.936	5.2014	0.415738	12.5113	6.48E-36	1.94E-34
2698	MCCC2	1937.1	5.19853	0.269623	19.2807	7.80E-83	1.34E-80
8971	PEX11A	115.3	5.19481	1.23083	4.22057	2.44E-05	7.81E-05
748	PSTPIP2	175.193	-5.19469	0.486698	-10.6733	1.36E-26	2.36E-25
17819	MAGI2	74.3269	5.18982	0.613406	8.46066	2.66E-17	2.46E-16
8966	SLC9A11	39.5879	5.18725	1.35133	3.83862	0.000123728	0.000358922
9553	ANKRD9	252.422	5.18316	0.418395	12.3882	3.03E-35	8.67E-34
1510	TIMP3	330.633	-5.17632	0.650437	-7.95822	1.75E-15	1.41E-14
9333	ADM	47.5111	-5.1759	1.26217	-4.1008	4.12E-05	0.000127621
18640	PNMAL1	400.523	-5.16889	0.639909	-8.07755	6.61E-16	5.50E-15
12790	CYP2S1	29.5976	-5.16747	1.46834	-3.51927	0.000432741	0.001151782
16369	AC107016.2	362.083	-5.16375	1.24073	-4.16185	3.16E-05	9.96E-05
15525	GMPR	13.8729	5.1626	1.25985	4.09778	4.17E-05	0.000129155
16289	AC100803.2	13.6783	5.16188	1.25208	4.12265	3.75E-05	0.000116907
12465	RNF208	88.0846	5.15763	0.507087	10.1711	2.67E-24	4.04E-23
4613	BTLA	17.4995	-5.15503	1.28398	-4.01489	5.95E-05	0.000180381
4135	CNPY1	54.1147	5.15459	0.741994	6.94693	3.73E-12	2.35E-11
72	KLHL14	21.9377	-5.15096	1.31202	-3.92599	8.64E-05	0.000256926
18895	AATK	63.6473	5.14923	0.923576	5.57532	2.47E-08	1.12E-07
13966	GPC4	131.332	-5.14886	1.27198	-4.0479	5.17E-05	0.000158041
14897	TMEM145	96.4778	5.14833	0.556535	9.25068	2.23E-20	2.60E-19
3461	STRA6	903.01	5.14188	0.464539	11.0688	1.78E-28	3.49E-27
14660	ZNF435	91.3218	5.13431	0.623128	8.23958	1.73E-16	1.50E-15
16119	PLA2G4A	18.8587	5.13359	1.36878	3.75049	0.000176486	0.000499832
17506	TMEM151A	77.2448	5.13297	0.705131	7.27946	3.35E-13	2.29E-12
2584	NR5A1	46.2444	-5.12667	0.759198	-6.75274	1.45E-11	8.70E-11
12248	HOXB2	162.522	5.12651	1.24078	4.13169	3.60E-05	0.000112646
7942	FAM186B	93.36	5.12496	0.613139	8.35856	6.35E-17	5.71E-16
5367	SORBS1	367.453	5.12426	0.376194	13.6213	2.99E-42	1.19E-40
6277	HIST1H1T	34.6593	5.12353	0.78986	6.48663	8.78E-11	4.95E-10
14504	ARHGEF12	3590.5	5.1216	0.180323	28.4024	1.89E-177	2.97E-174
10633	ZNF608	893.917	-5.11261	1.26559	-4.03969	5.35E-05	0.000163355
15769	KLF3	694.287	5.11188	0.37925	13.4789	2.08E-41	7.86E-40
18092	TMCC3	971.43	5.106	0.479821	10.6414	1.91E-26	3.30E-25
8566	INSR	778.733	-5.10588	0.402161	-12.6961	6.21E-37	1.98E-35
4507	GLIS3	182.614	5.10559	0.492972	10.3568	3.90E-25	6.22E-24
11087	AC010336.2	21.5302	-5.10282	0.873608	-5.84109	5.19E-09	2.50E-08
2518	20	132.664	-5.10034	0.558498	-9.13225	6.71E-20	7.59E-19
18270	CELSR3	2350.3	5.0985	0.256597	19.8697	7.45E-88	1.57E-85
15493	SIAE	107.616	5.09782	0.506656	10.0617	8.16E-24	1.19E-22
1550	EHD4	1272.41	5.09743	0.270416	18.8503	2.92E-79	4.48E-77
10614	PLEKHN1	16.1588	5.09574	0.935302	5.44823	5.09E-08	2.23E-07
10947	CTLA4	63.856	5.09298	1.24616	4.08693	4.37E-05	0.000134962
11028	KIF21A	1660.36	5.0929	0.285833	17.8177	5.15E-71	5.95E-69
16751	FAM106B	24.8049	5.09064	1.26054	4.03845	5.38E-05	0.000164132
15067	TRIP6	1293.85	5.08092	0.22977	22.113	2.37E-108	9.12E-106
18355	ZBTB47	129.008	-5.0781	0.730827	-6.94844	3.69E-12	2.33E-11
10838	OSBPL7	126.22	-5.07049	0.47507	-10.6732	1.36E-26	2.36E-25
9106	MESP1	104.71	5.06968	0.410734	12.343	5.32E-35	1.50E-33
548	C20orf46	33.1819	-5.06914	1.25946	-4.02485	5.70E-05	0.000173427
15545	HMCN1	341.222	-5.06284	0.458714	-11.037	2.53E-28	4.91E-27
14611	GRIK4	123.305	5.06166	1.29514	3.9082	9.30E-05	0.000275228
19028	ALDH2	359.934	-5.05981	0.621444	-8.14201	3.89E-16	3.31E-15
13361	NEXN	70.1454	-5.0585	0.421532	-12.0003	3.54E-33	9.09E-32
11211	LTBP4	1207.82	5.05827	0.416983	12.1306	7.27E-34	1.93E-32
13399	MAL	99.4874	-5.05585	0.410217	-12.3248	6.66E-35	1.86E-33
7839	SLC9A5	367.086	5.05565	0.2304	21.9429	1.01E-106	3.65E-104
10587	LRRTM4	66.4955	-5.05081	1.34405	-3.75791	0.000171339	0.000486848
5251	ZIC1	14.2105	5.05021	1.28978	3.91555	9.02E-05	0.000267334
15767	ARHGAP39	447.486	-5.04919	0.446556	-11.307	1.21E-29	2.56E-28
1331	C15orf53	40.8697	5.04898	1.15218	4.38211	1.18E-05	3.93E-05
18200	GPR55	465.523	5.04822	0.509739	9.90354	4.02E-23	5.60E-22
1456	C22orf24	18.8244	-5.04666	0.677329	-7.45082	9.28E-14	6.60E-13
53	CCDC68	11.5953	5.04586	1.36862	3.68683	0.000227066	0.00063335
5618	CNKSR3	563.708	5.04297	0.497567	10.1353	3.85E-24	5.76E-23
7376	RAP1GAP2	209.673	-5.03055	0.69192	-7.27042	3.58E-13	2.44E-12
7224	CDH23	113.006	-5.03054	0.634884	-7.92356	2.31E-15	1.86E-14
8383	HES7	63.0793	5.02427	0.516264	9.73198	2.20E-22	2.91E-21
5910	MATK	134.101	5.02394	0.625235	8.03527	9.34E-16	7.71E-15
4795	ACOT4	34.7954	5.02338	0.497515	10.0969	5.70E-24	8.41E-23
6305	DPYSL5	398.016	5.02226	0.460766	10.8998	1.15E-27	2.16E-26
10072	KRBA2	274.903	-5.02186	0.388028	-12.942	2.61E-38	8.76E-37
12388	CALCB	131.459	5.02023	0.926442	5.41883	6.00E-08	2.61E-07
18315	ABCA4	14.0999	-5.02012	0.932178	-5.38537	7.23E-08	3.13E-07
12994	PTPRJ	841.464	5.0135	0.44097	11.3692	5.95E-30	1.28E-28
15397	FXYD5	502.282	5.01173	0.571758	8.76546	1.86E-18	1.88E-17
1988	CXCL3	15.8842	-5.00992	1.55173	-3.2286	0.001243973	0.003068668
17261	APLP1	212.295	5.00758	0.342061	14.6394	1.57E-48	8.21E-47
3308	IFIT1	223.99	-5.00694	1.04502	-4.79122	1.66E-06	6.19E-06
11662	KIF1A	880.032	5.00374	1.15629	4.32741	1.51E-05	4.97E-05
15842	DPYS	31.473	-4.99813	1.27732	-3.91298	9.12E-05	0.000270013
11961	LZTFL1	1015.9	-4.99495	0.25097	-19.9026	3.86E-88	8.27E-86
18480	KCNK6	66.2936	-4.99053	0.724399	-6.88921	5.61E-12	3.48E-11
10788	TBX21	16.7958	-4.9894	1.41759	-3.51963	0.000432151	0.001150388
2263	KCNJ4	20.1903	-4.98819	1.36922	-3.64309	0.000269387	0.000743259
4301	NCRNA00286A	11.2096	4.98447	1.01458	4.91286	8.98E-07	3.48E-06
9003	WDR93	14.4085	4.98259	1.28948	3.86404	0.000111529	0.000325768
10588	TRPA1	10.706	4.98221	1.32417	3.76253	0.000168205	0.000478726
15595	ROBO3	144.584	4.97795	0.38297	12.9983	1.25E-38	4.27E-37
18907	ELF3	47.5903	4.97578	0.596791	8.33756	7.58E-17	6.79E-16
6393	PRF1	24.3045	-4.97238	0.817173	-6.08486	1.17E-09	5.98E-09
520	RSPO4	20.1602	4.97054	1.32317	3.75655	0.00017227	0.000489171
7638	DLX2	460.78	4.97026	0.406426	12.2292	2.17E-34	5.93E-33
18000	CYP39A1	73.2704	4.97005	1.2632	3.93449	8.34E-05	0.000248557
675	CCBE1	30.5156	-4.96073	0.958689	-5.1745	2.29E-07	9.40E-07
13428	RHPN2	314.251	4.96007	0.348822	14.2195	6.94E-46	3.22E-44
13028	CALML6	25.5249	4.95321	0.789257	6.27579	3.48E-10	1.86E-09
10054	DAPP1	214.792	4.94386	0.417828	11.8323	2.66E-32	6.49E-31
4158	AC099489.1	53.2604	4.93632	1.13975	4.33104	1.48E-05	4.90E-05
13191	AGMAT	79.9687	4.92932	0.415714	11.8575	1.97E-32	4.86E-31
15253	ESPN	16.6994	4.9264	0.80193	6.14318	8.09E-10	4.20E-09
96	ASXL3	251.395	-4.92622	1.26976	-3.87963	0.000104613	0.000307227
530	FERMT1	207.853	4.9262	0.303945	16.2075	4.46E-59	3.41E-57
14024	NR4A1	2481.94	4.92595	0.928243	5.30675	1.12E-07	4.74E-07
14397	SETD6	365.204	4.92172	0.315765	15.5866	8.97E-55	5.80E-53
16472	CYP2J2	34.4688	-4.92138	1.29273	-3.80697	0.000140677	0.000403773
18568	RUNX3	1243.36	4.91883	0.37905	12.9767	1.66E-38	5.60E-37
17412	CD48	932.246	4.91598	0.253947	19.3583	1.73E-83	3.10E-81
8631	TBX2	323.318	4.91416	0.559804	8.77837	1.66E-18	1.69E-17
13702	NRP1	412.849	4.91405	0.797643	6.16072	7.24E-10	3.78E-09
1387	AC020658.1	10.0986	-4.91266	1.32778	-3.69991	0.000215676	0.000603718
11686	NLRC5	1080.86	4.91081	0.283786	17.3046	4.34E-67	4.45E-65
15002	ANKRD18A	945.414	-4.90764	1.26449	-3.88113	0.000103974	0.000305453
2383	MACC1	65.1828	4.89949	1.38503	3.53746	0.000403993	0.001080911
15126	TMEM121	90.687	4.89853	0.456162	10.7386	6.71E-27	1.20E-25
16285	HEY2	85.8835	4.89709	0.749078	6.53749	6.26E-11	3.58E-10
10980	DMRTA1	20.969	4.89488	1.35473	3.61318	0.000302461	0.000827079
6256	SEMA5A	19.7324	4.89392	1.39478	3.50874	0.000450232	0.001195031
12696	KCNA3	36.7188	-4.89148	0.912592	-5.35999	8.32E-08	3.58E-07
3227	MYPN	28.9196	4.89127	1.30622	3.74459	0.00018069	0.00051082
13505	ANKRD6	179.268	-4.88634	0.603099	-8.10205	5.40E-16	4.54E-15
7966	ALOX15B	13.99	4.88342	1.35963	3.59173	0.000328485	0.00089211
11064	MT1F	20.4731	-4.88108	1.4133	-3.45367	0.000553015	0.001444608
15942	ENPEP	63.8454	-4.8781	1.0755	-4.53565	5.74E-06	2.00E-05
4974	CREB5	2114.96	4.87315	0.75154	6.48422	8.92E-11	5.03E-10
14146	CLIP2	876.377	4.86503	0.424781	11.453	2.27E-30	4.99E-29
8723	TIPARP	2667.15	4.86253	0.185117	26.2673	4.54E-152	5.24E-149
10726	STAG3	490.794	4.84983	0.237065	20.4579	5.11E-93	1.32E-90
195	WASF3	442.756	-4.84978	0.910429	-5.32691	9.99E-08	4.26E-07
1265	C21orf56	152.527	-4.84962	0.470675	-10.3035	6.79E-25	1.07E-23
4091	EN2	829.403	4.84767	0.476393	10.1758	2.54E-24	3.87E-23
1998	CXCL2	76.7351	-4.8465	2.09629	-2.31194	0.020780929	0.040177545
8804	SULF2	253.397	4.84566	1.25814	3.85145	0.000117422	0.000341773
8065	NLGN2	806.001	4.84411	0.458809	10.558	4.66E-26	7.86E-25
1874	FBXL16	65.7122	4.83889	0.473709	10.2149	1.70E-24	2.63E-23
15882	CAV1	1112.74	4.83617	0.448154	10.7913	3.78E-27	6.85E-26
12117	RPSAP58	157.973	-4.829	0.439372	-10.9907	4.24E-28	8.07E-27
14054	RRAS	57.9356	4.82372	0.618911	7.79388	6.50E-15	5.05E-14
6989	NFIB	544.874	4.82233	0.678715	7.10509	1.20E-12	7.89E-12
1452	NDRG2	116.359	-4.82025	0.786783	-6.12653	8.98E-10	4.65E-09
7753	TRIP10	1007.83	4.82012	0.249894	19.2886	6.70E-83	1.16E-80
12474	CXXC4	95.0532	-4.81871	1.10223	-4.37177	1.23E-05	4.11E-05
12983	TNFSF10	318.057	4.81632	0.361688	13.3162	1.86E-40	6.81E-39
11950	GJB7	11.0848	4.81584	0.908023	5.30366	1.14E-07	4.81E-07
8855	WDR86	55.5168	-4.81532	0.538961	-8.93446	4.09E-19	4.35E-18
9561	MATN2	37.0222	-4.81285	1.28201	-3.75414	0.000173936	0.000493254
15763	AC021860.1	17.6518	4.81093	0.854856	5.62776	1.83E-08	8.38E-08
3837	EPHB1	75.3342	-4.81012	1.07345	-4.481	7.43E-06	2.56E-05
4543	GIMAP2	80.1713	-4.80558	0.413435	-11.6235	3.13E-31	7.16E-30
3757	NCRNA00164	93.9609	-4.80345	0.621522	-7.72853	1.09E-14	8.31E-14
5931	ST8SIA1	74.448	-4.80248	0.476245	-10.084	6.50E-24	9.55E-23
8215	DUSP1	4982.03	4.80201	0.836092	5.7434	9.28E-09	4.38E-08
18899	ZNF816	151.233	-4.79855	0.341414	-14.0549	7.18E-45	3.20E-43
7403	C2orf78	26.3489	4.79807	1.51224	3.17282	0.001509671	0.003673887
12444	AC092375.4	332.908	4.78969	0.402599	11.8969	1.23E-32	3.08E-31
11701	UNC13D	834.345	-4.78808	0.389475	-12.2937	9.79E-35	2.71E-33
7605	FAM69B	483.418	-4.78424	0.434735	-11.005	3.62E-28	6.92E-27
10244	HS3ST3A1	224.928	4.78248	0.36652	13.0483	6.50E-39	2.25E-37
18919	C5AR1	26.1456	4.77677	1.20065	3.97849	6.94E-05	0.000208846
17845	B4GALNT1	792.048	4.77372	0.345159	13.8305	1.67E-43	6.98E-42
5694	GPSM1	681.532	4.77016	0.357424	13.3459	1.25E-40	4.62E-39
18078	ZNF585B	647.308	-4.76692	0.381676	-12.4894	8.53E-36	2.50E-34
605	C13orf31	165.411	4.76496	0.309067	15.4172	1.25E-53	7.79E-52
17361	SLAMF1	131.704	4.76417	0.728889	6.5362	6.31E-11	3.60E-10
12938	PRUNE2	677.944	-4.76334	0.374223	-12.7286	4.10E-37	1.32E-35
632	ZNF532	719.595	-4.76105	1.26125	-3.77487	0.000160093	0.000456691
5050	C10orf35	136.484	4.75292	0.376887	12.611	1.84E-36	5.65E-35
4363	OXTR	551.275	4.75261	0.30954	15.3538	3.34E-53	2.02E-51
10304	P2RX1	123.86	-4.75235	0.969616	-4.90127	9.52E-07	3.68E-06
8258	MDK	393.356	-4.75013	0.518472	-9.16178	5.10E-20	5.81E-19
19303	LAIR1	668.327	-4.74948	0.527346	-9.00638	2.13E-19	2.32E-18
10351	TRAF3IP2	99.3254	-4.74904	0.530684	-8.94891	3.59E-19	3.84E-18
1775	AC105020.1	12.5527	4.74469	1.32312	3.586	0.000335792	0.000911097
8311	PLEC	11529.5	4.74307	0.426151	11.13	8.96E-29	1.80E-27
15549	MYCBPAP	53.6492	4.73058	0.466751	10.1351	3.86E-24	5.76E-23
6420	ZNF483	460.049	4.72819	0.514897	9.18278	4.20E-20	4.81E-19
2555	RP11-528L24.3	137.053	4.72741	0.406214	11.6377	2.65E-31	6.12E-30
17940	FSTL3	424.982	4.72731	0.392008	12.0592	1.73E-33	4.53E-32
4863	SLC22A18	172.927	4.72599	0.41198	11.4714	1.84E-30	4.07E-29
12698	ZFYVE28	181.576	4.72559	0.450267	10.4951	9.10E-26	1.50E-24
2710	FOXF1	71.7037	4.72539	0.584778	8.08066	6.44E-16	5.37E-15
13830	C9orf21	282.925	4.72299	0.259678	18.1879	6.44E-74	8.20E-72
5829	CD97	2172.61	4.71932	0.431999	10.9244	8.81E-28	1.65E-26
3546	EFEMP1	39.4365	-4.71655	1.42972	-3.29894	0.000970499	0.00243144
14377	PVRL1	620.012	4.71518	0.30402	15.5094	3.00E-54	1.91E-52
11326	PCDH19	106.711	-4.71234	1.30599	-3.60825	0.000308271	0.000841696
13097	DENND2D	288.379	4.70973	0.324191	14.5276	8.10E-48	4.08E-46
17606	SPINK5	150.018	-4.70756	0.693002	-6.79299	1.10E-11	6.64E-11
9721	RPRML	21.98	4.70706	0.809772	5.81282	6.14E-09	2.95E-08
17832	OLFM1	25.8999	4.70589	1.27867	3.6803	0.000232959	0.000648638
12856	ODZ4	139.152	4.70422	1.33249	3.53039	0.000414953	0.001108013
10281	GPRC5A	82.9583	4.70328	1.31003	3.59019	0.000330435	0.000897124
13997	DUSP2	4941.07	4.69292	0.521439	8.99993	2.26E-19	2.45E-18
14090	C14orf38	20.0014	4.69276	1.29349	3.62799	0.000285632	0.000784333
3293	STX11	866.369	4.69108	0.474885	9.87834	5.17E-23	7.13E-22
8107	SSPO	76.0922	4.69004	0.624535	7.50965	5.93E-14	4.28E-13
13577	BIN1	1897	4.68983	0.33288	14.0887	4.46E-45	2.02E-43
5992	SLC38A5	307.514	4.68751	0.357654	13.1063	3.03E-39	1.06E-37
10914	ACOXL	282.25	4.68659	0.291236	16.0921	2.90E-58	2.16E-56
16922	POPDC3	165.162	4.68581	0.444608	10.5392	5.70E-26	9.57E-25
6657	MGAT4A	965.533	-4.68473	0.266842	-17.5562	5.33E-69	5.77E-67
19289	CHIT1	14.3798	4.68225	1.24659	3.75604	0.000172621	0.000489845
5032	FNDC4	41.8889	4.67726	0.748319	6.25036	4.10E-10	2.18E-09
13497	SH3BP2	1808.76	4.67314	0.32257	14.4872	1.46E-47	7.23E-46
7064	ESRP1	83.3954	-4.67068	0.79517	-5.87382	4.26E-09	2.07E-08
19100	GMFG	257.735	-4.66808	0.277332	-16.8321	1.42E-63	1.28E-61
13552	GYPC	738.816	4.66598	0.42224	11.0505	2.18E-28	4.24E-27
8647	SLC30A3	74.3094	4.66287	0.57135	8.16114	3.32E-16	2.83E-15
13642	OASL	73.6536	4.64951	1.26512	3.67516	0.000237701	0.000660781
11873	C6orf222	16.3418	4.64899	1.31073	3.54687	0.00038983	0.001046573
17258	C1QL4	31.7986	-4.6424	1.301	-3.56833	0.000359266	0.000969779
17131	FOXD3	90.9688	4.64048	0.640514	7.24494	4.33E-13	2.93E-12
11681	KCNQ3	97.8583	4.63616	0.660814	7.01583	2.29E-12	1.47E-11
4099	HOXA7	174.766	4.63431	0.329508	14.0644	6.29E-45	2.82E-43
8325	PCTK3	423.959	4.63246	0.409829	11.3034	1.26E-29	2.66E-28
8984	ANKRD45	36.4858	4.63117	0.812684	5.69861	1.21E-08	5.65E-08
3175	GABBR1	705.286	4.63112	0.284996	16.2498	2.24E-59	1.74E-57
6183	KLHL6	1304.1	-4.62879	0.450444	-10.2761	9.04E-25	1.42E-23
12792	TPH2	14.7331	4.62682	1.39077	3.32681	0.000878474	0.002219822
18252	IL28RA	219.208	-4.62589	1.27071	-3.6404	0.000272215	0.000750583
4586	NKX6-1	109.593	-4.62266	1.28926	-3.5855	0.000336432	0.000912548
5654	CACNB4	414.783	-4.6206	0.408709	-11.3053	1.23E-29	2.60E-28
6402	ANO2	20.4683	4.62035	1.33938	3.44963	0.000561359	0.001464638
7072	PAOX	100.512	4.61889	0.48353	9.55245	1.27E-21	1.61E-20
14984	COL25A1	497.122	-4.61279	0.473513	-9.74163	2.00E-22	2.65E-21
18045	AGAP2	402.477	-4.61146	0.299085	-15.4185	1.23E-53	7.66E-52
18336	CACNA2D1	642.785	4.61023	1.26313	3.64984	0.000262406	0.000725385
13881	NFKB2	9468.72	4.60953	0.44203	10.4281	1.85E-25	2.99E-24
15878	PKNOX2	81.3823	4.60925	1.29535	3.55829	0.000373277	0.001004935
4234	PLXNA4	36.8309	-4.60914	1.19486	-3.85748	0.000114561	0.000334117
4190	CHN2	121.273	-4.60528	0.368306	-12.5039	7.10E-36	2.11E-34
12150	BEND7	149.742	-4.60527	1.25519	-3.66899	0.000243509	0.000676385
18213	RTN2	122.452	4.60478	0.349112	13.19	1.00E-39	3.57E-38
12482	TTLL6	51.376	4.60458	1.34053	3.4349	0.000592772	0.001539413
3249	FAAH2	84.7048	-4.60015	0.507226	-9.06924	1.20E-19	1.33E-18
18661	SLC1A2	23.1162	4.59892	1.26578	3.63329	0.000279833	0.000770368
19280	OAS1	171.482	4.59703	0.767036	5.99324	2.06E-09	1.03E-08
2835	TKTL2	11.2447	4.59604	1.45959	3.14885	0.001639142	0.00395949
10321	AC112641.1	42.1013	4.5951	0.498733	9.21354	3.16E-20	3.64E-19
12566	C14orf37	133.948	-4.59136	0.511032	-8.98447	2.60E-19	2.81E-18
12610	CDYL2	349.129	4.59054	0.310027	14.8069	1.32E-49	7.18E-48
11342	AC055839.1	1213.92	4.58992	0.376386	12.1947	3.32E-34	8.95E-33
6458	SIDT1	146.897	-4.58975	0.316654	-14.4945	1.31E-47	6.53E-46
16766	FAM153C	12.8772	4.58031	1.18314	3.87131	0.000108253	0.000316735
4801	EFNA5	458.714	4.57968	0.360416	12.7066	5.43E-37	1.74E-35
12341	NRTN	35.7842	4.57656	0.677603	6.75404	1.44E-11	8.63E-11
8555	SFMBT2	1667.9	-4.57102	0.394408	-11.5896	4.65E-31	1.06E-29
16027	HIP1	2950.37	4.56018	0.292502	15.5902	8.48E-55	5.51E-53
13396	TFR2	41.4532	4.55947	0.518863	8.78742	1.53E-18	1.56E-17
13113	GCNT2	28.4026	4.55874	0.807805	5.64337	1.67E-08	7.68E-08
6639	ZNF491	69.8393	-4.55669	0.50506	-9.02208	1.85E-19	2.02E-18
17141	SPTB	198.184	4.55496	0.466105	9.77239	1.48E-22	1.97E-21
10966	PARD3B	97.9374	4.55308	0.530978	8.57491	9.92E-18	9.52E-17
7862	MMP8	203.486	-4.54952	1.2153	-3.74353	0.00018145	0.000512802
10639	ADAMTSL4	44.7871	4.54692	0.655298	6.93871	3.96E-12	2.49E-11
12045	LRRIQ4	10.1418	-4.54378	1.31809	-3.44724	0.000566344	0.001476311
7218	ABHD8	164.982	-4.54336	0.297269	-15.2837	9.82E-53	5.89E-51
11441	CTSS	272.268	4.54113	0.482444	9.41275	4.83E-21	5.88E-20
18544	SGSH	554.127	4.54098	0.296917	15.2938	8.41E-53	5.06E-51
10300	LEPREL4	631.339	4.5404	0.359736	12.6215	1.61E-36	4.99E-35
12656	GPR114	36.6646	4.5399	1.31386	3.45539	0.000549501	0.001436294
13331	SLC35D2	126.214	4.53881	0.445457	10.1891	2.22E-24	3.39E-23
13375	CACNA1D	1040.97	4.53503	0.382286	11.8629	1.84E-32	4.56E-31
1638	SLA2	62.9255	-4.5344	0.485807	-9.33375	1.02E-20	1.22E-19
8020	SH3PXD2B	860.494	4.53128	0.438138	10.3421	4.54E-25	7.23E-24
8617	LOX	68.4873	-4.5253	1.25792	-3.59745	0.00032135	0.00087479
10194	GCM1	60.5269	-4.52352	0.731099	-6.18729	6.12E-10	3.22E-09
5474	LHX3	21.6472	4.52113	0.955569	4.73135	2.23E-06	8.21E-06
14298	COL19A1	93.6607	4.51992	0.750183	6.0251	1.69E-09	8.53E-09
4400	AC004790.1	14.4514	4.515	1.54054	2.93078	0.003381082	0.007688191
11299	TNFRSF8	949.558	4.51327	0.382683	11.7938	4.20E-32	1.01E-30
16081	ALDH3A2	1033.83	4.50704	0.268405	16.7919	2.80E-63	2.50E-61
7258	ZNF799	193.289	-4.50667	0.329646	-13.6713	1.51E-42	6.12E-41
16802	SLC22A15	413.54	4.50597	0.533339	8.4486	2.95E-17	2.72E-16
8289	TIGIT	62.1801	4.50558	1.33352	3.37872	0.000728232	0.001865201
11828	GRIN1	11.4115	4.50526	1.30836	3.44343	0.000574386	0.001495924
1523	PROCR	97.6622	4.50473	1.34003	3.36166	0.000774748	0.001974416
15538	NRGN	128.669	4.50244	0.646626	6.96297	3.33E-12	2.11E-11
11016	DRD2	11.5976	4.50202	1.38884	3.24157	0.00118872	0.002943682
10730	PYCARD	27.9044	4.50171	0.597105	7.53923	4.73E-14	3.43E-13
18990	GTSF1	156.714	4.50151	0.298168	15.0972	1.69E-51	9.85E-50
11865	IL15	217.532	4.50143	0.521368	8.63387	5.93E-18	5.77E-17
10599	FBP2	14.9486	4.50087	1.38804	3.24261	0.001184387	0.002933791
8437	LCA5	269.797	4.49959	1.26437	3.55875	0.000372629	0.001003348
7248	HSPB3	11.1844	4.49849	1.42306	3.16114	0.001571535	0.003811588
4317	AMPH	75.4532	-4.4972	1.29424	-3.47479	0.000511255	0.001345053
14002	KCTD15	782.317	4.49655	0.466678	9.63524	5.68E-22	7.33E-21
13174	INHBB	21.9775	4.49312	1.36491	3.29188	0.000995186	0.002491847
2473	VWDE	235.544	-4.49282	1.27888	-3.51308	0.000442938	0.001177295
17449	HFM1	117.807	-4.49266	1.30686	-3.43775	0.000586562	0.001524651
1504	SYN3	113.636	4.49178	0.701096	6.40681	1.49E-10	8.25E-10
16957	ST14	30.4287	4.4899	1.36034	3.30057	0.000964871	0.002418738
8225	RLBP1	29.4095	4.48988	1.3886	3.23339	0.001223315	0.003022009
16092	ANKRD20A1	14.3299	-4.48606	0.946323	-4.74052	2.13E-06	7.86E-06
10742	PDZD2	140.825	4.48496	0.458895	9.7734	1.46E-22	1.96E-21
12355	ACTN2	526.798	4.48425	0.618534	7.2498	4.17E-13	2.83E-12
6928	WAS	333.971	-4.48354	0.328654	-13.6421	2.25E-42	9.04E-41
13111	NUCB2	965.634	-4.48038	0.190454	-23.5248	2.28E-122	1.23E-119
14859	ANKRD44	2511.73	4.47959	0.222311	20.1501	2.69E-90	6.47E-88
12755	C9orf173	23.4805	4.47687	0.99327	4.50721	6.57E-06	2.27E-05
440	PARD6G	265.049	-4.47463	0.331668	-13.4913	1.76E-41	6.68E-40
17985	COL7A1	792.875	4.47277	0.466882	9.58008	9.70E-22	1.24E-20
59	GJB2	161.817	4.4693	0.503423	8.87782	6.82E-19	7.13E-18
1125	AGPAT3	2001.7	4.4653	0.551186	8.10126	5.44E-16	4.57E-15
7844	NBPF15	1042.63	4.46034	0.238425	18.7075	4.30E-78	6.37E-76
12996	CD37	272.332	-4.45968	0.809319	-5.51041	3.58E-08	1.60E-07
19350	GRIN2C	167.729	4.45667	0.425677	10.4696	1.19E-25	1.95E-24
11762	COL9A2	775.566	4.45392	0.374981	11.8777	1.55E-32	3.86E-31
2909	ZCCHC14	1412.94	4.45227	0.29982	14.8498	6.97E-50	3.84E-48
3503	SOX18	26.9481	4.44907	0.630688	7.05431	1.73E-12	1.13E-11
1286	GATA6	436.698	4.44779	0.340442	13.0648	5.24E-39	1.82E-37
18650	PHLDA3	738.352	4.44742	0.395699	11.2394	2.61E-29	5.45E-28
3007	IER3	687.107	4.44586	0.76478	5.81325	6.13E-09	2.94E-08
16260	SLFN12L	31.7882	-4.4415	0.703981	-6.30912	2.81E-10	1.52E-09
3551	LTB	70.4093	-4.44116	1.07809	-4.11947	3.80E-05	0.000118427
15436	GFRA3	97.6453	-4.44107	0.480677	-9.23919	2.48E-20	2.89E-19
16793	SLC5A12	45.0773	-4.43834	0.557138	-7.96631	1.63E-15	1.33E-14
6448	WDR72	23.9966	4.43565	0.897337	4.94313	7.69E-07	3.00E-06
4503	ABI3BP	37.2688	4.43537	0.922188	4.80961	1.51E-06	5.69E-06
4706	VCAN	1942.65	-4.43226	0.368668	-12.0224	2.71E-33	7.04E-32
11760	SPON1	240.833	-4.43081	1.08473	-4.08471	4.41E-05	0.000136187
7598	SYTL3	332.955	4.42952	0.305047	14.5208	8.95E-48	4.49E-46
16663	EFEMP2	47.1469	4.42885	0.565435	7.83265	4.78E-15	3.76E-14
5963	CPAMD8	14.3427	4.42752	1.28005	3.45887	0.000542449	0.001419575
19069	CSF3	17.0023	4.42711	0.924785	4.78717	1.69E-06	6.31E-06
109	TNFRSF19	96.8428	4.42441	0.959267	4.61228	3.98E-06	1.42E-05
4019	SRGN	3409.19	4.42415	0.421392	10.4989	8.74E-26	1.44E-24
16366	NEUROG2	29.4279	-4.42323	1.12452	-3.93343	8.37E-05	0.000249527
17889	SLC6A13	130.136	4.41876	0.689995	6.40404	1.51E-10	8.38E-10
4591	SCN2A	65.6217	4.4182	0.579814	7.62004	2.54E-14	1.89E-13
4245	RASSF4	493.338	4.40852	0.402049	10.9651	5.62E-28	1.07E-26
15045	LIPE	144.143	-4.40742	0.362965	-12.1428	6.26E-34	1.67E-32
2487	TNFRSF10A	306.61	4.40673	0.289202	15.2376	1.99E-52	1.18E-50
2234	MAPK11	286.496	4.4065	0.351049	12.5524	3.86E-36	1.16E-34
13038	TMEM52	17.4027	4.39983	1.35654	3.24341	0.001181087	0.002926726
10826	IL1RAP	251.392	4.39695	0.367247	11.9727	4.94E-33	1.26E-31
3792	LYPD1	14.3637	4.39637	1.40281	3.13397	0.001724592	0.004145672
17541	RIN1	122.557	4.39619	0.495444	8.87323	7.11E-19	7.41E-18
18432	ABTB2	679.692	4.39566	0.393172	11.18	5.11E-29	1.04E-27
7225	BMPR1B	161.76	-4.39559	0.997362	-4.40721	1.05E-05	3.53E-05
13926	HIST1H3I	1309.36	-4.39328	0.828619	-5.30193	1.15E-07	4.86E-07
1022	KREMEN1	483.285	4.3931	0.391729	11.2146	3.46E-29	7.16E-28
4991	CCDC110	25.3601	4.39129	1.30107	3.37514	0.000737788	0.001887723
11942	NID1	1144.91	4.38991	1.31182	3.34644	0.000818566	0.00207753
4566	SAMD5	284.074	4.3875	1.28615	3.41136	0.000646405	0.001668444
8017	TNNI3	17.8148	4.38705	1.37124	3.19933	0.00137748	0.003371129
5605	SLC10A4	17.1048	-4.38559	1.18276	-3.70792	0.000208967	0.000586265
9463	WBP2NL	12.5009	4.38448	1.31887	3.32443	0.000886003	0.002236889
16080	SPRR2D	15.4212	4.38087	1.61121	2.719	0.006547969	0.014055582
3647	AC068587.1	273.849	4.38063	0.411189	10.6536	1.68E-26	2.90E-25
13568	HS6ST2	701.19	-4.38017	0.805544	-5.43753	5.40E-08	2.36E-07
15966	EGR1	2596.63	4.37942	0.840897	5.20804	1.91E-07	7.92E-07
14493	TRDMT1	375.74	-4.37843	0.254937	-17.1746	4.12E-66	4.05E-64
10612	SPTBN4	82.5177	4.37173	0.912062	4.79323	1.64E-06	6.14E-06
13757	PLXNA2	292.957	4.36509	0.788696	5.53456	3.12E-08	1.40E-07
11022	BTN1A1	12.701	-4.36277	1.31334	-3.32188	0.000894124	0.002255233
17531	FOXN4	49.1572	4.36197	0.761089	5.73123	9.97E-09	4.69E-08
9945	SHBG	11.9072	4.36193	1.29242	3.37499	0.000738173	0.001888428
15738	CDK5R2	33.551	4.35769	0.55044	7.91675	2.44E-15	1.96E-14
19354	REEP6	57.1241	4.35631	0.595197	7.3191	2.50E-13	1.72E-12
15382	IL4R	1152.74	4.35527	0.436442	9.97904	1.88E-23	2.69E-22
18549	PLXDC1	31.6486	-4.35459	0.760951	-5.72257	1.05E-08	4.93E-08
4368	CRIM1	749.135	4.354	0.348109	12.5076	6.79E-36	2.02E-34
10426	MAP3K6	328.562	4.35264	0.344004	12.6529	1.08E-36	3.38E-35
4348	TRIB2	410.881	-4.35125	0.382713	-11.3695	5.93E-30	1.28E-28
6827	FAM21B	30.8431	4.34834	0.545535	7.97078	1.58E-15	1.28E-14
15456	MCOLN2	1591.08	4.34717	0.342453	12.6942	6.37E-37	2.02E-35
9313	FZD7	597.98	4.34591	0.367131	11.8375	2.50E-32	6.11E-31
6295	RASGEF1C	35.942	4.34586	0.624529	6.95862	3.44E-12	2.17E-11
18888	CUX2	83.0354	-4.3445	0.956609	-4.54157	5.58E-06	1.95E-05
3634	COLEC11	88.429	4.34443	0.645749	6.72774	1.72E-11	1.03E-10
15963	NAV2	1087.2	4.34384	0.617087	7.03927	1.93E-12	1.25E-11
3017	TTC9	77.428	-4.3423	0.408743	-10.6235	2.32E-26	3.98E-25
12478	DNAH14	1331.79	-4.33771	1.232	-3.52088	0.000430115	0.001145496
15035	PGBD1	453.904	-4.33714	0.259406	-16.7195	9.45E-63	8.31E-61
2690	RTKN2	693.015	-4.33609	0.2845	-15.2411	1.89E-52	1.12E-50
13566	ACSL6	58.214	-4.33325	0.77307	-5.60525	2.08E-08	9.50E-08
10438	GPRC5B	130.452	4.33287	0.617131	7.02099	2.20E-12	1.42E-11
7717	CFLAR	3472.7	4.33011	0.216173	20.0308	2.97E-89	6.86E-87
6483	MICALL2	406.851	4.32697	0.385793	11.2158	3.41E-29	7.07E-28
1101	CHRNA7	109.162	4.32631	0.429867	10.0643	7.95E-24	1.16E-22
7092	MYO6	1168.92	4.32545	0.307142	14.0829	4.84E-45	2.18E-43
1011	SMAD7	667.8	4.32375	0.488314	8.85444	8.41E-19	8.72E-18
5677	EML1	535.364	4.31833	0.425517	10.1484	3.37E-24	5.05E-23
5616	ACPL2	503.989	-4.31707	0.298413	-14.4668	1.96E-47	9.70E-46
1488	ARHGEF40	456.963	4.31556	0.407499	10.5904	3.30E-26	5.62E-25
13736	PLCD1	94.2213	-4.31551	0.54756	-7.88135	3.24E-15	2.58E-14
7692	PYGL	2675.5	4.31462	0.239103	18.045	8.63E-73	1.07E-70
223	MMP11	44.9172	-4.30876	0.678947	-6.34625	2.21E-10	1.21E-09
3355	SULT1A1	51.7114	4.30517	0.388926	11.0694	1.77E-28	3.47E-27
15729	WNT10A	175.876	4.29712	0.664359	6.46807	9.93E-11	5.57E-10
1097	OTUD7A	121.393	4.29114	0.360404	11.9065	1.10E-32	2.75E-31
14862	C11orf63	46.7449	4.29092	0.565333	7.59007	3.20E-14	2.35E-13
7373	STK33	271.772	4.29084	0.391386	10.9632	5.74E-28	1.09E-26
10331	PCDHB3	60.0291	-4.29045	0.39234	-10.9356	7.79E-28	1.47E-26
18720	ECEL1	30.2083	-4.2893	1.32284	-3.2425	0.001184858	0.002934539
4034	RSAD2	84.3871	-4.28585	0.724434	-5.91614	3.30E-09	1.62E-08
9693	LBX2	84.1921	4.28465	0.449413	9.53389	1.51E-21	1.91E-20
15390	PLCL1	246.314	-4.28383	0.397423	-10.779	4.32E-27	7.80E-26
10678	RP1	26.5393	4.28272	1.69298	2.52969	0.01141644	0.023365539
[truncated: 6,516 more rows]

## Sheet: Sheet2 DEG HBZ-Jurkat vs Jurkat
id_gene	symbol	baseMean	log2FoldChange	lfcSE	stat	pvalue	padj
5148	GALC	535.7874492	12.3243	1.644916131	7.492381621	6.76E-14	1.12E-12
1002	SERPINB2	14478.01995	10.6948	0.42243094	25.31717101	2.07E-141	1.40E-137
9333	ADM	153.6254771	-10.2136	1.613359659	-6.330668925	2.44E-10	2.35E-09
16391	CLCA1	108.5443676	10.021	1.860588944	5.385912377	7.21E-08	4.70E-07
455	SLITRK6	562.7332763	9.53126	1.619062883	5.886896395	3.94E-09	3.13E-08
10309	FRG2C	59.35251722	9.14989	2.254295342	4.058869307	4.93E-05	0.000192406
2636	FRG2B	80.06648514	8.61758	2.466206767	3.494265788	0.000475368	0.00149142
6392	DNTT	39.93564395	-8.26668	1.08103689	-7.646991865	2.06E-14	3.64E-13
2685	ADRA1A	22.96544855	-8.19525	1.155062036	-7.095070944	1.29E-12	1.78E-11
11820	CA9	43.59820178	-7.66615	1.068722908	-7.173186712	7.33E-13	1.05E-11
180	TMEM46	16.75218975	7.32431	1.418471386	5.163522397	2.42E-07	1.44E-06
17984	ITGA11	12.18092235	-7.27992	1.204238707	-6.045247824	1.49E-09	1.27E-08
6525	UNC13C	15.62344393	7.22595	1.45957264	4.950729435	7.39E-07	4.04E-06
14044	CXorf30	13.59226441	7.02508	1.577352469	4.453718926	8.44E-06	3.83E-05
2184	CDHR1	2483.304628	-7.01971	0.629984688	-11.14266703	7.78E-29	6.72E-27
5327	ASB9	53.32735221	-6.95277	0.779748299	-8.916680657	4.80E-19	1.49E-17
9509	SEMA5B	14.67803966	-6.81322	1.182748217	-5.760497891	8.39E-09	6.31E-08
13105	CAPS2	13.43688283	-6.6855	1.185389142	-5.639922097	1.70E-08	1.22E-07
793	RAB20	13.00456874	-6.63574	1.228171856	-5.402939862	6.56E-08	4.31E-07
729	PTPRM	52.95901455	-6.62324	0.742855855	-8.915909758	4.84E-19	1.50E-17
2239	JPH2	94.97030561	-6.60686	0.582638334	-11.33955274	8.36E-30	8.04E-28
8426	KDR	10.17371995	6.60593	1.655270161	3.990846309	6.58E-05	0.000250059
18337	ARHGAP29	45.85679262	-6.41261	0.742134367	-8.640764166	5.58E-18	1.56E-16
13906	MYO7B	135.3487956	-6.28612	0.425198336	-14.78397672	1.86E-49	9.70E-47
16216	SH3RF2	33.04858733	-6.25362	0.828801421	-7.545382199	4.51E-14	7.56E-13
16567	KCNN4	50.80222278	-5.86022	0.599708204	-9.771793926	1.49E-22	7.34E-21
2822	SLC8A3	12.39006591	-5.82215	1.206154777	-4.827034237	1.39E-06	7.21E-06
18130	IL6R	96.43189559	-5.53723	0.422854246	-13.09488255	3.52E-39	8.53E-37
5733	OTOF	156.2301971	-5.53242	0.350531404	-15.78296133	4.08E-56	2.76E-53
1620	SLC22A17	45.59363509	-5.531	0.590944481	-9.35958862	8.00E-21	3.18E-19
15921	SLC16A9	19.28778551	-5.45625	0.887896935	-6.145138562	7.99E-10	7.08E-09
10845	CD28	1337.305954	5.33318	0.495407894	10.76522837	5.02E-27	3.76E-25
10937	CYP4F12	19.28865931	-5.12602	0.824121991	-6.219972634	4.97E-10	4.57E-09
4681	TRPM5	24.06250401	-4.95123	0.739449735	-6.695836733	2.14E-11	2.45E-10
19191	C17orf54	75.69613955	-4.95083	0.471687143	-10.49600601	9.01E-26	6.02E-24
623	SIRPG	15.7650017	-4.81483	0.871954742	-5.521879477	3.35E-08	2.32E-07
6758	TSPAN11	21.67595234	-4.80548	0.805246509	-5.967711673	2.41E-09	1.99E-08
7827	NXF3	41.36017406	-4.73603	0.561712023	-8.431414012	3.42E-17	8.79E-16
12325	ATP9A	22.20007773	-4.62981	0.686448481	-6.744581047	1.53E-11	1.81E-10
10358	FAM176A	39.38342864	-4.54667	0.496510353	-9.157251647	5.32E-20	1.85E-18
118	RP11-45B20.2	40.31678465	-4.50242	0.647169899	-6.957088983	3.47E-12	4.47E-11
4308	PTPN3	76.17886495	-4.47683	0.550089882	-8.138367251	4.01E-16	8.92E-15
16692	CCDC144C	52.13445843	-4.46563	0.488573271	-9.140149382	6.24E-20	2.15E-18
19331	DTX1	430.9628822	4.39837	0.499972168	8.797226373	1.40E-18	4.14E-17
982	C2CD2	14.53615619	-4.3939	0.947201046	-4.638822336	3.50E-06	1.70E-05
15238	HES2	110.3738671	4.38615	0.98695953	4.444100447	8.83E-06	3.99E-05
17770	RUNX2	3454.639055	4.26535	0.149431261	28.5438897	3.34E-179	4.54E-175
18588	NPPC	254.941058	-4.24682	0.686094589	-6.189846702	6.02E-10	5.46E-09
10748	TMEM117	14.80895849	4.22312	0.985995622	4.28309756	1.84E-05	7.87E-05
19236	PPFIA4	2284.881328	-4.21865	0.189611858	-22.24889004	1.16E-109	5.23E-106
11155	WNT11	11.97923234	-4.12959	0.86145862	-4.793721366	1.64E-06	8.44E-06
1703	NEIL1	624.7891421	-4.06957	0.198324461	-20.51975427	1.43E-93	4.86E-90
17792	PSD2	69.49295768	-4.06492	0.413062153	-9.840941128	7.50E-23	3.82E-21
15976	MFAP4	32.49004075	-4.05665	0.572065801	-7.091236259	1.33E-12	1.83E-11
6090	GRM4	31.69293041	-4.02794	0.566389113	-7.111607875	1.15E-12	1.59E-11
12282	FXYD2	16.85972358	-4.00675	0.795941179	-5.033979624	4.80E-07	2.73E-06
5338	GPR65	1867.800409	4.00304	0.761756873	5.255015941	1.48E-07	9.15E-07
4860	TAF7L	15.82514917	3.98749	0.909971481	4.381991939	1.18E-05	5.19E-05
14626	C1orf150	12.56140895	3.9834	1.209088846	3.294545747	0.000985809	0.002879717
1767	ELFN2	63.16971922	-3.96033	0.474059989	-8.354070979	6.59E-17	1.65E-15
18413	F3	41.33906457	-3.95691	0.460497569	-8.592692534	8.50E-18	2.33E-16
17790	ARHGAP18	60.65010305	-3.94653	0.550851196	-7.164421173	7.81E-13	1.11E-11
998	ZBTB7C	86.26340179	-3.94512	0.460157047	-8.573411714	1.00E-17	2.73E-16
6432	ZNF423	218.2849176	3.94402	1.365553699	2.888221644	0.003874268	0.009906993
15776	YPEL4	12.37880537	-3.92098	0.866142168	-4.526946187	5.98E-06	2.79E-05
13300	GPR97	67.55264888	-3.90537	0.356856114	-10.94382123	7.11E-28	5.68E-26
18552	SLC26A11	53.14977356	3.88573	0.490457456	7.922669329	2.32E-15	4.67E-14
16626	GABRB2	14.12355386	3.85565	1.136640414	3.392142948	0.000693483	0.002098082
1714	SSTR3	20.06083001	-3.84523	0.637315799	-6.033474213	1.60E-09	1.36E-08
12947	RGPD1	317.2676931	3.84359	0.835843619	4.598459812	4.26E-06	2.03E-05
2053	NFATC4	75.60125106	-3.83821	0.511707017	-7.500790938	6.34E-14	1.05E-12
439	AP002478.4	13.31584008	-3.83094	0.748677803	-5.116944159	3.11E-07	1.82E-06
1171	CST3	529.5982586	-3.81803	0.656338912	-5.817169499	5.99E-09	4.60E-08
4230	JAKMIP3	25.87696333	-3.79344	0.633745737	-5.985750378	2.15E-09	1.79E-08
3260	TLL1	10.74382915	3.7728	1.119276582	3.370751224	0.000749635	0.002251894
10059	ALDH1A2	6096.063738	-3.76111	0.614364888	-6.121942875	9.24E-10	8.11E-09
5928	NR4A2	16.01172239	-3.75909	0.719439931	-5.225024388	1.74E-07	1.06E-06
18602	DCST2	58.12533001	-3.75847	0.404393099	-9.294089722	1.48E-20	5.64E-19
435	AP002478.2	20.82536028	-3.75755	0.664141446	-5.657748853	1.53E-08	1.11E-07
4520	BHLHE40	1822.4353	-3.75242	0.459582033	-8.164858739	3.22E-16	7.21E-15
4839	MYCN	236.6687509	-3.74328	0.379022292	-9.876147399	5.28E-23	2.75E-21
249	USP18	36.87618995	-3.71426	0.693554637	-5.355399118	8.54E-08	5.51E-07
6078	CACNA1A	62.83728014	-3.71098	0.350336583	-10.59262156	3.22E-26	2.20E-24
17148	THEMIS	5733.577412	-3.70916	0.204417764	-18.14500154	1.41E-73	2.12E-70
16487	RNF144B	43.40645488	3.66983	0.565082582	6.494330692	8.34E-11	8.65E-10
1604	C20orf152	37.11167242	3.6276	0.627092834	5.784783461	7.26E-09	5.51E-08
12208	TSC22D3	178.8232794	-3.60397	0.333111853	-10.8190926	2.80E-27	2.14E-25
18354	FCER1G	24.51464556	3.60088	0.731780717	4.920710811	8.62E-07	4.66E-06
13056	RGPD2	113.2311931	3.57896	0.308497092	11.60126624	4.06E-31	4.67E-29
13898	CXorf59	14.12210321	3.56938	0.948811175	3.761946517	0.000168596	0.000584975
10553	ECM1	181.7848632	-3.54893	0.225890637	-15.71082036	1.28E-55	8.24E-53
14999	SLC2A3	2794.934283	-3.54795	0.402187037	-8.821641533	1.13E-18	3.38E-17
2446	GZMK	156.4900024	3.54065	0.989339805	3.578795678	0.000345181	0.001117082
7932	TMIGD2	163.018687	-3.52917	0.307420529	-11.47995635	1.66E-30	1.75E-28
18603	ANKRD35	23.38899842	3.52036	1.137314843	3.09532648	0.001965964	0.005398738
15121	TMEM92	54.53031654	-3.51467	0.366285729	-9.595429818	8.36E-22	3.78E-20
19318	OAS2	14.91550615	-3.51087	0.769640736	-4.561699651	5.07E-06	2.40E-05
18901	S1PR1	1491.094953	3.49359	0.43118742	8.102250121	5.40E-16	1.18E-14
8342	IL26	433.5846902	3.47552	0.924396445	3.759774692	0.000170066	0.000589173
17968	PLXNC1	343.117785	-3.44788	0.199519041	-17.28095873	6.55E-67	6.83E-64
7672	GRRP1	29.84875721	-3.43715	0.541881743	-6.342987442	2.25E-10	2.19E-09
11524	FBN3	10.41636553	-3.43234	0.817256492	-4.199828057	2.67E-05	0.000109785
5310	KLHL29	209.3104144	-3.42977	0.923384542	-3.714349043	0.000203727	0.000691653
11032	NT5E	54.55951917	3.36251	0.593677597	5.663862237	1.48E-08	1.07E-07
17269	PTPRK	5432.220455	-3.3592	0.464404105	-7.233360719	4.71E-13	6.96E-12
2779	CRHBP	11.07353643	-3.35564	0.77312164	-4.340381873	1.42E-05	6.21E-05
13769	CLCNKB	14.6371029	-3.34413	0.779340308	-4.290977526	1.78E-05	7.61E-05
9664	HPCAL4	163.9787736	-3.32768	0.311449349	-10.68448738	1.20E-26	8.54E-25
3468	C6orf25	27.31847945	-3.26537	0.645313501	-5.060133385	4.19E-07	2.40E-06
17653	TCEA3	15.01126618	-3.2632	0.758967067	-4.299525894	1.71E-05	7.35E-05
3508	TNF	41.97343672	-3.26127	0.430555493	-7.574565023	3.60E-14	6.13E-13
16663	EFEMP2	287.748412	-3.25821	0.281487945	-11.57494123	5.52E-31	6.24E-29
6885	SLIT1	1614.417719	-3.25624	0.171310754	-19.00778187	1.47E-80	3.32E-77
16571	CYTSB	54.25431611	-3.25254	0.40920011	-7.948521696	1.89E-15	3.82E-14
10765	C7orf57	71.97320365	3.25105	0.369756325	8.792417274	1.46E-18	4.31E-17
11840	PTAFR	79.42950221	-3.24882	0.363145899	-8.946326104	3.68E-19	1.17E-17
7881	CD27	225.5996293	-3.22628	0.228385219	-14.1264777	2.61E-45	9.31E-43
10318	MYT1L	238.0677307	3.21781	0.410594408	7.836953666	4.62E-15	8.89E-14
55	LPAR6	710.9707749	-3.21212	0.250333528	-12.83138111	1.09E-37	2.43E-35
1976	JDP2	72.59306266	-3.19941	0.328452215	-9.740863439	2.02E-22	9.78E-21
10623	ASS1	464.7206192	-3.18945	0.223084616	-14.29703783	2.28E-46	8.85E-44
5009	DPEP1	23.42684261	-3.18465	0.62495725	-5.095794517	3.47E-07	2.02E-06
16353	C1orf204	14.41509191	3.13498	0.736280296	4.257860379	2.06E-05	8.72E-05
15154	C1orf175	19.16911229	-3.12951	0.753230952	-4.154785536	3.26E-05	0.000131507
1332	C20orf160	34.11341571	-3.12411	0.457339145	-6.831053873	8.43E-12	1.03E-10
5919	RPS6KA2	19.03318556	-3.12204	0.645748312	-4.834763069	1.33E-06	6.96E-06
8107	SSPO	23.08140946	-3.11548	0.618771886	-5.034942696	4.78E-07	2.71E-06
19144	CDC42EP4	29.50819746	-3.10632	0.547597452	-5.672626438	1.41E-08	1.02E-07
4674	ANTXR1	119.7487157	-3.10448	0.306443722	-10.13067061	4.04E-24	2.31E-22
16367	BAI1	67.9506364	-3.09247	0.356128588	-8.68357602	3.84E-18	1.09E-16
7863	EMR2	178.8546306	-3.08768	0.760378131	-4.060718303	4.89E-05	0.000190944
17292	FAM124B	46.97432211	3.08743	0.447723089	6.895838138	5.35E-12	6.76E-11
7961	ATBF1	345.1084566	3.0864	0.255850476	12.0633072	1.65E-33	2.36E-31
18739	RAG1	326.6466114	-3.07734	0.269179611	-11.43228879	2.88E-30	2.96E-28
5187	AKR1C2	17.82350593	-3.06717	0.78282639	-3.91806827	8.93E-05	0.000329071
10428	MRC2	219.69819	-3.06039	0.331401095	-9.234686651	2.59E-20	9.42E-19
14984	COL25A1	12.06854984	-3.04163	0.823252423	-3.694652891	0.000220187	0.000742886
17347	CD84	183.3814172	-3.03777	0.328512874	-9.247038137	2.31E-20	8.42E-19
8085	NEURL1B	26.71749866	-3.03014	0.721425992	-4.200204444	2.67E-05	0.000109636
8804	SULF2	13.15475088	-3.02492	0.752288897	-4.020953524	5.80E-05	0.000222832
6114	CYTIP	17.04809404	-3.02394	0.685135928	-4.413638998	1.02E-05	4.55E-05
2725	F2R	88.06448293	-3.0232	0.889193514	-3.399937609	0.000674012	0.002043279
15942	ENPEP	21.61395728	3.00977	0.718592493	4.18842327	2.81E-05	0.000115031
10012	NFAM1	37.65631125	-2.99636	0.416152571	-7.200139909	6.02E-13	8.76E-12
17427	PION	39.66135573	2.97986	0.657962423	4.528914064	5.93E-06	2.77E-05
10248	GPR68	262.8153411	-2.96753	0.281854607	-10.52859659	6.38E-26	4.33E-24
6051	DEGS2	30.12477119	-2.96233	0.439011115	-6.747741204	1.50E-11	1.78E-10
13247	LTF	21.16946972	-2.95779	0.564179576	-5.242633895	1.58E-07	9.71E-07
11528	LAG3	11.61428914	-2.95719	0.699893087	-4.225205948	2.39E-05	9.93E-05
1403	HRH4	12.95112874	2.95322	1.045234743	2.825411758	0.004721989	0.011828722
17916	AC004449.1	118.3833692	2.94358	0.314036904	9.37336155	7.03E-21	2.80E-19
7028	SESN3	25.03712232	-2.93908	0.561681414	-5.232651871	1.67E-07	1.02E-06
1766	TRAF1	234.2362377	-2.93448	0.201493919	-14.56362489	4.79E-48	2.32E-45
19079	C11orf94	11.04388564	2.9271	0.776742021	3.768427476	0.000164279	0.00057102
9187	DDIT4	7446.889051	-2.92501	0.486758711	-6.00915864	1.86E-09	1.56E-08
16899	GBP3	87.43409186	-2.91718	0.36132277	-8.073619428	6.82E-16	1.47E-14
3717	DAPL1	54.63526031	-2.90764	0.459858698	-6.322889671	2.57E-10	2.47E-09
1006	UMODL1	10.29212695	-2.90082	0.857450811	-3.383073547	0.000716794	0.002160418
2055	LPIN3	104.7004103	-2.89292	0.397953767	-7.269488554	3.61E-13	5.38E-12
3643	MYLK	68.20749932	-2.89181	0.396369751	-7.295745965	2.97E-13	4.51E-12
12603	MPZL2	17.29979355	-2.88824	0.782848008	-3.689404799	0.000224779	0.000756273
7290	C1orf228	11.09537196	-2.85992	0.755467445	-3.785635093	0.000153317	0.000536905
4313	S1PR3	29.98753574	-2.85644	0.508453904	-5.617897517	1.93E-08	1.38E-07
14998	PPM1J	66.81224776	-2.84153	0.328067729	-8.661402785	4.66E-18	1.31E-16
4389	HOXA13	52.54125632	-2.83098	0.460989444	-6.141087235	8.20E-10	7.26E-09
18553	FAM19A2	103.7528667	2.82369	0.343835366	8.212322368	2.17E-16	5.00E-15
11589	RORB	5069.931574	2.82334	0.178847477	15.78627424	3.87E-56	2.76E-53
11766	DST	91.88509794	-2.82182	0.339944232	-8.300842411	1.03E-16	2.50E-15
8975	FGD5	318.9827104	-2.81432	0.324793125	-8.664970396	4.52E-18	1.27E-16
1055	PDE9A	11.56624795	-2.81336	0.75827745	-3.710199352	0.000207096	0.000701685
7547	IL2RA	40.96754507	-2.81244	0.452777826	-6.211520907	5.25E-10	4.81E-09
19159	SDK2	1976.815011	-2.80445	0.436428818	-6.42590058	1.31E-10	1.33E-09
4906	KLF2	1547.32312	2.79653	0.483747512	5.780978734	7.43E-09	5.62E-08
3203	GPNMB	25.73002927	-2.77163	0.634329053	-4.369392694	1.25E-05	5.49E-05
2840	IL21R	583.489143	-2.75812	0.282659812	-9.757740436	1.71E-22	8.37E-21
8430	AL137145.2	49.05378802	-2.75809	0.44913653	-6.140873527	8.21E-10	7.26E-09
13185	UBA7	37.98942986	-2.75443	0.40685502	-6.770047178	1.29E-11	1.54E-10
18273	C2orf72	50.76885427	2.75351	0.759899956	3.623516444	0.000290625	0.000957431
14111	TINAGL1	126.2497824	-2.75332	0.310375352	-8.870926717	7.25E-19	2.22E-17
6134	PTPRD	423.9089347	-2.74832	0.219808171	-12.50327903	7.16E-36	1.31E-33
11219	KIAA1462	97.71788441	-2.7464	0.334970252	-8.198950971	2.42E-16	5.50E-15
1926	DAB2IP	92.77542757	-2.74177	0.929473178	-2.949810905	0.003179685	0.008295069
8489	AL137145.1	13.58450579	-2.74162	0.65103375	-4.211178685	2.54E-05	0.000105176
9116	ZSWIM5	72.46284135	2.73345	0.497205924	5.497625227	3.85E-08	2.64E-07
4063	VLDLR	694.8822816	-2.72811	0.171403161	-15.91633593	4.88E-57	3.89E-54
14152	MEGF6	167.5203785	-2.72252	0.260599386	-10.44715778	1.51E-25	9.94E-24
15767	ARHGAP39	13.42516897	-2.72179	0.751812365	-3.620304849	0.000294256	0.000967045
2098	CTSH	129.2335598	-2.70481	0.368826833	-7.333557256	2.24E-13	3.45E-12
14494	POU2F2	957.215269	2.70345	0.491843975	5.4965664	3.87E-08	2.65E-07
14732	SORL1	1205.828946	-2.70264	0.669269302	-4.038198593	5.39E-05	0.000208787
656	CLYBL	143.6805463	-2.70235	0.334816887	-8.071121389	6.97E-16	1.49E-14
18042	SLC4A9	14.92439601	-2.70232	0.76018987	-3.554801114	0.000378265	0.001212576
7517	C19orf36	196.9186272	-2.69943	0.244187582	-11.05472735	2.08E-28	1.76E-26
56	RCBTB2	1318.422246	-2.69436	0.187766549	-14.34954704	1.07E-46	4.28E-44
6618	MCTP1	241.3411305	-2.68497	0.239917915	-11.19120107	4.50E-29	3.99E-27
15118	SLC34A1	13.1306916	-2.68228	0.715505604	-3.748783891	0.000177694	0.000612625
4333	C10orf10	25.48953043	-2.68043	0.609166197	-4.400170257	1.08E-05	4.81E-05
11455	ZC3H6	1038.027281	-2.67881	0.222538658	-12.03749294	2.26E-33	3.16E-31
15970	CACNA1G	22.96188066	-2.67687	0.551118532	-4.857161641	1.19E-06	6.26E-06
5922	CARD9	37.48421989	2.66546	0.530943417	5.020239764	5.16E-07	2.91E-06
9932	WDFY4	12.93268116	-2.65686	0.742254259	-3.579445341	0.000344324	0.001114575
14614	SLC22A13	16.99572307	-2.65083	0.586213375	-4.521948096	6.13E-06	2.85E-05
3119	FAT1	87.25739865	-2.64075	0.427751086	-6.173565314	6.68E-10	5.98E-09
18472	C11orf66	84.36749198	-2.63903	0.273888992	-9.635386155	5.67E-22	2.59E-20
18073	CD5	864.3517305	-2.63669	0.513732228	-5.132427944	2.86E-07	1.69E-06
8575	ALDOC	10094.02723	-2.63371	0.130996235	-20.10520784	6.64E-90	1.80E-86
169	CECR1	429.4894812	-2.6291	0.30872038	-8.516126537	1.65E-17	4.38E-16
10386	LSP1	101.8740767	-2.62832	0.803738916	-3.270115835	0.001075035	0.003119532
16522	PTPRN	12.58260834	-2.59399	0.664638379	-3.902853869	9.51E-05	0.000348102
5397	TXK	180.6733281	2.59142	0.66476403	3.898260605	9.69E-05	0.000354196
14924	MAN1A1	376.9477642	2.58735	0.574000981	4.507571457	6.56E-06	3.04E-05
9919	C1orf186	139.8215571	-2.58503	0.38444097	-6.724116687	1.77E-11	2.06E-10
12695	FAM171B	50.65659797	2.57453	0.442556793	5.817409823	5.98E-09	4.60E-08
19172	GPA33	248.4655173	-2.5659	0.273070424	-9.396491612	5.64E-21	2.27E-19
17607	SORCS2	33.54622784	-2.55442	0.460582571	-5.546062376	2.92E-08	2.03E-07
3135	ANTXR2	1652.107404	-2.54896	0.405744247	-6.282191143	3.34E-10	3.15E-09
17574	JAKMIP2	93.66493481	2.53989	0.546932929	4.643881367	3.42E-06	1.67E-05
4092	CYP1A1	58.11218507	2.53401	0.39764112	6.372615999	1.86E-10	1.83E-09
10997	LMNA	354.6725244	-2.53236	0.224025262	-11.30391267	1.25E-29	1.18E-27
12151	SKAP1	16.55917134	-2.52881	0.617721346	-4.093777966	4.24E-05	0.000167965
1452	NDRG2	93.99551019	-2.52495	0.276821675	-9.121213572	7.43E-20	2.54E-18
3040	CACNA1I	51.05022376	-2.51763	0.405163134	-6.213864618	5.17E-10	4.74E-09
2158	SGK2	22.34420671	-2.51758	0.533089853	-4.72262776	2.33E-06	1.17E-05
16971	GBP2	30.87072401	-2.51265	0.617590606	-4.068473417	4.73E-05	0.000185126
15486	MYLIP	19.37455347	2.50825	0.628017914	3.993917254	6.50E-05	0.000247256
12664	ADAMTS19	143.6910563	-2.50593	0.756504029	-3.312510994	0.000924625	0.002723276
5026	AKR1C1	68.15689207	-2.5059	0.286238926	-8.754582374	2.05E-18	5.99E-17
9693	LBX2	19.31191348	-2.50572	0.601949825	-4.162677579	3.15E-05	0.000127421
17004	AC087650.2	25.30047587	-2.50294	0.475139564	-5.26779532	1.38E-07	8.57E-07
13272	KCNJ11	247.4080905	-2.501	0.20851453	-11.99435325	3.80E-33	5.16E-31
11433	AMT	219.3507093	-2.49809	0.198274976	-12.59910821	2.14E-36	4.08E-34
16279	ANKZF1	4739.507798	-2.49699	0.135496332	-18.42843568	7.77E-76	1.32E-72
9847	PCP2	88.42075917	-2.4954	0.382018151	-6.532141185	6.48E-11	6.88E-10
17906	ZP1	24.00356461	2.49019	0.637253775	3.907684332	9.32E-05	0.000341771
18705	PRR5L	848.2181581	-2.48855	0.229436698	-10.846331	2.08E-27	1.60E-25
9659	EXPH5	209.7029402	-2.48732	0.387990743	-6.410767127	1.45E-10	1.45E-09
19168	MYEOV	12.58052721	-2.48638	0.649970282	-3.825378006	0.000130572	0.000464205
7378	GALNT9	162.727361	-2.48529	0.387891319	-6.407181886	1.48E-10	1.49E-09
5501	PIR	701.9700301	-2.48433	0.810609004	-3.064765599	0.002178407	0.005926926
5710	KIAA1683	71.95491631	-2.47445	0.359282561	-6.887188668	5.69E-12	7.15E-11
10890	C16orf86	58.71859587	-2.47219	0.335344244	-7.372094204	1.68E-13	2.64E-12
5836	SPNS3	818.1485685	-2.46244	0.188935601	-13.03324384	7.92E-39	1.88E-36
7632	TNS4	567.7161958	-2.4588	0.201651171	-12.19332952	3.37E-34	5.20E-32
16334	SLAMF8	525.5224995	2.45214	0.199101483	12.31601827	7.43E-35	1.24E-32
15304	IL17RD	128.9110922	-2.44234	0.262717945	-9.296435662	1.45E-20	5.53E-19
1791	CARD10	11.35550249	-2.44134	0.840086726	-2.906059527	0.003660118	0.009396589
11198	CYP4F2	17.22307281	-2.43254	0.677453297	-3.590708934	0.00032978	0.001071843
233	MYOM1	34.40480719	-2.43208	0.518432529	-4.691210611	2.72E-06	1.35E-05
1311	OSBP2	33.96482685	-2.43185	0.620831334	-3.917092119	8.96E-05	0.000330226
241	MBP	35.1780425	2.43177	0.628841322	3.867071543	0.00011015	0.000397543
7364	XKR5	69.63339169	-2.43101	0.577224871	-4.211546589	2.54E-05	0.000105037
10202	JUP	195.7878727	-2.43002	0.262474973	-9.258103605	2.08E-20	7.71E-19
10091	POU2AF1	69.95266159	-2.42991	0.620745202	-3.914511184	9.06E-05	0.000333145
925	MX2	39.45820393	-2.42586	0.395081387	-6.140144303	8.24E-10	7.28E-09
17086	LDLRAD2	12.14323389	-2.41962	0.668444138	-3.619774406	0.00029486	0.000968795
19028	ALDH2	10.65620165	-2.41752	0.720702752	-3.354394339	0.000795389	0.002374612
3461	STRA6	44.48128376	-2.41059	0.517357007	-4.659440008	3.17E-06	1.55E-05
13838	CXorf22	31.93773691	2.40753	0.646100387	3.726248612	0.000194351	0.000662973
12907	CD8B	24.97754818	2.40232	0.578893027	4.149853304	3.33E-05	0.000134134
16033	BTBD11	52.43157922	-2.40226	0.484758642	-4.955574807	7.21E-07	3.95E-06
5179	AKAP7	50.25324902	-2.38962	0.435442117	-5.487798304	4.07E-08	2.77E-07
1247	COL6A1	549.8783387	-2.38309	0.254959902	-9.346936932	9.02E-21	3.55E-19
719	MYO18B	1969.235824	-2.37624	0.196501979	-12.09271438	1.15E-33	1.68E-31
16162	SLFN13	38.590774	-2.36868	0.394822277	-5.999350931	1.98E-09	1.66E-08
11441	CTSS	45.06782316	-2.36141	0.58451217	-4.039972398	5.35E-05	0.000207392
1405	C15orf52	65.47733469	-2.36011	0.298890442	-7.89625128	2.87E-15	5.68E-14
2339	AIF1	957.7132991	-2.36009	0.207325821	-11.38349664	5.05E-30	4.93E-28
19239	CTTN	383.9903573	-2.35967	0.213391903	-11.05793465	2.01E-28	1.71E-26
2419	TMEM204	107.0483071	-2.35738	0.35492999	-6.641824231	3.10E-11	3.44E-10
8974	PAQR8	585.9413641	-2.35595	0.189062329	-12.46123644	1.21E-35	2.20E-33
4662	AGPAT4	25.81419497	-2.35571	0.542975355	-4.338522534	1.43E-05	6.26E-05
4056	TXLNB	21.12203479	-2.35528	0.588795937	-4.000168081	6.33E-05	0.00024156
6360	CYP26B1	28.22828012	-2.34949	0.858999462	-2.735143646	0.006235306	0.015148558
7299	MKNK2	11304.45933	-2.34457	0.372102132	-6.300876219	2.96E-10	2.82E-09
1971	CHRNA3	577.4976137	-2.34151	0.235041843	-9.962102216	2.23E-23	1.19E-21
13978	DAPK2	13.02024915	-2.34131	0.701980081	-3.33528808	0.000852111	0.002527817
16933	GBP1	32.61694744	-2.33735	0.58554493	-3.991747367	6.56E-05	0.00024932
11329	TNFRSF1B	66.22626082	-2.33587	0.653998495	-3.571679158	0.0003547	0.001144609
7616	AC148477.2	79.08569865	-2.33513	0.276017104	-8.460079361	2.67E-17	6.94E-16
16941	CLMN	272.5043222	-2.33308	0.362902124	-6.428960075	1.28E-10	1.30E-09
9222	STX1B	26.84529997	-2.33193	0.505715402	-4.611151328	4.00E-06	1.92E-05
4218	LITAF	87.14944676	-2.33039	0.465227344	-5.009146139	5.47E-07	3.07E-06
13494	CHDH	102.8361992	-2.32792	0.370283929	-6.286839138	3.24E-10	3.06E-09
10709	KLHDC8B	22.27512237	-2.31905	0.471283912	-4.92070223	8.62E-07	4.66E-06
6894	SPRY1	1360.605482	-2.31836	0.201174034	-11.52416172	9.97E-31	1.10E-28
10425	CCDC64B	103.7594316	-2.31782	0.26339076	-8.799946895	1.37E-18	4.05E-17
6192	DRD4	78.42709903	-2.31008	0.283373071	-8.152083757	3.58E-16	8.01E-15
1807	C15orf27	27.2177654	-2.30179	0.442250795	-5.204724873	1.94E-07	1.17E-06
17453	HLF	131.966869	2.30108	0.247459363	9.298837105	1.42E-20	5.42E-19
19307	OAS3	144.3993886	-2.29974	0.344381498	-6.677887281	2.42E-11	2.74E-10
13948	PRKCB	2990.187203	-2.29905	0.36628609	-6.276649	3.46E-10	3.25E-09
387	JAM2	12.02875005	-2.29903	0.67981543	-3.381849536	0.000719996	0.00216814
15913	MYO1A	47.67909178	-2.28827	0.371332481	-6.162315238	7.17E-10	6.39E-09
17107	LGALS9	399.3579454	-2.28549	0.50687323	-4.508996993	6.51E-06	3.02E-05
3081	FAM160A1	139.1240861	-2.28399	0.343545541	-6.648302195	2.96E-11	3.32E-10
18848	TSPAN9	312.227851	-2.27354	0.156822974	-14.49750566	1.26E-47	5.88E-45
3326	AC073343.2	14.44055437	-2.27198	0.675901211	-3.361412027	0.000775451	0.002321217
7111	NOTUM	12.34767792	-2.26685	0.699259441	-3.241784209	0.001187839	0.003420523
8325	PCTK3	581.3594988	-2.26547	0.253977892	-8.919958396	4.66E-19	1.46E-17
5948	F2RL3	24.21388639	2.26392	0.538903347	4.20097164	2.66E-05	0.000109332
11094	KCNK1	802.7549862	2.2625	0.223156029	10.13865492	3.72E-24	2.15E-22
7095	CREB3L3	110.0076314	-2.26173	0.275229881	-8.21758821	2.08E-16	4.79E-15
15535	KRT73	12.45659149	-2.25715	0.749951323	-3.009730665	0.002614794	0.006970216
18610	RASGRP4	33.70082831	-2.25351	0.453257337	-4.971814029	6.63E-07	3.65E-06
6494	EMX1	13.64666815	-2.24534	0.671532501	-3.343611052	0.000826956	0.002461809
14444	CUBN	85.12227984	-2.24459	0.362127457	-6.198349569	5.71E-10	5.18E-09
6680	PDE2A	14.21108632	-2.24176	0.598359511	-3.746506135	0.000179315	0.000617584
16683	NR4A3	22.89957515	2.24148	0.513431259	4.365696255	1.27E-05	5.57E-05
1545	SPTBN5	12.26136097	-2.23749	0.647574121	-3.455186471	0.000549912	0.001700128
14278	PLAC1	23.29558881	-2.23683	0.560922539	-3.98776589	6.67E-05	0.000252902
1503	ACSS2	1188.018373	-2.2361	0.119353427	-18.73510894	2.56E-78	4.96E-75
7878	AK3	179.8281205	-2.23409	0.228357758	-9.783282406	1.33E-22	6.58E-21
15509	DOK7	12.26237386	2.23336	0.867532502	2.574381132	0.010041959	0.023080878
9589	OSBPL6	70.74752025	-2.23227	0.533121657	-4.187166233	2.82E-05	0.0001156
14853	LAMP3	38.72781991	-2.23142	0.453893961	-4.91616423	8.83E-07	4.75E-06
3501	TNFAIP3	1126.764681	-2.22725	0.171475508	-12.98874803	1.42E-38	3.26E-36
14005	NTNG2	358.8227886	-2.22653	0.213669611	-10.42044389	2.00E-25	1.30E-23
5932	ROPN1B	36.4858134	-2.22259	0.487679863	-4.557468729	5.18E-06	2.44E-05
4568	AGPAT9	279.7675776	-2.21957	0.587931958	-3.77520919	0.000159873	0.000557075
5559	AKR1C3	1303.723151	-2.21547	0.669174789	-3.310747049	0.000930473	0.002738042
11861	CSF1	1988.541224	2.21284	0.220160349	10.05105021	9.09E-24	4.99E-22
12447	PTRF	15.70792306	-2.21226	0.690373106	-3.204434827	0.001353279	0.003858425
14901	PRKCH	1856.198242	2.21135	0.427571539	5.171876739	2.32E-07	1.39E-06
838	RP5-1187M17.10	478.1048654	-2.21079	0.197537802	-11.19171711	4.48E-29	3.99E-27
5654	CACNB4	255.2749277	-2.20926	0.243093995	-9.088079362	1.01E-19	3.39E-18
13385	NPNT	57.81561961	2.20165	0.340377708	6.468267197	9.91E-11	1.02E-09
3957	LAT	1347.664429	-2.19599	0.165182887	-13.29428813	2.50E-40	6.34E-38
881	RTDR1	22.85016819	-2.19587	0.550557742	-3.988450993	6.65E-05	0.000252243
17127	AP000911.1	39.8350583	-2.1947	0.382760443	-5.733872133	9.82E-09	7.29E-08
9927	CNKSR2	449.9678002	2.19262	0.177292508	12.36725811	3.93E-35	6.83E-33
17969	C1orf98	10.08990139	-2.19176	0.774254482	-2.830800926	0.004643161	0.011651285
14739	OSGIN1	103.8594755	-2.1888	0.401867922	-5.446574314	5.13E-08	3.43E-07
2161	AL139023.1	41.30354318	-2.18594	0.404494531	-5.404139023	6.51E-08	4.28E-07
11631	MLXIPL	23.02637252	-2.18048	0.486925164	-4.478060966	7.53E-06	3.44E-05
15113	C1orf21	11.09751565	2.18033	0.830897829	2.624066942	0.008688671	0.02036365
17272	LRRC4B	14.92272337	-2.17324	0.601985672	-3.610117086	0.000306059	0.001000742
11741	SLC6A20	18.84688665	2.17185	0.612567699	3.545487693	0.000391887	0.001252101
7971	H6PD	2732.668702	-2.17099	0.155088659	-13.99835003	1.60E-44	5.41E-42
15986	SH3D19	40.22801261	-2.17035	0.484306797	-4.48135972	7.42E-06	3.40E-05
12482	TTLL6	17.7977022	-2.16546	0.613693882	-3.528569914	0.000417812	0.001327736
9208	MDFI	195.7637092	-2.16058	0.213237524	-10.1322669	3.97E-24	2.28E-22
1084	CD226	1747.157046	2.15157	0.244275317	8.807976656	1.27E-18	3.80E-17
16808	RDM1	325.644228	-2.15076	0.210446727	-10.2199524	1.61E-24	9.73E-23
748	PSTPIP2	40.9895819	2.14963	0.548893244	3.916294262	8.99E-05	0.000331051
2036	PLAU	261.3826416	-2.14853	0.188067308	-11.42424698	3.16E-30	3.23E-28
14805	UBASH3B	4808.026065	2.14234	0.157307414	13.61879846	3.10E-42	8.75E-40
12068	SPAG1	482.5651022	2.14131	0.257546251	8.314269332	9.23E-17	2.25E-15
9814	MYO15B	2304.532083	-2.13809	0.377043419	-5.670671143	1.42E-08	1.03E-07
11046	BEND5	442.3258173	-2.13748	0.188085577	-11.36441046	6.29E-30	6.09E-28
14171	IGFBP2	5722.111313	-2.13696	0.152970089	-13.96976197	2.38E-44	7.70E-42
7525	SGK1	100.357518	-2.13532	0.423863737	-5.037762705	4.71E-07	2.68E-06
18438	SSH3	78.14423422	2.13463	0.327769162	6.512608041	7.39E-11	7.75E-10
16721	CX3CR1	10.87026594	-2.13359	0.740706633	-2.880473661	0.003970781	0.010132776
6498	TLL2	102.9137346	2.13243	0.39178414	5.442875165	5.24E-08	3.50E-07
8758	NID2	126.98975	2.12481	0.361543645	5.877062891	4.18E-09	3.31E-08
18759	RAG2	97.3669876	-2.12396	0.566001571	-3.752570701	0.00017503	0.000604825
2924	PTEN	11086.89771	2.12	0.151704517	13.97452809	2.23E-44	7.38E-42
13130	NT5M	845.4042234	-2.11859	0.15617611	-13.56540929	6.42E-42	1.78E-39
7257	AFAP1L2	491.7928396	-2.11141	0.253586905	-8.326185152	8.35E-17	2.05E-15
17102	HSPG2	733.3861796	-2.10674	0.250531369	-8.409073149	4.13E-17	1.05E-15
16796	DOCK3	13.30651392	2.10316	0.74153192	2.836241612	0.00456479	0.011475856
14395	CSRP2	21.56061925	-2.09513	0.584840131	-3.582405914	0.000340444	0.00110386
16409	ADAMTS13	303.8991675	-2.09452	0.226285367	-9.256114032	2.12E-20	7.81E-19
4226	BNIP3	7422.472177	-2.09318	0.166519601	-12.57014994	3.08E-36	5.73E-34
6435	CERCAM	1582.323873	-2.09209	0.14907292	-14.03402519	9.65E-45	3.36E-42
4052	TXNDC6	23.62554464	-2.0795	0.511444115	-4.065933093	4.78E-05	0.000186938
4767	CDKN1C	45.17948592	-2.07507	0.563311929	-3.683691181	0.000229881	0.000771473
5688	TGFA	173.3260485	-2.07332	0.70757698	-2.930165344	0.003387817	0.008782294
13237	SLC48A1	866.3771675	-2.06656	0.149843091	-13.79148571	2.87E-43	8.64E-41
17263	GLB1L3	572.7044982	-2.06605	0.275818764	-7.490604632	6.86E-14	1.13E-12
10421	ARPP21	920.1298481	-2.06595	0.866417486	-2.384471506	0.017103672	0.036845157
10747	C1orf113	715.3254972	-2.06267	0.19853997	-10.38917686	2.78E-25	1.77E-23
10087	LDHD	187.9253139	-2.06136	0.210446286	-9.795169355	1.18E-22	5.89E-21
4327	GCET2	30.55144885	-2.0598	0.68665179	-2.999767509	0.002701858	0.007182535
15768	IL4I1	242.519837	2.05819	0.219134166	9.392391176	5.87E-21	2.35E-19
11462	BGN	57.19596889	-2.05354	0.463072098	-4.434597098	9.22E-06	4.16E-05
9313	FZD7	161.443082	-2.05312	0.286129764	-7.175483778	7.21E-13	1.03E-11
8092	ZNF80	34.38695556	-2.05191	0.401309143	-5.113033814	3.17E-07	1.85E-06
4863	SLC22A18	441.4412281	-2.05128	0.156135146	-13.13781961	2.00E-39	4.93E-37
13996	IFI44	34.14246265	-2.05076	0.76687025	-2.674198225	0.007490816	0.017871229
14808	ST6GALNAC1	26.24782147	-2.0481	0.661025994	-3.098364952	0.001945916	0.00535127
16915	CAPN11	21.05830845	-2.04066	0.547365927	-3.728142355	0.000192896	0.00065884
18549	PLXDC1	63.26153576	-2.03904	0.320246202	-6.367086913	1.93E-10	1.88E-09
10493	AC011477.2	68.94278497	-2.03278	0.312370601	-6.507576395	7.64E-11	8.00E-10
3335	BNIP3L	7103.1649	-2.03213	0.175116954	-11.60441352	3.91E-31	4.56E-29
10044	NTN5	39.34907677	-2.03036	0.460637241	-4.40771266	1.04E-05	4.66E-05
15851	LHPP	455.4405051	-2.02851	0.146543087	-13.842401	1.41E-43	4.36E-41
11846	TPM2	427.7049457	-2.02714	0.213021503	-9.516131023	1.80E-21	7.81E-20
2380	C14orf174	68.53469954	2.02516	0.338218846	5.987713866	2.13E-09	1.77E-08
13131	PNRC1	1585.980041	-2.01709	0.175689631	-11.48100475	1.64E-30	1.75E-28
7508	FGF18	11.81243517	2.01561	0.658732432	3.059825021	0.002214663	0.006011103
3337	CAPN14	102.6578773	-2.01383	0.252594172	-7.97257848	1.55E-15	3.17E-14
8871	CCDC114	105.7680052	-2.01173	0.305046296	-6.594825233	4.26E-11	4.64E-10
16550	C22orf40	542.4110809	-2.01114	0.154770149	-12.99435302	1.32E-38	3.08E-36
4683	ANKRD37	294.7489033	-2.00912	0.25424495	-7.902298219	2.74E-15	5.43E-14
2919	NPHP3	1194.135333	-2.00608	0.167878314	-11.94959288	6.52E-33	8.51E-31
14418	BTBD9	1323.924224	2.00384	0.67270481	2.978781226	0.002893973	0.007636373
14873	RBPMS2	30.80879208	-2.00266	0.498457261	-4.01772576	5.88E-05	0.000225842
4340	SHC3	10.18763975	-2.00154	0.745133742	-2.686143477	0.007228204	0.017330057
5060	GLDN	120.6445942	-1.99898	0.34630659	-5.772271058	7.82E-09	5.90E-08
17901	C1QTNF1	28.73977679	1.99896	0.484561795	4.125296241	3.70E-05	0.000147744
13351	NELF	69.0713299	-1.99783	0.291508664	-6.853412347	7.21E-12	8.94E-11
1477	CDH2	409.0430153	1.99664	0.192300251	10.38293633	2.97E-25	1.87E-23
1560	ABHD4	57.91097841	-1.99402	0.379776181	-5.250513001	1.52E-07	9.35E-07
2568	AP3B2	69.45031546	1.98889	0.448057317	4.438923609	9.04E-06	4.08E-05
16861	CFHR3	29.16866486	-1.98653	0.500868885	-3.966159538	7.30E-05	0.00027434
17997	CCDC87	18.80749721	1.98576	0.63309523	3.136595644	0.001709217	0.00475628
17490	GZMM	191.1626416	-1.98554	0.39757156	-4.994164498	5.91E-07	3.29E-06
13011	PLXNB3	170.5153359	-1.98463	0.285960481	-6.940228693	3.91E-12	5.01E-11
14752	AC006486.1	21.55253874	1.98394	0.62955779	3.151324662	0.001625317	0.004549597
5768	DNHD1	1382.020505	-1.98008	0.148951203	-13.29350437	2.52E-40	6.34E-38
8558	FAM134B	69.13652645	1.97925	0.466101686	4.246398918	2.17E-05	9.12E-05
9398	LAPTM4B	22.11032926	1.97502	0.735709691	2.68451524	0.007263507	0.01739932
4413	RHBDF1	16.83727233	1.97476	0.596633431	3.309832169	0.000933519	0.002744705
16113	KCTD16	14.85458025	-1.97355	0.757890496	-2.604008574	0.009214045	0.021409987
8560	FASLG	188.7914467	1.967	0.273796899	7.184140808	6.76E-13	9.76E-12
2845	SYNGR1	12.23455996	-1.96694	0.668373295	-2.942878421	0.003251761	0.008463564
8026	DNAH1	470.703264	-1.96483	0.265819608	-7.391608202	1.45E-13	2.30E-12
18009	HBEGF	828.9149277	-1.96283	0.740134313	-2.651997009	0.008001725	0.0189336
5582	GLI3	36.47092708	-1.95986	0.481582843	-4.069614663	4.71E-05	0.000184327
8479	POLG	9128.143913	-1.95978	0.171688268	-11.41473623	3.53E-30	3.57E-28
9965	ACCN2	889.2516864	-1.95714	0.232694761	-8.410770756	4.07E-17	1.04E-15
13566	ACSL6	41.24149465	-1.95258	0.401110364	-4.867948292	1.13E-06	5.96E-06
1483	SPINT1	14.70074372	-1.94979	0.695791106	-2.802256588	0.005074649	0.012612694
13567	HIST1H2BN	39.95001699	-1.94826	0.38925478	-5.005092769	5.58E-07	3.13E-06
4123	TRPC1	101.9361934	-1.94726	0.25794395	-7.549167714	4.38E-14	7.35E-13
67	CRYL1	178.4960633	-1.94645	0.232553671	-8.369916966	5.77E-17	1.45E-15
18326	HTR2B	70.33659334	1.9427	0.463800543	4.188654764	2.81E-05	0.000114983
4371	PLEK	26.62758105	-1.9399	0.552094693	-3.51370193	0.000441908	0.001397762
16775	GOLM1	13.06245389	-1.93792	0.680680415	-2.8470387	0.0044128	0.011124685
12487	CCR2	122.3591038	-1.93397	0.473679243	-4.082876338	4.45E-05	0.000175176
9146	WDR45	37.21598198	1.93052	0.427079005	4.520295746	6.18E-06	2.87E-05
8445	HIST1H3E	29.49248915	-1.9251	0.46197511	-4.167108971	3.08E-05	0.000125382
6483	MICALL2	393.018286	-1.92411	0.151866925	-12.66972656	8.70E-37	1.79E-34
19337	PCSK4	230.4527418	-1.91727	0.175259675	-10.93957523	7.45E-28	5.91E-26
563	SDCBP2	91.27441292	-1.91724	0.290135363	-6.608070841	3.89E-11	4.27E-10
7117	EGR4	16.34397228	1.91599	0.608715177	3.14759088	0.001646219	0.00459985
1039	TMPRSS3	12.1440564	-1.91492	0.735261362	-2.604401107	0.009203498	0.021392809
18700	NAV1	39.92858994	-1.91399	0.380704163	-5.027487964	4.97E-07	2.81E-06
4235	KTELC1	222.6344408	1.91203	0.265689603	7.196464263	6.18E-13	8.98E-12
5655	RP11-930P14.2	17.83852376	1.90998	0.730228014	2.615587405	0.008907412	0.020807997
2453	AC011295.3	10.15137725	-1.9075	0.761101631	-2.506240787	0.012202249	0.027346184
9482	DUSP16	147.9584513	-1.90494	0.413418381	-4.607781805	4.07E-06	1.95E-05
12804	DPEP2	36.17075289	-1.90368	0.530142714	-3.590880447	0.000329563	0.001071395
3922	PAM	1175.438614	-1.90351	0.153327656	-12.41464461	2.18E-35	3.88E-33
17785	CDH4	219.1654246	-1.9027	0.654891674	-2.905373048	0.003668156	0.009413662
18199	SAMD12	20.61720425	-1.90232	0.540299315	-3.520861775	0.000430147	0.001364059
4018	PAPLN	337.2573757	-1.89997	0.150888815	-12.59182835	2.34E-36	4.41E-34
2502	CPEB1	1133.130239	1.89771	0.177070387	10.71723895	8.45E-27	6.06E-25
4269	EPHB6	1032.068245	-1.89727	0.137876746	-13.7606248	4.40E-43	1.30E-40
9523	ACTA1	16.05662877	1.89724	0.612229928	3.098897045	0.001942425	0.005342752
11540	HES1	1377.8188	-1.89582	0.443575185	-4.273958109	1.92E-05	8.17E-05
6403	FAM70A	21.8594014	1.89563	0.769985763	2.461899864	0.013820325	0.030533485
2990	SNX21	33.355348	-1.88929	0.402792723	-4.690472445	2.73E-06	1.35E-05
3216	FYB	27.38688689	-1.88871	0.534767312	-3.531839122	0.00041268	0.001313276
17608	NKD2	1986.832685	-1.88689	0.801720494	-2.353546847	0.018595265	0.039617903
1000	ANKRD62	25.80166768	-1.88561	0.642291943	-2.935755324	0.003327367	0.008642105
13970	SPHK1	742.4503001	1.88472	0.280628204	6.716063843	1.87E-11	2.17E-10
4986	FAM49A	10.29375544	-1.88257	0.789964857	-2.383109408	0.017167091	0.036964163
16123	ATF5	1525.775987	1.88254	0.162232118	11.60398625	3.93E-31	4.56E-29
14440	AC015723.1	13.4851244	1.8789	0.717406051	2.619015504	0.008818394	0.020621358
1845	GSN	646.3534645	-1.87604	0.287538113	-6.524507297	6.82E-11	7.20E-10
12460	SLC44A5	87.07407152	-1.87344	0.588677278	-3.182448492	0.001460355	0.004127275
14903	SPOCD1	48.29307097	-1.87202	0.391964575	-4.776001954	1.79E-06	9.15E-06
13017	RAPGEF3	53.01320051	-1.87174	0.343998063	-5.441130037	5.29E-08	3.53E-07
7521	ANKRD24	111.4697516	-1.86765	0.236391504	-7.900657613	2.77E-15	5.49E-14
6801	GAS7	1695.836135	-1.86626	0.48643181	-3.836639957	0.000124729	0.000445185
5682	HIST4H4	23.91207572	-1.86604	0.632677457	-2.949430143	0.003183605	0.0083037
8243	TAS2R19	16.52111157	-1.86491	0.57879261	-3.22207298	0.001272667	0.003644676
5114	AFF2	1058.252587	1.8637	0.219430821	8.493329114	2.01E-17	5.29E-16
16499	SH2D5	92.5907303	-1.8631	0.288175638	-6.465157982	1.01E-10	1.04E-09
1577	CAPN3	24.37772175	-1.86036	0.468093706	-3.974338813	7.06E-05	0.000266169
8859	TAF9B	1591.517624	1.85644	0.182309295	10.18289779	2.36E-24	1.39E-22
12246	CORO6	91.16445529	-1.85417	0.299160583	-6.197920026	5.72E-10	5.19E-09
8391	SUSD3	287.8712404	-1.85395	0.198786104	-9.326363555	1.10E-20	4.26E-19
12186	KANK3	204.1503924	-1.85239	0.228251756	-8.115573084	4.83E-16	1.06E-14
4474	C19orf38	23.7255822	-1.84631	0.490901532	-3.761069348	0.000169189	0.000586731
11022	BTN1A1	11.2031656	-1.84623	0.750827907	-2.458919723	0.013935577	0.030748046
7756	PYROXD2	314.78778	-1.84341	0.192857743	-9.55839749	1.20E-21	5.30E-20
1693	P4HA1	5010.701753	-1.84284	0.153237044	-12.02609385	2.59E-33	3.59E-31
5935	TBX6	181.3037565	-1.83903	0.250612332	-7.338157264	2.17E-13	3.33E-12
5272	SPINK4	17.22579742	-1.8362	0.547843249	-3.351680961	0.000803225	0.002396424
12227	SLCO3A1	392.8619779	-1.8338	0.156314116	-11.73151845	8.79E-32	1.08E-29
8248	LEPR	103.7043859	-1.83232	0.319364814	-5.737377959	9.62E-09	7.16E-08
15390	PLCL1	951.4316685	-1.83102	0.7882273	-2.32295399	0.020181624	0.042582976
17646	C1orf213	112.7699693	-1.83027	0.305665876	-5.987819415	2.13E-09	1.77E-08
7879	AC005840.2	51.20314615	-1.82924	0.311608191	-5.870329488	4.35E-09	3.43E-08
12307	POU6F1	104.1773876	-1.82847	0.330037997	-5.540189926	3.02E-08	2.10E-07
11608	CD4	3001.019127	-1.82406	0.18194779	-10.02519489	1.18E-23	6.46E-22
15687	RDH16	75.0020989	-1.82184	0.39530437	-4.608697169	4.05E-06	1.94E-05
2881	SLC29A4	978.6834809	-1.82133	0.161655975	-11.26671323	1.92E-29	1.76E-27
4592	ENG	23.92454456	-1.8184	0.466052651	-3.901706979	9.55E-05	0.000349472
15966	EGR1	93.57616551	-1.81618	0.413716095	-4.389908546	1.13E-05	5.03E-05
8266	CHRNA6	18.17737706	-1.81492	0.574491378	-3.159185246	0.001582109	0.004439922
19018	AC103681.1	72.90583048	1.8116	0.306621558	5.908247358	3.46E-09	2.79E-08
14990	CD1A	49.63840307	-1.81091	0.410039154	-4.416440083	1.00E-05	4.50E-05
5976	GDPD3	115.5716388	-1.80993	0.263653565	-6.864789254	6.66E-12	8.32E-11
15428	KRT72	11.16578479	-1.80977	0.797654008	-2.268871108	0.023276165	0.048241844
4271	PLAC8	818.6934718	-1.80809	0.249473863	-7.247601812	4.24E-13	6.30E-12
16194	ALPK1	356.4280817	-1.80694	0.605961786	-2.981938257	0.002864298	0.00756985
1013	ABCG1	76.83836358	-1.80265	0.403886102	-4.463263589	8.07E-06	3.67E-05
11407	C6orf132	162.2299825	1.7994	0.266789385	6.744655861	1.53E-11	1.81E-10
2463	MID1	21.28028186	-1.789	0.731880346	-2.444387796	0.014509821	0.031869911
7192	VMO1	10.7235443	-1.78534	0.702938339	-2.539823893	0.01109083	0.025170125
3351	RGS6	28.33950009	-1.78475	0.510594156	-3.495436546	0.000473287	0.001486268
7868	NEDD4	678.3882937	-1.78442	0.53403002	-3.341421317	0.000833506	0.002477503
16503	TMEM156	227.0422629	-1.7837	0.332997724	-5.356480942	8.49E-08	5.48E-07
810	YPEL1	1420.888662	-1.78301	0.12328714	-14.46224775	2.10E-47	9.49E-45
2080	NYNRIN	205.104277	-1.78174	0.636638555	-2.798662788	0.00513147	0.012737577
15683	CALHM2	20.57287429	1.7813	0.536746438	3.318695249	0.000904391	0.002667736
10850	MT2A	1546.443238	-1.77781	0.573389083	-3.100524675	0.001931781	0.005315632
12216	PRR22	147.5305056	1.77545	0.338272897	5.248571345	1.53E-07	9.44E-07
11968	LY96	74.5726084	-1.77463	0.267744279	-6.628075537	3.40E-11	3.76E-10
7360	ARHGAP42	104.9624895	1.77313	0.272657121	6.503161145	7.86E-11	8.21E-10
2029	CIB2	58.83912076	-1.77197	0.37933424	-4.671262859	2.99E-06	1.47E-05
3342	SULT1A2	25.17953815	-1.77032	0.485254723	-3.648228488	0.000264055	0.000875214
8036	ZNF467	132.6841612	-1.76851	0.43851376	-4.032959696	5.51E-05	0.000212951
2704	NKX3-1	261.4840763	1.76816	0.269555436	6.559532403	5.40E-11	5.77E-10
11103	C2orf89	14.89771393	1.76702	0.642116934	2.751863329	0.005925725	0.014504711
18524	HAL	24.3332727	1.76652	0.530749292	3.328359728	0.00087359	0.002585879
2455	SHC4	57.11279863	1.76641	0.526285088	3.356366981	0.000789737	0.002358776
2753	S100Z	46.30307741	-1.75923	0.371587368	-4.734356218	2.20E-06	1.11E-05
16027	HIP1	373.9000896	-1.75864	0.185110338	-9.500491086	2.09E-21	8.99E-20
10349	RASIP1	99.22997517	-1.75782	0.305184613	-5.759857184	8.42E-09	6.33E-08
16843	C16orf74	85.0350622	-1.75739	0.359285641	-4.891338208	1.00E-06	5.34E-06
13215	C6orf52	15.53635011	1.75421	0.607823079	2.88605908	0.003900989	0.009967806
18366	MAPK15	40.19236116	-1.74816	0.468139379	-3.734277573	0.000188255	0.000645425
2574	ARSA	904.8377826	-1.74395	0.122551728	-14.23028568	5.94E-46	2.24E-43
8245	APBA1	13.86680933	-1.74388	0.589954968	-2.955954728	0.003117028	0.008150425
12829	ENAH	299.981858	-1.74264	0.310588256	-5.61076891	2.01E-08	1.43E-07
16916	SOCS1	260.220328	1.73508	0.361626629	4.797974269	1.60E-06	8.27E-06
2858	PDE8B	23.10014834	-1.73375	0.592776526	-2.924797878	0.0034468	0.008912972
4796	SCARF1	453.9434746	-1.73323	0.624870003	-2.773747705	0.005541464	0.013657799
5826	ENPP1	68.87985913	1.7332	0.311421519	5.565444072	2.61E-08	1.83E-07
8583	HRK	33.37456958	-1.73089	0.437150983	-3.959471771	7.51E-05	0.000281372
13367	CCDC135	40.90591814	-1.73053	0.497644197	-3.477435873	0.000506234	0.001579856
5591	C11orf35	174.0515424	-1.72918	0.231177442	-7.47988363	7.44E-14	1.22E-12
16811	C6orf223	3746.937708	-1.72504	0.166334652	-10.37091822	3.36E-25	2.11E-23
14612	FAM184A	513.9309666	1.72468	0.247164938	6.977854419	3.00E-12	3.88E-11
2578	LOXL2	73.44440525	1.72326	0.282932381	6.090714665	1.12E-09	9.74E-09
19286	RAB37	460.969665	-1.72266	0.187274504	-9.198608456	3.63E-20	1.28E-18
2456	AC010724.8	235.8469148	-1.72103	0.198485729	-8.670774951	4.29E-18	1.21E-16
1617	BCL2L2	96.72974132	-1.72093	0.24583198	-7.000417093	2.55E-12	3.35E-11
16475	GALNT12	722.2849574	-1.72027	0.276886299	-6.212908194	5.20E-10	4.77E-09
178	ATP8A2	383.5094641	1.71971	0.303916665	5.658483003	1.53E-08	1.11E-07
9576	KIAA1543	184.0951035	-1.71908	0.309764445	-5.549621116	2.86E-08	1.99E-07
2087	LMF1	247.6216434	-1.71868	0.181575688	-9.465379413	2.92E-21	1.23E-19
15577	DENND3	2715.973419	1.71839	0.152139814	11.29481232	1.39E-29	1.29E-27
3452	FOXD4	54.16196318	1.71768	0.387120385	4.437068194	9.12E-06	4.12E-05
7352	SCNN1A	14.33494768	-1.71667	0.589014727	-2.914472152	0.003562906	0.009178602
17421	SLAMF7	57.06560359	-1.71586	0.555125993	-3.090944715	0.001995208	0.005470185
13542	C19orf71	98.79290175	-1.71512	0.267247427	-6.417740468	1.38E-10	1.39E-09
11296	TLE6	207.2977163	-1.70833	0.26826257	-6.368129538	1.91E-10	1.87E-09
8881	TMEM107	479.4835819	-1.70676	0.135259831	-12.61841276	1.67E-36	3.29E-34
9024	TNFRSF13C	73.34330885	-1.70674	0.351185323	-4.859943388	1.17E-06	6.18E-06
13039	KCNIP2	170.1050527	-1.70659	0.253066094	-6.743641974	1.54E-11	1.82E-10
12630	INSIG2	1746.63693	-1.70173	0.148126303	-11.48837751	1.51E-30	1.62E-28
18029	HMGCL	1075.220857	-1.70167	0.124119037	-13.70994935	8.85E-43	2.55E-40
18187	TBC1D16	80.8543498	-1.70143	0.28200695	-6.0332772	1.61E-09	1.36E-08
11549	SMCHD1	166.1119805	-1.69795	0.188085153	-9.027558635	1.76E-19	5.71E-18
14328	GAL3ST2	32.50788971	-1.69539	0.458488266	-3.697776146	0.000217497	0.000734721
8767	SPOCK2	107.1720738	-1.69491	0.32283376	-5.250091476	1.52E-07	9.37E-07
18657	PPM1E	436.6171433	1.69434	0.181054148	9.358176373	8.11E-21	3.21E-19
15549	MYCBPAP	94.63841572	-1.69358	0.303421654	-5.581589887	2.38E-08	1.68E-07
8990	KCTD19	412.5920644	-1.68853	0.258526716	-6.531350349	6.52E-11	6.91E-10
5609	CYP46A1	23.58006576	-1.68573	0.598953244	-2.814460153	0.004885923	0.012206259
18514	MPZ	147.550353	-1.68554	0.218231054	-7.723636638	1.13E-14	2.09E-13
3140	PHYHIP	10.59303455	-1.68542	0.673459094	-2.502627218	0.012327531	0.02759048
3771	LRRN1	67.84088139	1.68436	0.384391671	4.381891114	1.18E-05	5.19E-05
3513	ANGPTL2	61.91332697	-1.68265	0.504264019	-3.336851189	0.000847333	0.002514744
11838	SPARC	239.3408771	-1.68255	0.564270661	-2.981810931	0.002865489	0.007571523
17297	C2CD4C	35.64557736	-1.68128	0.450331484	-3.733436997	0.000188884	0.000646603
1913	FUT11	718.2455092	-1.68005	0.208629785	-8.052757552	8.09E-16	1.71E-14
14337	SPRY4	20.70132327	1.67973	0.691752339	2.428218447	0.015173201	0.033176548
8600	ENO3	512.6611937	-1.67853	0.13662937	-12.28529718	1.09E-34	1.80E-32
4339	ID2	98.75096976	-1.67621	0.292773142	-5.725295123	1.03E-08	7.64E-08
11498	HIST1H2BJ	43.07121204	-1.67543	0.380373505	-4.404686989	1.06E-05	4.72E-05
16726	SPEG	1104.422454	-1.67344	0.161103089	-10.38737072	2.83E-25	1.79E-23
11302	ADORA2B	262.513686	-1.67307	0.200299442	-8.352829913	6.66E-17	1.66E-15
8162	MYO1G	17713.3352	-1.6717	0.163867417	-10.20151614	1.95E-24	1.17E-22
11620	AKAP9	11584.80689	1.66973	0.200054306	8.346398428	7.04E-17	1.74E-15
9066	EIF4E3	374.8945159	-1.6683	0.180007312	-9.267967084	1.90E-20	7.13E-19
769	KIAA0802	1985.370932	1.66795	0.138077954	12.07975445	1.35E-33	1.95E-31
8793	RBM44	184.380182	-1.66788	0.206467673	-8.078155672	6.58E-16	1.42E-14
18339	CACNA2D4	514.7989133	-1.66646	0.162902107	-10.22983858	1.46E-24	8.91E-23
11572	HIST1H2BK	439.7052112	-1.6657	0.149079761	-11.17323926	5.51E-29	4.82E-27
9090	PGCP	110.1800235	1.66535	0.407166333	4.090101773	4.31E-05	0.000170252
2218	PLEKHH1	71.75472875	-1.66348	0.286418383	-5.807875842	6.33E-09	4.85E-08
8005	RSPH3	67.24455058	-1.6628	0.284698508	-5.840568282	5.20E-09	4.05E-08
5832	ARRDC3	829.3853027	-1.66263	0.191852262	-8.66618616	4.47E-18	1.26E-16
6980	SLC15A2	198.2319511	-1.65736	0.230557999	-7.188477067	6.55E-13	9.47E-12
11707	ATAD3C	30.29567069	1.65671	0.547661643	3.025060332	0.002485835	0.006664437
14797	IRF1	979.5356056	1.65548	0.158042418	10.47490425	1.13E-25	7.49E-24
17248	C17orf108	117.0867422	-1.65527	0.229157786	-7.223295917	5.07E-13	7.46E-12
1049	UBASH3A	179.0974021	-1.65463	0.204367595	-8.096341613	5.66E-16	1.23E-14
11168	SLC35F3	16.19044761	-1.65384	0.578020632	-2.861215168	0.004220205	0.010704815
14123	AP002956.3	28.05705618	-1.651	0.404567869	-4.080893516	4.49E-05	0.000176421
4921	CLEC2B	126.505921	-1.65098	0.317842458	-5.194348211	2.05E-07	1.24E-06
1304	CABLES1	158.2728773	1.65055	0.202840787	8.137148675	4.05E-16	8.98E-15
5273	HRAS	1069.604374	1.65024	0.184892178	8.925398603	4.44E-19	1.40E-17
13220	RSHL1	14.82472391	1.64882	0.654007021	2.521106367	0.011698648	0.026383234
12233	RORA	2265.183345	-1.6461	0.57915285	-2.84225141	0.004479615	0.011274266
8241	TAS2R20	66.64096008	-1.64525	0.27484878	-5.986015212	2.15E-09	1.79E-08
15218	ARAP2	491.47074	-1.64205	0.468732479	-3.503170214	0.000459756	0.00144847
10506	LRRC18	233.8072361	-1.64181	0.360806319	-4.550390884	5.35E-06	2.52E-05
18039	CD6	1173.827499	-1.63994	0.43671667	-3.755148009	0.000173239	0.000599398
6590	PLB1	15.16065026	-1.63948	0.552288864	-2.968517089	0.002992405	0.00786093
2523	NPTXR	26.24019618	1.63761	0.470626517	3.479646192	0.000502076	0.001568237
7979	SPSB1	117.2875232	-1.6372	0.244089643	-6.707378785	1.98E-11	2.29E-10
4943	FAM27A	95.98339877	1.63715	0.301685921	5.426668053	5.74E-08	3.80E-07
18400	USP44	512.1950524	-1.63646	0.183783373	-8.904272636	5.37E-19	1.66E-17
8532	HIST2H2AC	189.9945863	1.63324	0.280766578	5.817083214	5.99E-09	4.60E-08
18574	CARNS1	36.68074753	1.63139	0.458014426	3.56187982	0.000368209	0.001183978
12899	PLEKHA7	192.076953	-1.63048	0.283243272	-5.756480421	8.59E-09	6.45E-08
2272	TMEM63C	479.847311	-1.62922	0.181369228	-8.982881391	2.64E-19	8.50E-18
13323	PTPRU	810.3186166	1.62846	0.174661426	9.323540803	1.13E-20	4.36E-19
13148	CHI3L2	725.0921294	-1.62637	0.51527658	-3.156299468	0.001597847	0.004477604
18595	ITGA10	188.0279235	1.62215	0.21673493	7.484502888	7.18E-14	1.18E-12
18277	GAA	924.0365853	-1.62	0.253795194	-6.383107916	1.74E-10	1.72E-09
9422	AMPD3	1174.179538	-1.61829	0.208867252	-7.747924679	9.34E-15	1.75E-13
2331	ARHGAP5	2117.328582	-1.61096	0.192838335	-8.353928394	6.60E-17	1.65E-15
7852	FAM13A	1181.430495	-1.61077	0.176422547	-9.130198259	6.84E-20	2.35E-18
683	P2RX6	14.96185896	-1.60872	0.575483847	-2.795429742	0.005183077	0.012846869
18262	VSIG10L	120.6566295	-1.60827	0.269124234	-5.975935959	2.29E-09	1.90E-08
16542	NFIA	451.8589707	-1.60579	0.131747614	-12.18840599	3.58E-34	5.46E-32
11334	TRMT61A	1361.021166	1.60467	0.170526686	9.410084481	4.96E-21	2.01E-19
7921	RAPGEF4	81.23215332	-1.60159	0.270516999	-5.920461254	3.21E-09	2.61E-08
18823	ACY3	48.46038249	-1.60145	0.383078694	-4.180459778	2.91E-05	0.000118884
17559	LRRC16A	18.64360256	1.6005	0.550917818	2.905152372	0.003670744	0.00941852
761	C20orf82	124.6093398	1.60041	0.321893562	4.971868969	6.63E-07	3.65E-06
13998	PEAR1	26.6415627	-1.59984	0.488872234	-3.27250152	0.001066003	0.003095974
11865	IL15	18.21089094	-1.59759	0.559742001	-2.854146093	0.004315268	0.010927555
3528	GBE1	2013.244993	-1.59705	0.17470396	-9.141447699	6.16E-20	2.13E-18
9946	CRELD1	552.2966931	-1.59627	0.14778345	-10.80141417	3.39E-27	2.57E-25
12330	MST1	498.571653	-1.59408	0.157430238	-10.12560952	4.25E-24	2.41E-22
16521	KLHL5	613.9468527	-1.59181	0.292877844	-5.435080359	5.48E-08	3.65E-07
5670	CHRNA10	51.04617978	1.59078	0.381862946	4.165831188	3.10E-05	0.000125936
12624	KDM3A	4953.744826	-1.59063	0.131980271	-12.05200034	1.89E-33	2.67E-31
13956	SLC41A2	46.08777985	1.59025	0.367956705	4.321834845	1.55E-05	6.70E-05
7902	NRBP2	426.358635	-1.58969	0.193396231	-8.219866945	2.04E-16	4.72E-15
3141	GRID2IP	67.99438017	-1.58905	0.339654881	-4.678411716	2.89E-06	1.43E-05
4725	AK7	21.5389817	-1.58763	0.533509284	-2.975824523	0.00292202	0.007699584
9185	SMO	462.8594039	-1.58748	0.29386955	-5.401987752	6.59E-08	4.33E-07
2470	RP11-108K14.4	19779.74799	-1.58693	0.090201305	-17.59318966	2.78E-69	3.43E-66
7110	C7orf68	1146.002838	-1.58682	0.234430549	-6.768815592	1.30E-11	1.55E-10
7962	DNAJC6	446.5529839	1.58475	0.177373927	8.934536828	4.09E-19	1.30E-17
16125	SLFN12	103.443328	-1.58374	0.317489194	-4.988334272	6.09E-07	3.38E-06
13322	CXCR5	18.4917321	-1.58257	0.520901275	-3.038140439	0.00238043	0.006409722
19066	5	448.5640221	-1.58131	0.166973303	-9.470427578	2.79E-21	1.18E-19
542	ADAMTS1	1682.564699	1.58104	0.160356567	9.859531847	6.23E-23	3.21E-21
1231	COL18A1	283.9529917	-1.58049	0.191228841	-8.264916498	1.40E-16	3.34E-15
11710	FOXB1	307.2570675	-1.57977	0.625554819	-2.525395749	0.011556806	0.026080693
11310	MT1X	896.5289488	-1.5774	0.569859692	-2.768043264	0.005639397	0.013870243
10901	NRN1	3051.990629	-1.57695	0.138455048	-11.38961755	4.71E-30	4.66E-28
11627	TLR5	46.58981884	-1.5764	0.356074677	-4.427160407	9.55E-06	4.30E-05
9660	MLLT3	590.8616179	-1.57629	0.226738658	-6.952028778	3.60E-12	4.63E-11
18489	CLCF1	23.88881002	1.57344	0.551836942	2.851284671	0.004354297	0.011003662
18249	NPFF	80.13236376	1.57277	0.266427666	5.903176973	3.57E-09	2.87E-08
7393	KCNAB3	92.99056364	1.57126	0.251237082	6.254104463	4.00E-10	3.72E-09
12893	C17orf84	13.43192717	1.57061	0.642649295	2.443965881	0.0145268	0.031896874
2543	MAPK8IP2	79.85109282	-1.56878	0.335007697	-4.682823537	2.83E-06	1.40E-05
12522	AMICA1	33.23411831	-1.56785	0.550100695	-2.850122282	0.004370242	0.011033804
17313	DENND1B	4475.7043	1.56682	0.123052012	12.73297116	3.88E-37	8.22E-35
340	SUSD2	13.94902408	1.55936	0.651912807	2.391971627	0.016758138	0.036175493
16645	HTATSF1	9391.836358	1.55917	0.139028138	11.21476395	3.45E-29	3.12E-27
18357	GIPR	219.4997153	-1.55879	0.19361866	-8.050800725	8.23E-16	1.73E-14
7250	PACSIN1	411.3504208	-1.55875	0.286813428	-5.43470309	5.49E-08	3.65E-07
12729	GCNT1	615.7598103	-1.55863	0.269762274	-5.777805742	7.57E-09	5.72E-08
15500	CA13	39.97022977	1.55844	0.407440311	3.824962113	0.000130792	0.000464624
17141	SPTB	50.8305187	-1.55795	0.359387122	-4.335017392	1.46E-05	6.35E-05
18697	FTH1	50664.35896	-1.55699	0.1278326	-12.17993398	3.98E-34	5.93E-32
18525	C11orf9	172.3246329	-1.55481	0.367332769	-4.232690961	2.31E-05	9.66E-05
17179	LRRC8C	1329.209972	-1.55357	0.148382789	-10.47000185	1.19E-25	7.85E-24
3210	PRDM8	738.0578157	-1.55203	0.236650853	-6.55832628	5.44E-11	5.82E-10
13096	ADSSL1	126.3405415	-1.55203	0.29036866	-5.345016485	9.04E-08	5.82E-07
13449	EVI2A	529.8620707	-1.55114	0.13209589	-11.7424986	7.72E-32	9.60E-30
13753	LAT2	267.2861842	-1.54844	0.246859705	-6.272534167	3.55E-10	3.33E-09
2424	GOLGA6L3	97.35182591	-1.54775	0.277199577	-5.583511744	2.36E-08	1.66E-07
8383	HES7	61.97274037	-1.54531	0.375563136	-4.11464953	3.88E-05	0.000154322
9802	KIAA1324	17.40344724	1.54404	0.574479412	2.687727766	0.007194002	0.017266369
11209	FBLN5	315.3892646	-1.54302	0.158355493	-9.744039464	1.96E-22	9.51E-21
7005	ATG16L2	2610.910156	-1.54252	0.090029206	-17.13358365	8.34E-66	8.08E-63
12436	FRMD4A	38.75360576	1.5419	0.464983726	3.316022412	0.000913085	0.002691041
11736	PAQR6	400.8108964	-1.53647	0.135695935	-11.322859	1.01E-29	9.66E-28
1554	RASD2	93.43448393	-1.53574	0.264076266	-5.81552465	6.04E-09	4.64E-08
11682	ITGA4	15208.96184	1.53293	0.185452993	8.265873362	1.39E-16	3.32E-15
1740	CYTH4	309.8828642	-1.53264	0.272239038	-5.629771995	1.80E-08	1.29E-07
15448	RTN4RL2	514.9009265	-1.53136	0.156080858	-9.811315157	1.01E-22	5.06E-21
16580	ETV2	31.80625458	1.52933	0.421475598	3.628512052	0.000285059	0.000940925
5613	TNXB	41.47661809	-1.52825	0.383782515	-3.982082241	6.83E-05	0.000258522
8002	VAV3	3491.28909	-1.52806	0.130885765	-11.67477703	1.72E-31	2.06E-29
5497	ARHGEF10	97.76141475	-1.52731	0.555351682	-2.750167487	0.005956481	0.014572105
333	TGIF1	57.66622099	-1.52616	0.344472685	-4.430431834	9.40E-06	4.23E-05
1381	PIK3IP1	358.9987819	-1.52419	0.252391201	-6.038995926	1.55E-09	1.31E-08
8521	MYB	10622.81269	-1.52404	0.105505363	-14.44518822	2.69E-47	1.18E-44
15167	S100A10	3239.748919	-1.52273	0.097979005	-15.54139073	1.82E-54	1.07E-51
14439	SEMA3F	329.222118	-1.52243	0.20187581	-7.54142352	4.65E-14	7.78E-13
9555	PRSS53	602.4815357	-1.51915	0.135773191	-11.18887396	4.62E-29	4.07E-27
6218	HSF4	196.8777897	-1.5184	0.244627017	-6.207007256	5.40E-10	4.92E-09
7601	KCTD11	108.4249801	1.51517	0.358486868	4.22656523	2.37E-05	9.88E-05
14599	BAI2	373.6934626	-1.51283	0.291902535	-5.182641126	2.19E-07	1.31E-06
9230	IGF2R	2761.924696	-1.51159	0.355577543	-4.251084249	2.13E-05	8.94E-05
4422	TSPAN32	40.93976536	-1.5109	0.478290943	-3.15894546	0.001583411	0.004441739
5194	ALOX12	14.75494264	-1.51045	0.607176419	-2.487670471	0.012858281	0.02865071
3175	GABBR1	478.9074287	-1.50889	0.20436698	-7.383233191	1.54E-13	2.45E-12
14174	D2HGDH	1411.254431	-1.50856	0.165125952	-9.135837681	6.49E-20	2.23E-18
4131	ARHGAP31	211.9109843	-1.50826	0.290378759	-5.194113751	2.06E-07	1.24E-06
12553	C7orf51	74.51135379	-1.50784	0.403864347	-3.733524794	0.000188819	0.00064654
4649	PITPNM3	44.17903559	-1.50596	0.385314853	-3.908400462	9.29E-05	0.000340944
11285	ATP13A4	170.9256335	-1.5055	0.255600314	-5.890039102	3.86E-09	3.08E-08
3364	RAB6B	43.1151625	-1.50295	0.383119848	-3.922921509	8.75E-05	0.000323301
1707	MAN2C1	2297.58426	-1.50251	0.085253333	-17.62400822	1.61E-69	2.19E-66
14330	EOMES	841.3501536	1.50133	0.398812763	3.764498903	0.000166883	0.000579478
16288	SYT6	356.7906006	-1.5002	0.499553133	-3.003079274	0.002672628	0.007108009
14929	DLK2	37.43954666	1.49973	0.445067283	3.369659864	0.00075261	0.00226033
18270	CELSR3	792.0875179	-1.49789	0.135993309	-11.01444346	3.26E-28	2.66E-26
4206	SH2D3C	220.1099834	-1.49771	0.24095982	-6.215592945	5.11E-10	4.69E-09
5723	MYO5C	26.55975974	-1.49612	0.411670463	-3.634254888	0.000278785	0.000921112
2944	ADAM21	16.97930961	-1.49563	0.597773798	-2.501997425	0.012349482	0.027635048
11976	PXN	1072.49427	-1.49284	0.153497195	-9.725517487	2.35E-22	1.13E-20
7454	MOBKL2A	6821.025111	-1.49275	0.147386949	-10.12809528	4.15E-24	2.36E-22
2019	ADCY4	16.2827983	-1.49126	0.656769928	-2.270597383	0.023171362	0.048068704
12613	METRNL	139.3005006	1.49072	0.290163773	5.137505106	2.78E-07	1.65E-06
17235	SERPINE2	653.8962274	-1.48988	0.260165961	-5.726636616	1.02E-08	7.58E-08
12555	RAB3B	265.4594005	-1.48818	0.303759196	-4.89921634	9.62E-07	5.15E-06
9705	DFNB59	91.57234354	-1.48762	0.25021711	-5.945298426	2.76E-09	2.26E-08
14438	SLC10A5	18.25262963	1.48686	0.635927803	2.338089228	0.01938262	0.041088852
18884	DNAH10	97.52245351	-1.48644	0.27454843	-5.414142238	6.16E-08	4.06E-07
12769	WBSCR27	17.10718321	-1.48453	0.564361593	-2.630458813	0.00852697	0.020019265
4902	CRYBG3	369.1100778	-1.48392	0.295338581	-5.02446144	5.05E-07	2.85E-06
8625	YPEL5	933.89737	-1.48265	0.201009026	-7.376052279	1.63E-13	2.58E-12
8577	GPR155	229.3726787	-1.48014	0.216054415	-6.850778928	7.34E-12	9.10E-11
13238	PKIA	1101.80228	-1.47971	0.150679674	-9.820208025	9.22E-23	4.65E-21
4034	RSAD2	47.29790381	-1.47934	0.394419537	-3.750666128	0.000176365	0.000608663
2644	CBX7	542.9243092	-1.47923	0.123741176	-11.95422056	6.17E-33	8.21E-31
9037	P2RY10	57.81626226	1.47439	0.414413021	3.557789088	0.000373989	0.001200572
17020	WSB1	6207.040837	-1.47316	0.11362881	-12.96464292	1.94E-38	4.39E-36
9324	MANSC1	13.61013136	-1.47218	0.583747243	-2.521946632	0.011670741	0.026324674
9656	EFCAB3	12.60431546	-1.472	0.630196714	-2.335783249	0.019502541	0.041284995
5887	CTC-241N9.1	31.12325215	-1.47112	0.405448287	-3.62837777	0.000285208	0.000941185
11894	VPS37D	60.96620186	-1.47053	0.373975713	-3.932151093	8.42E-05	0.000312068
65	FAM59A	309.3214459	1.47049	0.229849439	6.397618663	1.58E-10	1.58E-09
13060	RAB30	285.8804472	1.46999	0.160281411	9.171312528	4.67E-20	1.63E-18
17852	CCDC86	4293.090909	1.46893	0.134671193	10.90755018	1.06E-27	8.36E-26
10453	HEXDC	768.9020747	-1.4679	0.158964349	-9.234129306	2.60E-20	9.44E-19
12565	CELF5	70.30731617	-1.46747	0.46713789	-3.141409662	0.001681367	0.004683585
14071	SEL1L3	778.4824048	-1.4672	0.212831922	-6.89369534	5.44E-12	6.85E-11
18239	PPM1N	104.9591772	-1.46695	0.258118168	-5.683235175	1.32E-08	9.65E-08
17430	CMAH	23.96781514	-1.46631	0.512362445	-2.861853124	0.00421172	0.01068729
4769	JAZF1	342.3246788	-1.4656	0.278767963	-5.257402959	1.46E-07	9.04E-07
4741	AK1	164.3667087	-1.46365	0.219348441	-6.672699061	2.51E-11	2.83E-10
5726	SH3BP5	594.6345893	-1.46298	0.148657686	-9.84129954	7.47E-23	3.82E-21
15476	HESX1	32.1606531	-1.46283	0.447559215	-3.268452147	0.001081375	0.003135917
13648	MST1R	155.3979572	-1.4625	0.203438463	-7.188925506	6.53E-13	9.46E-12
9436	LCN12	36.8353555	-1.46158	0.430254327	-3.397020158	0.000681239	0.002062883
436	AC139100.1	33.84614996	-1.46001	0.520674127	-2.804081509	0.005046015	0.012546122
158	CECR6	32.82202736	1.45994	0.559252219	2.610529273	0.009040223	0.021077959
9241	IL11	25.20374687	1.45872	0.564147816	2.585698196	0.009718198	0.022427756
12997	NDRG1	1169.252391	-1.45735	0.209028543	-6.972010166	3.12E-12	4.04E-11
5944	LRIG1	1339.854741	-1.4572	0.230727488	-6.31567495	2.69E-10	2.58E-09
6004	STARD4	3046.42126	-1.45693	0.149922039	-9.71788645	2.53E-22	1.20E-20
3361	EHD3	38.30618675	-1.45638	0.46536745	-3.129525093	0.001750891	0.004859287
12459	CCDC144A	48.01665887	-1.45541	0.361852137	-4.022123989	5.77E-05	0.000221791
7707	DBNDD1	527.5789585	-1.45389	0.205167063	-7.086388012	1.38E-12	1.89E-11
3533	SIX3	62.4449815	-1.45323	0.574611371	-2.529064069	0.011436715	0.025861314
829	C13orf16	17.22530244	-1.44969	0.591321273	-2.451618876	0.01422152	0.031297498
17817	TRAPPC6A	916.0238617	-1.44939	0.175382738	-8.264134793	1.41E-16	3.36E-15
11576	METTL7A	477.1631504	-1.44905	0.156414124	-9.264215665	1.97E-20	7.36E-19
5141	EDIL3	41.9685048	1.44792	0.392277106	3.691064174	0.000223318	0.000752325
7345	POLR3H	2741.116654	1.44785	0.127166764	11.38540784	4.94E-30	4.86E-28
13591	C1RL	338.8826773	-1.44513	0.216074339	-6.688132101	2.26E-11	2.57E-10
12959	PI16	572.1544364	1.44506	0.54661386	2.643655578	0.008201606	0.019345807
6177	SUCLG2	2179.692937	-1.44468	0.089320231	-16.1741361	7.68E-59	6.51E-56
6986	OGN	2784.176504	1.4432	0.107283416	13.45222942	2.99E-41	8.10E-39
4791	ICA1	408.2870449	-1.44238	0.218813367	-6.591842785	4.34E-11	4.72E-10
8140	TRIM9	693.0034157	-1.44203	0.182228617	-7.913311646	2.51E-15	5.01E-14
10138	LPAR2	614.9331118	-1.44186	0.134163525	-10.74703639	6.12E-27	4.49E-25
5996	SYT15	182.4156505	-1.44137	0.324398619	-4.443202384	8.86E-06	4.01E-05
8222	FAM162A	5029.712903	-1.44052	0.167217064	-8.614669128	7.01E-18	1.95E-16
10612	SPTBN4	34.4038861	-1.43993	0.405293092	-3.552805273	0.000381146	0.001220371
3594	FSCN1	3100.778915	-1.43906	0.482311356	-2.983684319	0.002848004	0.0075356
1131	SCG5	96.68547491	-1.43906	0.288224121	-4.992838107	5.95E-07	3.31E-06
3597	EPAS1	222.4593105	-1.43873	0.330597459	-4.351918657	1.35E-05	5.91E-05
15866	SLFN5	1621.888542	-1.43859	0.156164729	-9.211984495	3.20E-20	1.14E-18
15565	C9orf156	491.3329542	1.43453	0.175357629	8.18056965	2.83E-16	6.38E-15
1432	PSMA8	479.6596097	1.43245	0.25655745	5.583352318	2.36E-08	1.66E-07
1607	SLC7A8	119.9380511	-1.43244	0.287603391	-4.980606062	6.34E-07	3.51E-06
4364	AC024270.1	1945.282763	1.43182	0.116092378	12.33343588	5.98E-35	1.03E-32
17894	C5orf53	356.2834022	-1.4302	0.163517325	-8.746475568	2.20E-18	6.39E-17
19181	AC091132.4	1102.943982	1.43012	0.154905726	9.232211434	2.65E-20	9.59E-19
14552	DLX3	53.28439335	1.42929	0.371315202	3.849267961	0.000118471	0.000424862
14543	CCDC74B	74.53228716	-1.42877	0.248643517	-5.746262287	9.12E-09	6.83E-08
18154	ITM2C	3035.536	-1.42826	0.185037105	-7.718759446	1.17E-14	2.16E-13
6697	YRDC	2422.131461	1.42792	0.157899757	9.043213721	1.52E-19	4.98E-18
18109	AC021054.1	447.591728	-1.42268	0.186685468	-7.620750105	2.52E-14	4.41E-13
14504	ARHGEF12	1960.557336	1.4209	0.194248903	7.314850547	2.58E-13	3.94E-12
11954	CPNE2	44.73358364	-1.42085	0.564471302	-2.517142731	0.011831089	0.026642049
11718	SH2D6	17.88932776	-1.42014	0.505161522	-2.811268074	0.004934665	0.012314419
6539	RBM3	4208.697903	1.41904	0.153390102	9.251160363	2.22E-20	8.14E-19
10948	FAM132A	51.10796091	-1.41865	0.390225448	-3.635462423	0.000277482	0.000917031
4444	AHSA2	3436.742931	-1.41615	0.110444166	-12.82229305	1.23E-37	2.69E-35
13875	SMPD3	2605.973873	1.416	0.087063532	16.26403983	1.78E-59	1.61E-56
10668	IL32	11696.43119	-1.41568	0.120136179	-11.7839502	4.72E-32	5.99E-30
6673	TGFBR2	814.3123723	-1.41315	0.225902173	-6.255603331	3.96E-10	3.69E-09
7940	GPR157	59.56876156	-1.41234	0.403389057	-3.501185479	0.000463193	0.001458285
11230	APLN	2218.619626	-1.41189	0.213509571	-6.612755972	3.77E-11	4.15E-10
8746	TESC	161.7121726	-1.41135	0.372347547	-3.790412545	0.000150397	0.000528045
2468	AL121673.2	42.15881622	-1.40693	0.39214626	-3.587766833	0.000333522	0.00108271
14462	EPHB4	709.9773017	-1.40554	0.131953163	-10.65184699	1.71E-26	1.18E-24
2175	CD99	5291.603582	-1.40395	0.088395122	-15.88268578	8.35E-57	6.29E-54
10691	AGRN	2096.86772	-1.40363	0.119201307	-11.77532212	5.23E-32	6.57E-30
8946	FGD4	124.0000916	-1.40212	0.285767779	-4.906512894	9.27E-07	4.97E-06
14077	PSD	176.1284632	-1.40013	0.212815665	-6.579079525	4.73E-11	5.11E-10
19015	PRDM11	33.5471304	1.39974	0.414419343	3.37760255	0.000731207	0.002200434
10015	NOTCH4	18.0855738	1.39942	0.620676743	2.254666048	0.024154298	0.04987892
14104	SERINC2	432.2902304	-1.39919	0.224826518	-6.223436771	4.86E-10	4.47E-09
9038	PREX1	1766.554279	-1.39833	0.236788497	-5.905399095	3.52E-09	2.83E-08
11988	OGDHL	1072.880161	-1.39799	0.145069639	-9.636708061	5.60E-22	2.56E-20
4917	C14orf28	177.4691253	-1.39742	0.211761271	-6.599032061	4.14E-11	4.52E-10
18475	ITGA2B	56.59845798	-1.39703	0.348630787	-4.007198434	6.14E-05	0.000235145
17129	JAM3	5139.374981	-1.39623	0.17279822	-8.080108264	6.47E-16	1.40E-14
14522	KLF10	1086.376182	-1.39417	0.172617298	-8.07667247	6.66E-16	1.44E-14
2410	TNFRSF10C	299.2605966	-1.39274	0.319406532	-4.360410852	1.30E-05	5.70E-05
18957	LRP5	1409.98054	-1.39254	0.359179971	-3.876993888	0.000105755	0.000383108
10380	IZUMO1	64.96833845	-1.3924	0.397677974	-3.501331976	0.000462939	0.001457822
8544	UCP3	81.6497741	1.39072	0.27528879	5.05186423	4.38E-07	2.50E-06
13730	LANCL2	640.6992616	1.38863	0.159784854	8.690625215	3.60E-18	1.03E-16
18255	CYP27B1	265.485704	1.38843	0.210860066	6.584599157	4.56E-11	4.94E-10
9666	AC114755.1	20.33972131	1.38685	0.555350925	2.497253316	0.012515951	0.027966037
1496	ZNF219	629.3837868	-1.38664	0.15276736	-9.076829809	1.12E-19	3.73E-18
9493	IDH2	7206.039779	-1.38653	0.091771654	-15.1084563	1.42E-51	7.73E-49
15892	sept-09	20843.843	-1.38587	0.145978874	-9.493648118	2.23E-21	9.58E-20
16191	RGS1	63.56459756	-1.38572	0.459572361	-3.015237162	0.002567784	0.00685433
10420	DDB2	1466.409092	-1.38537	0.119798005	-11.56425715	6.25E-31	6.95E-29
1197	CST7	433.0169983	-1.38402	0.315762029	-4.383118627	1.17E-05	5.17E-05
18417	AC011479.1	5106.373703	-1.38333	0.128708799	-10.74776896	6.07E-27	4.49E-25
13366	GPATCH4	3611.873337	1.3827	0.138991896	9.94804838	2.57E-23	1.36E-21
1091	SKA1	696.3413713	1.38266	0.263120565	5.254866836	1.48E-07	9.15E-07
12437	GPRIN1	174.7406049	1.38167	0.195245299	7.07658394	1.48E-12	2.01E-11
18658	BEST1	17.6286822	-1.37831	0.561773663	-2.453493048	0.014147627	0.031175349
16845	CELSR1	86.8917126	-1.37781	0.368340077	-3.740603654	0.000183579	0.000631468
3933	SHISA3	31.25957248	-1.3767	0.557054912	-2.471388574	0.013458949	0.029812791
18340	EML2	2352.265959	-1.37592	0.115113182	-11.95273787	6.28E-33	8.27E-31
9351	MASP2	18.4542775	1.37551	0.574256964	2.395289345	0.016607254	0.035918384
582	DOCK9	1411.351198	-1.37407	0.098656121	-13.92785402	4.29E-44	1.35E-41
12511	B3GNTL1	657.7895214	-1.37327	0.233762763	-5.874649091	4.24E-09	3.36E-08
9195	FHL2	44.48769992	-1.37318	0.419647687	-3.272231427	0.001067022	0.00309827
3946	TUSC3	508.0899684	-1.37206	0.168757893	-8.130362429	4.28E-16	9.45E-15
3145	EPHX2	235.1121493	-1.37154	0.249590429	-5.49517199	3.90E-08	2.67E-07
5946	FAM35B	23.25291009	-1.37106	0.4901283	-2.797357158	0.005152254	0.012779815
636	SEC11C	1884.111285	1.37102	0.108011248	12.69329813	6.44E-37	1.34E-34
9015	WDR54	2127.832173	-1.36879	0.119704535	-11.43476733	2.80E-30	2.90E-28
7011	ENDOD1	5291.005224	-1.36757	0.169565488	-8.065134023	7.32E-16	1.56E-14
17443	KLK1	47.13901751	-1.36722	0.394825894	-3.46285095	0.000534484	0.001659618
17743	ZNF296	20.64075876	-1.36643	0.557181596	-2.452391083	0.014191033	0.031250688
12890	ZNF558	1292.387045	-1.36638	0.124015641	-11.01780225	3.14E-28	2.58E-26
12707	ENO2	10876.62496	-1.36469	0.127099271	-10.73721673	6.81E-27	4.96E-25
12334	C1QTNF4	29.91400778	-1.36362	0.455259157	-2.99526594	0.002742057	0.007273717
17625	ZNF436	1153.296652	-1.36297	0.237821771	-5.731046223	9.98E-09	7.40E-08
3130	ZNF469	257.2538181	1.36166	0.579733033	2.348778034	0.018835131	0.040047168
4599	GOLGA6L4	183.7386109	-1.36105	0.196202751	-6.936948658	4.01E-12	5.12E-11
10454	EGLN1	5401.406935	-1.35978	0.13992918	-9.71766526	2.54E-22	1.20E-20
4241	ZFP36L2	8763.514454	-1.35856	0.177908603	-7.636263199	2.24E-14	3.93E-13
7224	CDH23	82.93050909	-1.35808	0.276834872	-4.905727129	9.31E-07	4.98E-06
6457	RIMKLA	2226.827964	-1.3562	0.125433402	-10.81214786	3.02E-27	2.30E-25
10285	ING4	639.1744973	-1.3559	0.13897578	-9.756383898	1.73E-22	8.45E-21
5007	SENP7	1459.815509	-1.35507	0.139423276	-9.719116922	2.50E-22	1.19E-20
17483	SPAG17	21.84001906	1.35501	0.519093324	2.610331401	0.009045455	0.021083262
4596	KEL	23.7074696	-1.35497	0.527873978	-2.566835047	0.010263142	0.023501435
16206	CORO2A	2435.488779	-1.3546	0.133022384	-10.18325957	2.36E-24	1.39E-22
17645	NAPRT1	296.7340217	1.35422	0.16453431	8.230625955	1.86E-16	4.36E-15
12165	GRB10	401.4744369	-1.35417	0.310398494	-4.36267463	1.28E-05	5.65E-05
9992	CHFR	45.2275272	-1.35332	0.42729229	-3.167188849	0.001539203	0.004334572
7887	DDX49	2545.253644	1.35173	0.137412945	9.836974213	7.80E-23	3.96E-21
15769	KLF3	103.5998814	-1.35104	0.456332955	-2.960646403	0.003069942	0.008044362
8219	RAB17	20.73772243	-1.35076	0.505811615	-2.670486121	0.00757415	0.018041482
14538	CDK5R1	415.6910906	1.3507	0.173685883	7.776688569	7.44E-15	1.40E-13
14006	CD79A	47.11891908	-1.34986	0.353273263	-3.821019579	0.000132901	0.000471498
7896	ALDH8A1	26.82392507	-1.34985	0.544906921	-2.477221153	0.013240983	0.029392381
2960	ANXA3	23.36531841	-1.34899	0.506209873	-2.664880523	0.007701568	0.018296789
727	ERG	99.61846081	-1.34881	0.325792874	-4.140085434	3.47E-05	0.00013956
8329	CTNNBIP1	712.2232289	-1.34876	0.184897821	-7.294611947	3.00E-13	4.54E-12
7421	TMEM133	21.28881413	1.34515	0.531973299	2.528610133	0.011451515	0.025890465
6544	PAIP2B	497.2645775	-1.34502	0.184812772	-7.277741495	3.39E-13	5.09E-12
10011	LOXL3	182.5612784	-1.34376	0.204470329	-6.571895558	4.97E-11	5.34E-10
13605	SDC3	639.5394941	-1.34369	0.241934884	-5.553952669	2.79E-08	1.95E-07
3354	MVD	3289.945632	-1.34264	0.139588816	-9.618532276	6.68E-22	3.04E-20
9153	SBF2	637.9106173	-1.34109	0.250153969	-5.361059851	8.27E-08	5.35E-07
17438	FAM46C	3273.60213	-1.33995	0.157487161	-8.508331547	1.76E-17	4.66E-16
10378	HEBP1	268.4196533	-1.33966	0.216102236	-6.199206726	5.67E-10	5.16E-09
741	EBF4	244.3147209	-1.3394	0.305419789	-4.385455081	1.16E-05	5.12E-05
2439	SLC17A9	25.97365423	-1.33937	0.477296868	-2.806161063	0.005013563	0.012476871
1817	IPO4	3141.151192	1.33849	0.131428406	10.18414067	2.33E-24	1.39E-22
13388	AC010522.1	484.4586899	1.33815	0.162129445	8.253595795	1.54E-16	3.62E-15
17090	SLC23A1	83.43141681	-1.33761	0.235790558	-5.672888495	1.40E-08	1.02E-07
11379	FZD1	118.157301	1.33739	0.493265921	2.711296766	0.006702061	0.016191674
1606	CEBPE	108.6381534	-1.33647	0.386440726	-3.458406507	0.000543381	0.001681852
7794	FAM131A	24.07519621	1.33626	0.516504503	2.587115492	0.009678315	0.02234712
17389	CLIP3	113.4610298	-1.33461	0.215065228	-6.205626665	5.45E-10	4.96E-09
2860	HSPA5	15864.95611	1.33424	0.076492552	17.44279599	3.90E-68	4.41E-65
1906	ZCCHC24	278.9331616	-1.33292	0.188803846	-7.059834761	1.67E-12	2.25E-11
17886	WIT1	64.76551912	-1.3319	0.272274883	-4.891744794	9.99E-07	5.33E-06
7385	ANO9	1296.209262	-1.33125	0.164709419	-8.082428625	6.35E-16	1.38E-14
13149	MFI2	674.671419	-1.33122	0.198651743	-6.701298519	2.07E-11	2.37E-10
4978	PIP5KL1	119.95272	-1.33117	0.27410487	-4.856428587	1.20E-06	6.28E-06
1612	FOXRED2	5581.37706	1.32742	0.120669859	11.00041126	3.80E-28	3.09E-26
15546	NQO1	370.9066285	-1.32706	0.222871436	-5.954371197	2.61E-09	2.15E-08
16609	VEGFA	3913.602554	-1.32655	0.124442827	-10.6598945	1.57E-26	1.10E-24
2566	MICA	404.9953314	-1.32618	0.166834385	-7.949057372	1.88E-15	3.81E-14
17745	ID3	1843.881357	-1.32611	0.353063303	-3.756002987	0.000172649	0.000597559
16290	PPARA	1857.36988	-1.32608	0.138709816	-9.560132047	1.18E-21	5.23E-20
1844	LGALS1	2394.213158	-1.32573	0.194329612	-6.822055114	8.97E-12	1.10E-10
16927	ZBTB25	953.7216229	-1.32558	0.184662718	-7.178364835	7.06E-13	1.01E-11
1966	SPG11	1703.175349	-1.32553	0.111058737	-11.93537128	7.74E-33	1.00E-30
12994	PTPRJ	582.688159	-1.32417	0.219045162	-6.045183668	1.49E-09	1.27E-08
4178	ABLIM2	53.90125831	-1.32384	0.349678653	-3.785867342	0.000153173	0.000536542
14541	C7orf60	860.3789862	-1.32379	0.147399362	-8.98099885	2.68E-19	8.62E-18
170	AC116904.1	434.0387428	1.32333	0.18633042	7.102042886	1.23E-12	1.70E-11
409	GPCPD1	2365.760038	-1.32186	0.160669263	-8.227220332	1.92E-16	4.46E-15
11961	LZTFL1	723.6521672	1.31918	0.159750729	8.257747446	1.48E-16	3.52E-15
5294	BAG1	2969.327816	1.31893	0.104476729	12.62415736	1.55E-36	3.10E-34
9849	RAB34	20.16988669	-1.31766	0.530079583	-2.485778769	0.01292683	0.028779808
1564	SLC7A7	22.55039325	-1.31575	0.462919841	-2.842290805	0.004479062	0.011274266
12711	OBFC2B	3252.911987	1.31568	0.114360195	11.50468733	1.25E-30	1.36E-28
14019	CCDC113	38.1180534	-1.31527	0.421136031	-3.123142546	0.001789311	0.004959824
4403	C16orf58	2912.172916	-1.31323	0.083681211	-15.69328779	1.68E-55	1.04E-52
12610	CDYL2	70.20345178	-1.31308	0.30396491	-4.319836229	1.56E-05	6.75E-05
5697	H2AFY2	44.17088102	-1.31279	0.337717315	-3.887234278	0.000101393	0.000369377
1341	FSIP1	25.11536249	1.31271	0.424781183	3.090316467	0.001999433	0.005479149
13190	C3orf35	29.84641422	-1.31253	0.444607112	-2.952110755	0.003156097	0.008239874
3900	HHEX	3215.28041	-1.31112	0.455500789	-2.878409534	0.003996859	0.010187238
11776	GPR162	240.9751443	-1.31056	0.214659333	-6.105319567	1.03E-09	8.94E-09
16752	SLC9A7	494.4211463	-1.31017	0.156296066	-8.382602363	5.18E-17	1.31E-15
13428	RHPN2	20.71707381	-1.30946	0.50722803	-2.581605321	0.009834198	0.02265691
9695	RGPD3	137.6793468	1.30915	0.212837316	6.150927224	7.70E-10	6.85E-09
8440	HIST2H2BE	91.44178727	-1.30888	0.28069658	-4.662962659	3.12E-06	1.53E-05
12756	ADAMTS10	284.6701615	-1.30771	0.28184836	-4.639762405	3.49E-06	1.69E-05
6686	ATHL1	2456.180561	-1.30745	0.206367771	-6.335546725	2.37E-10	2.29E-09
7395	HERC6	162.6950552	-1.30707	0.335284858	-3.898388533	9.68E-05	0.000354104
11109	SCRN2	822.6924732	-1.30628	0.11826658	-11.04521824	2.31E-28	1.94E-26
3046	ACTA2	38.43133608	-1.30574	0.399391763	-3.269333817	0.00107801	0.00312683
1674	BSPRY	1660.571938	-1.30522	0.142678406	-9.147998642	5.80E-20	2.01E-18
1238	LPCAT4	1652.083346	-1.30506	0.10592924	-12.3201044	7.06E-35	1.20E-32
7856	PDK1	3326.689851	-1.3044	0.137545914	-9.483357413	2.46E-21	1.05E-19
4946	MVP	342.7575546	-1.30433	0.21902559	-5.955127423	2.60E-09	2.14E-08
17734	SKOR1	44.3707275	-1.304	0.333172111	-3.913899995	9.08E-05	0.000333809
10304	P2RX1	293.4900889	-1.3032	0.240827382	-5.411360069	6.25E-08	4.12E-07
6585	MANEAL	618.4842845	1.30089	0.171758016	7.573967371	3.62E-14	6.15E-13
6252	HSD17B8	607.4424651	-1.30041	0.151387938	-8.589905806	8.70E-18	2.38E-16
15013	POLR3B	863.2759578	1.30033	0.130848218	9.937695739	2.85E-23	1.51E-21
3991	CYP26A1	134.592427	-1.2994	0.41239798	-3.150831163	0.001628066	0.004554756
11680	RLF	2851.219338	-1.29799	0.121740552	-10.66197209	1.53E-26	1.08E-24
17769	TSTD1	688.9529633	-1.29724	0.120915121	-10.72853174	7.48E-27	5.42E-25
4412	FZD3	27.78302331	1.29682	0.497689763	2.60567788	0.009169265	0.021335176
6490	FOSL2	1554.970672	-1.29545	0.175647251	-7.375273814	1.64E-13	2.59E-12
15675	B9D1	446.0009256	-1.29459	0.164708959	-7.859849772	3.85E-15	7.49E-14
6640	MAN1C1	124.1951942	-1.29454	0.334131836	-3.874340072	0.000106914	0.000386991
12933	PLD6	1275.579832	1.29372	0.134125149	9.645589304	5.13E-22	2.37E-20
12619	PRAM1	56.18490183	-1.29329	0.295311863	-4.379407772	1.19E-05	5.25E-05
12341	NRTN	43.23172717	-1.29195	0.371382464	-3.47875939	0.000503741	0.001572436
13207	CCRL2	324.1985573	-1.29068	0.211137519	-6.112984285	9.78E-10	8.54E-09
6771	KIAA1147	5024.014909	-1.29055	0.118871716	-10.85664085	1.85E-27	1.44E-25
10092	ALS2CR8	572.5166588	-1.29033	0.180110409	-7.164100189	7.83E-13	1.11E-11
11752	HIST1H4I	40.9785137	-1.29003	0.356332352	-3.62031243	0.000294247	0.000967045
15	MBD2	3219.677566	1.28948	0.089777425	14.36307892	8.82E-47	3.63E-44
2596	APOBEC3G	415.7364137	-1.28882	0.148151476	-8.699372891	3.34E-18	9.59E-17
19199	DHX37	3299.402963	1.28795	0.123560638	10.42363762	1.93E-25	1.26E-23
6458	SIDT1	601.222532	-1.28732	0.227893312	-5.648780078	1.62E-08	1.17E-07
7356	RRP12	3347.328107	1.28652	0.130912603	9.827313759	8.59E-23	4.35E-21
4264	TRIM5	276.1559496	-1.28613	0.245790128	-5.232642775	1.67E-07	1.02E-06
18197	FGD6	650.144849	1.28345	0.116225632	11.04278269	2.38E-28	1.98E-26
16709	HEMK1	1082.74722	-1.28342	0.128673638	-9.974216015	1.98E-23	1.06E-21
16074	DDN	1558.364234	1.28306	0.167108065	7.678012909	1.62E-14	2.92E-13
6158	HHAT	116.2529066	-1.28242	0.344732172	-3.720058951	0.000199176	0.000677729
5324	B3GNT1	1779.176063	-1.28225	0.114060841	-11.24180985	2.54E-29	2.31E-27
11643	RNF150	772.7856273	-1.28162	0.431019787	-2.973459241	0.002944635	0.007747446
17305	TBC1D3H	18.08230319	-1.28088	0.496264499	-2.581049173	0.009850055	0.022685736
18269	METTL1	517.9989209	1.2793	0.195281844	6.551028169	5.71E-11	6.09E-10
6152	ACTR1B	2828.191984	-1.27755	0.099863593	-12.79297732	1.79E-37	3.86E-35
3770	ARID3B	1176.437993	-1.27719	0.162337795	-7.867457913	3.62E-15	7.09E-14
9414	PCDH10	2587.940171	1.27707	0.159484551	8.007479716	1.17E-15	2.42E-14
2496	PKM2	46012.66133	-1.27635	0.108188701	-11.79747098	4.02E-32	5.15E-30
9129	KIAA1715	4381.253729	-1.27444	0.103045635	-12.36773028	3.91E-35	6.83E-33
9224	GRWD1	905.7896969	1.27368	0.153010407	8.324156513	8.49E-17	2.08E-15
11691	BIK	417.4019929	1.27331	0.166165324	7.662906367	1.82E-14	3.24E-13
14625	ZNF165	20.96701044	1.27289	0.492606991	2.583980051	0.009766744	0.022528291
14408	NOP14	3584.698097	1.27149	0.16009821	7.941908175	1.99E-15	4.02E-14
2145	TGFB3	110.2373367	-1.27143	0.26471723	-4.802979566	1.56E-06	8.08E-06
19029	METTL12	224.4227465	1.27115	0.199440714	6.373566897	1.85E-10	1.82E-09
11713	CAPN5	617.0025448	-1.27096	0.142025348	-8.94884371	3.59E-19	1.15E-17
10276	POP1	1241.740456	1.27093	0.179435476	7.082909267	1.41E-12	1.93E-11
9710	BMPR2	882.0435705	-1.27018	0.127066302	-9.996192703	1.58E-23	8.52E-22
1884	PLCXD1	1896.091225	-1.26988	0.134222116	-9.461054461	3.05E-21	1.28E-19
11600	MDH1B	31.18743335	1.26932	0.411050926	3.087990146	0.002015152	0.005517057
588	CYFIP1	546.5829898	-1.26828	0.165226336	-7.676003134	1.64E-14	2.96E-13
17644	NDST3	94.08400611	1.26541	0.374058268	3.382932652	0.000717162	0.002161047
13024	PARVG	1692.515093	-1.26521	0.201091358	-6.291710529	3.14E-10	2.98E-09
14458	FBXO10	255.0331581	1.26514	0.181124822	6.984918907	2.85E-12	3.70E-11
12493	SPAG8	57.17207556	-1.26159	0.302172456	-4.175055366	2.98E-05	0.000121449
360	LMO7	730.3174013	-1.25835	0.17161105	-7.332561834	2.26E-13	3.47E-12
7072	PAOX	61.75173002	-1.25644	0.293043659	-4.287547843	1.81E-05	7.72E-05
14761	ICAM1	640.7515068	1.2553	0.175292267	7.16116271	8.00E-13	1.13E-11
10149	PRICKLE4	141.4418829	-1.25477	0.211684594	-5.927563579	3.07E-09	2.50E-08
15865	SH3PXD2A	1743.059689	-1.25439	0.205707553	-6.097906886	1.07E-09	9.33E-09
12490	HNRNPM	15116.48039	1.25203	0.13584264	9.216785962	3.06E-20	1.10E-18
7281	ITGAL	1857.558446	-1.25102	0.117982738	-10.60337357	2.87E-26	1.98E-24
11263	MAPK13	152.5932111	-1.25093	0.223134044	-5.606185101	2.07E-08	1.47E-07
4362	SLC5A2	104.8863161	-1.2504	0.254645318	-4.910344086	9.09E-07	4.88E-06
17355	RHPN1	4385.117941	-1.24826	0.179262549	-6.963298373	3.32E-12	4.29E-11
9455	SRM	5304.510072	1.24801	0.15001744	8.319100132	8.86E-17	2.17E-15
10111	KAT2B	725.630583	-1.24732	0.214077319	-5.826500966	5.66E-09	4.38E-08
18920	DDR2	32.05898386	1.24633	0.431110619	2.890975858	0.003840476	0.009827996
19308	ZNF705E	21.36602818	1.2463	0.552254374	2.256742488	0.02402417	0.049648
15333	ACSF2	894.937849	-1.24519	0.245361191	-5.074929482	3.88E-07	2.24E-06
4593	AC009113.3	144.3291183	1.24502	0.218733396	5.691941174	1.26E-08	9.20E-08
16998	PLEKHG3	18.25729204	1.24409	0.546107095	2.27809744	0.022720773	0.047264086
18981	ACBD4	627.9321208	-1.24401	0.159702306	-7.78955071	6.72E-15	1.27E-13
2473	VWDE	370.9809279	-1.24373	0.27552375	-4.514054938	6.36E-06	2.96E-05
12397	CTRL	121.2174838	1.24335	0.257034809	4.837291396	1.32E-06	6.88E-06
8377	1	48636.73519	-1.24285	0.107449862	-11.56680905	6.07E-31	6.80E-29
15617	MRTO4	4153.660166	1.2415	0.146693385	8.463234697	2.60E-17	6.77E-16
4758	MBD5	65.66777602	-1.2411	0.347208456	-3.574500335	0.000350897	0.001133688
16465	S100A4	5187.330254	1.2407	0.16709574	7.425111861	1.13E-13	1.82E-12
14825	SLC11A1	22.2929011	-1.24008	0.482315395	-2.57110299	0.010137517	0.02325696
6745	RAB11FIP5	1364.537135	-1.23939	0.179645013	-6.899133278	5.23E-12	6.62E-11
13320	IMMP2L	195.1085586	-1.23934	0.177506625	-6.981939431	2.91E-12	3.77E-11
3746	TET1	1505.233108	-1.23927	0.181420643	-6.830924729	8.44E-12	1.03E-10
2763	C20orf195	24.97764271	-1.2384	0.452835277	-2.734779099	0.006242215	0.015161741
18662	POLR3C	1100.396493	1.23831	0.136846264	9.048926159	1.44E-19	4.76E-18
14790	KCNAB2	8022.280846	-1.23801	0.107569874	-11.50892237	1.19E-30	1.30E-28
12761	C2orf67	233.8726852	-1.23681	0.211612585	-5.84467656	5.08E-09	3.95E-08
2937	WDR60	1559.151843	-1.23512	0.117565211	-10.50582506	8.12E-26	5.45E-24
3716	SERTAD2	1515.313923	-1.23396	0.229968658	-5.365788073	8.06E-08	5.23E-07
702	SLC14A2	214.9537512	1.23148	0.302040231	4.077209732	4.56E-05	0.000178927
2322	NCR3	63.02696317	1.23051	0.46072077	2.670829605	0.007566405	0.018026198
1122	ELAC1	372.2743472	1.23028	0.232919249	5.281987514	1.28E-07	7.98E-07
7065	BTBD2	3768.550852	-1.22987	0.165695091	-7.42246741	1.15E-13	1.85E-12
7351	FGFRL1	1645.559659	1.22926	0.175713112	6.995816037	2.64E-12	3.45E-11
11816	ZNF292	4932.734761	-1.22848	0.146304407	-8.396770401	4.59E-17	1.16E-15
14605	C9orf98	25.38030941	-1.22779	0.465273889	-2.638848641	0.008318811	0.019584801
5908	NOL6	3440.200064	1.22683	0.107197449	11.44462582	2.50E-30	2.61E-28
10608	MRPL15	2739.841578	1.22673	0.14771703	8.304593555	1.00E-16	2.43E-15
10469	MMP25	141.1528507	-1.22588	0.217874204	-5.626554572	1.84E-08	1.31E-07
1700	ITFG3	963.2993568	-1.22584	0.193466626	-6.336199698	2.36E-10	2.28E-09
1421	SNTA1	1084.263305	-1.2251	0.129405472	-9.467166426	2.88E-21	1.21E-19
11160	FTL	45606.89342	-1.22501	0.125158323	-9.787667309	1.27E-22	6.32E-21
9338	SATB1	3265.258242	-1.22373	0.151397731	-8.082904281	6.32E-16	1.37E-14
8404	KIAA1958	2052.264808	-1.2236	0.144458364	-8.470293087	2.45E-17	6.40E-16
3937	DDX21	14917.83203	1.22331	0.101861075	12.00956653	3.16E-33	4.34E-31
13585	PLCH2	96.67592859	-1.22174	0.365134913	-3.346001573	0.000819859	0.002443364
4278	VGLL4	4088.158309	-1.22136	0.091213962	-13.39002027	6.92E-41	1.84E-38
17176	SLC27A3	287.097154	1.22124	0.173835111	7.025260939	2.14E-12	2.83E-11
4645	ACVR2A	25.00135775	1.22025	0.443783222	2.749664186	0.005965637	0.014589241
3475	PQLC3	459.863897	-1.21997	0.132773796	-9.188323392	3.99E-20	1.41E-18
13342	CDK6	35421.22138	1.21944	0.082506891	14.77989855	1.97E-49	9.92E-47
11841	MARCH3	33.92871873	1.21777	0.473530179	2.571679027	0.010120667	0.023232707
17830	FBXO36	173.2366266	-1.21675	0.206249087	-5.899431114	3.65E-09	2.93E-08
17842	BTBD8	46.99312477	-1.2155	0.348151689	-3.491297516	0.000480681	0.001506696
18805	AHNAK	1421.12916	-1.21494	0.484492068	-2.507650492	0.012153682	0.02726888
18265	PCYOX1L	1121.503259	-1.21474	0.143419596	-8.469818203	2.46E-17	6.41E-16
14528	KB-1732A1.1	141.3989531	-1.21432	0.197509376	-6.148179313	7.84E-10	6.96E-09
11834	NOP16	1154.123211	1.21331	0.131104362	9.25456787	2.15E-20	7.91E-19
4866	PARP12	686.5060694	-1.21279	0.183355467	-6.614434418	3.73E-11	4.10E-10
2183	FAH	1032.181567	-1.21246	0.109699192	-11.05257402	2.13E-28	1.79E-26
11421	1	3087.582321	-1.21227	0.14685514	-8.25488725	1.52E-16	3.60E-15
9539	UTP20	3930.575034	1.21175	0.116424564	10.40806899	2.28E-25	1.46E-23
4642	QPRT	1949.616972	-1.21008	0.132807156	-9.111580503	8.12E-20	2.75E-18
16122	SURF2	1462.6897	1.20898	0.14012549	8.627821836	6.25E-18	1.75E-16
15007	GTF2IRD2	52.04057875	-1.20672	0.382148261	-3.157733165	0.00159001	0.004456563
13032	DOHH	1659.515975	1.20557	0.127919222	9.424495107	4.32E-21	1.77E-19
9636	HEYL	65.82875105	-1.20518	0.304761631	-3.954498358	7.67E-05	0.000286878
1951	AC009996.1	262.1753188	-1.20451	0.159232902	-7.564430747	3.90E-14	6.57E-13
17306	BCL3	168.5418952	1.2043	0.259880438	4.634065153	3.59E-06	1.74E-05
11477	DHRS3	204.8036712	-1.20419	0.213780188	-5.63284751	1.77E-08	1.27E-07
11965	PSD4	5858.297765	-1.20419	0.09874263	-12.19524421	3.30E-34	5.14E-32
18227	BCAR3	36.72640984	-1.2039	0.380886195	-3.160783621	0.001573453	0.004419289
8756	AEBP1	6349.772876	1.20356	0.083375602	14.43534971	3.10E-47	1.31E-44
18067	CD3EAP	1393.558669	1.20338	0.1484112	8.108389145	5.13E-16	1.12E-14
1929	PPP1R16B	469.2441981	-1.20301	0.303830942	-3.959459371	7.51E-05	0.000281372
13008	C19orf77	660.4814187	-1.2026	0.141087273	-8.523815847	1.54E-17	4.13E-16
10067	SEC31B	4422.336582	1.20231	0.095177903	12.63221715	1.40E-36	2.84E-34
1616	AL049829.2	732.6895695	-1.20169	0.122025803	-9.847831208	7.00E-23	3.60E-21
7465	ISG20	271.0464241	-1.2003	0.23257492	-5.160928104	2.46E-07	1.46E-06
14397	SETD6	31.18273515	-1.20008	0.418156489	-2.869935809	0.004105551	0.010441326
18855	MUC1	175.370256	-1.19909	0.226718405	-5.288906112	1.23E-07	7.72E-07
12655	TLN2	412.7163188	-1.1975	0.228416927	-5.242608657	1.58E-07	9.71E-07
5280	ZYX	279.1200651	-1.19455	0.245678308	-4.862234725	1.16E-06	6.12E-06
17554	MAT2B	3615.238342	1.19272	0.077097479	15.47034355	5.50E-54	3.11E-51
16207	AC111170.2	24.4504511	-1.19216	0.481119208	-2.477880289	0.013216548	0.029347747
4375	ATP6AP1L	234.5665769	-1.19107	0.19130434	-6.226039918	4.78E-10	4.41E-09
7682	BIRC3	429.8175684	-1.19075	0.220969607	-5.388746966	7.10E-08	4.63E-07
13877	ZFP90	1150.495371	-1.18973	0.188185927	-6.322096108	2.58E-10	2.48E-09
1893	H1F0	1721.187289	-1.18946	0.218772238	-5.436977984	5.42E-08	3.61E-07
15846	TMTC2	251.1051505	-1.18885	0.31144433	-3.817223371	0.000134962	0.000478288
743	EFNB2	333.4881501	1.18871	0.183690503	6.471242414	9.72E-11	9.99E-10
5218	OSBPL5	636.5332299	-1.18823	0.169203899	-7.022480889	2.18E-12	2.88E-11
9624	ABCB10	8156.131389	1.18763	0.106563029	11.14486441	7.59E-29	6.60E-27
6393	PRF1	831.093505	1.18326	0.167543529	7.062378682	1.64E-12	2.21E-11
10853	MACROD1	1388.401451	-1.18264	0.13405901	-8.821789049	1.13E-18	3.38E-17
9381	FAM132B	77.80154551	-1.18218	0.459591916	-2.572247229	0.010104071	0.023200798
2694	TMSB4X	44076.76893	-1.18208	0.194274645	-6.08457528	1.17E-09	1.01E-08
2152	SHF	273.3615875	-1.18206	0.163619673	-7.224429403	5.03E-13	7.41E-12
7144	DTWD2	1821.756356	1.18145	0.135881532	8.694715998	3.48E-18	9.97E-17
4390	MEF2C	2298.103376	-1.18117	0.214708018	-5.501305637	3.77E-08	2.58E-07
14425	LMBRD2	743.2906964	-1.17992	0.15564649	-7.580744198	3.44E-14	5.86E-13
1461	GCHFR	1945.408959	-1.17932	0.125393937	-9.404915601	5.21E-21	2.10E-19
13326	TDG	4150.485056	1.17924	0.11205899	10.52338621	6.74E-26	4.55E-24
17565	BRMS1	2656.821164	1.17905	0.106165939	11.10575719	1.18E-28	1.01E-26
5036	ANXA4	527.0561887	-1.17842	0.171884318	-6.855908625	7.09E-12	8.79E-11
17384	C1orf53	118.6730933	1.17757	0.263533092	4.468403073	7.88E-06	3.59E-05
11946	CCNB3	169.1325301	1.17634	0.279128	4.214334096	2.51E-05	0.00010378
3102	LY6G5C	135.552007	1.17594	0.21634186	5.435586056	5.46E-08	3.64E-07
12960	TMEM63A	1673.008558	-1.17518	0.141430303	-8.309247813	9.63E-17	2.34E-15
18473	CLIC4	5932.319548	-1.17393	0.114789747	-10.22675306	1.50E-24	9.15E-23
12940	RGS9BP	133.4212886	-1.17313	0.211465689	-5.547615381	2.90E-08	2.01E-07
4997	JHDM1D	2262.969406	-1.17291	0.175468133	-6.684439541	2.32E-11	2.63E-10
15737	CCDC65	76.2512915	1.17277	0.341884057	3.430303821	0.000602906	0.001849629
3633	PSMB9	226.6460326	-1.17189	0.353530836	-3.314813836	0.000917042	0.002702115
7536	ENO1	100456.8359	-1.17123	0.109918992	-10.65536803	1.65E-26	1.14E-24
7240	CAMK2N2	32.89640935	1.17084	0.375382214	3.119065102	0.001814259	0.005018721
18285	NCKIPSD	2281.127101	-1.17046	0.12283594	-9.528665804	1.59E-21	6.97E-20
12339	VPS13C	8498.676214	-1.16813	0.108988738	-10.71793691	8.39E-27	6.05E-25
17087	SLC9A3	51.19371318	-1.16799	0.35805559	-3.262047228	0.001106107	0.003200796
18757	FKRP	692.9667418	1.16792	0.174256213	6.70231131	2.05E-11	2.36E-10
13589	KIFC3	223.9145114	-1.16733	0.283063886	-4.123910179	3.72E-05	0.000148549
12607	C9orf169	38.03161019	1.16716	0.382860265	3.048515771	0.002299748	0.006217159
14678	ITGA3	1281.112614	-1.1656	0.095180832	-12.24613119	1.76E-34	2.81E-32
14033	IL7R	72.640966	-1.16541	0.300325959	-3.880478342	0.000104251	0.000378064
17942	SOCS2	508.1734671	-1.16538	0.114500427	-10.17793688	2.49E-24	1.46E-22
326	C18orf21	515.23057	1.16434	0.125155799	9.303149741	1.36E-20	5.22E-19
6923	GRAMD1C	588.4242996	-1.16303	0.191650971	-6.068460645	1.29E-09	1.11E-08
2525	C14orf156	2686.381485	1.16263	0.1319473	8.811338341	1.24E-18	3.70E-17
15293	ARHGAP10	533.9372482	1.1623	0.183843383	6.322247406	2.58E-10	2.48E-09
8148	EBNA1BP2	3655.69016	1.1615	0.12739494	9.117287577	7.70E-20	2.62E-18
17302	DUSP3	1570.714228	-1.16075	0.133777951	-8.676726963	4.07E-18	1.15E-16
8371	SLC25A19	1480.883894	1.16027	0.136344853	8.50984158	1.74E-17	4.60E-16
7354	DAAM2	59.16698165	-1.15972	0.398141011	-2.912830395	0.003581691	0.009219676
6983	SYNJ2	455.7020613	-1.15864	0.155764189	-7.438397209	1.02E-13	1.65E-12
13217	APH1B	1102.534703	-1.15841	0.108358806	-10.69051537	1.13E-26	8.05E-25
3729	SEMA7A	1048.451706	-1.15838	0.160351558	-7.224031966	5.05E-13	7.42E-12
15906	SLC25A13	238.4671429	1.15814	0.205586785	5.633334263	1.77E-08	1.27E-07
8012	MFGE8	1108.577069	-1.15651	0.161040233	-7.181508394	6.89E-13	9.93E-12
18428	AVIL	25.29293319	1.15573	0.46041088	2.510219895	0.0120656	0.027102639
4048	INSIG1	16110.74292	-1.15556	0.152623239	-7.571356651	3.69E-14	6.25E-13
13386	C1orf163	1746.718581	1.15493	0.105097833	10.98905407	4.31E-28	3.48E-26
1849	STAP1	103.8861116	-1.15464	0.345305222	-3.343835339	0.000826288	0.00246036
8175	SLC46A1	24.27164756	1.15359	0.509996018	2.261953377	0.023700284	0.049062267
1253	SNRPD1	6083.781044	1.1532	0.116551304	9.894354287	4.40E-23	2.30E-21
8687	MCC	425.137382	-1.1526	0.2893219	-3.983805819	6.78E-05	0.000256869
19152	PLEKHM1	2412.041561	1.15243	0.147652317	7.805042681	5.95E-15	1.13E-13
18854	RINL	832.194942	-1.15229	0.221125973	-5.211023859	1.88E-07	1.14E-06
1234	USP14	6627.388718	1.15144	0.126129995	9.129002153	6.91E-20	2.37E-18
13618	DOCK4	146.4508625	1.14804	0.240351671	4.776512306	1.78E-06	9.14E-06
15364	RFFL	637.2203916	-1.14648	0.128830732	-8.899104358	5.63E-19	1.73E-17
4088	ALCAM	1799.882705	-1.14558	0.359102209	-3.190126614	0.001422105	0.00403346
17986	C4ORF3	5372.769612	-1.14547	0.110002673	-10.41313335	2.16E-25	1.40E-23
18983	GBA	1159.168531	1.14498	0.139467858	8.209666392	2.22E-16	5.07E-15
14959	C6orf57	316.7416583	-1.14477	0.17987043	-6.364436853	1.96E-10	1.91E-09
13141	PIGZ	48.81980672	-1.14476	0.370893508	-3.086490502	0.002025344	0.005541606
1523	PROCR	50.92198919	-1.14463	0.362275426	-3.159554525	0.001580105	0.004435217
11908	LASS4	914.5396672	-1.14405	0.121611501	-9.407386621	5.09E-21	2.06E-19
2857	MRPL1	624.9385395	1.14346	0.188561588	6.064094899	1.33E-09	1.14E-08
18483	POLD4	1089.611369	-1.14307	0.107142896	-10.66861523	1.43E-26	1.01E-24
12552	DUSP19	138.6437416	-1.14277	0.214705781	-5.322481071	1.02E-07	6.51E-07
15076	COL1A1	48.7327011	-1.14174	0.373094807	-3.060198528	0.002211903	0.006006015
1300	C21orf58	1501.371446	-1.14161	0.141852048	-8.047880087	8.42E-16	1.76E-14
11442	TTLL1	280.7319752	-1.14158	0.168706159	-6.766680445	1.32E-11	1.57E-10
8597	NGFRAP1	1663.446376	-1.14102	0.232092332	-4.916241516	8.82E-07	4.75E-06
9655	PLEKHC1	1134.942312	1.14098	0.097961783	11.64721707	2.37E-31	2.82E-29
4481	NBAS	4079.137779	-1.14047	0.161772498	-7.049841505	1.79E-12	2.41E-11
4807	UBXN8	640.3869331	1.13981	0.113368734	10.05399535	8.82E-24	4.86E-22
11042	IFI6	480.2032808	-1.13748	0.154858387	-7.34532028	2.05E-13	3.17E-12
13228	TMEM91	213.2552538	-1.1372	0.180478976	-6.301015224	2.96E-10	2.82E-09
7105	NOTCH1	9343.689298	1.13637	0.126579994	8.977461113	2.77E-19	8.88E-18
2764	CCNG2	1892.65496	-1.13597	0.133402624	-8.515339085	1.66E-17	4.40E-16
11769	NICN1	411.5151635	-1.13594	0.213444957	-5.321917838	1.03E-07	6.53E-07
12243	OSTF1	5305.75876	1.13577	0.15406932	7.371780106	1.68E-13	2.64E-12
3914	ZNF654	1405.930059	-1.13539	0.127347706	-8.915633399	4.85E-19	1.50E-17
17488	PIGW	1120.841673	1.13391	0.122244175	9.275812515	1.76E-20	6.66E-19
4460	ARHGAP25	138.7681758	-1.13351	0.316333019	-3.583289602	0.000339294	0.001100657
3862	MSRA	23.97126225	1.13348	0.45060483	2.515470783	0.011887353	0.026750982
11564	SERPINI1	122.870471	-1.13272	0.383589506	-2.952944398	0.003147587	0.008219237
1584	PRMT5	5091.160838	1.13271	0.131803764	8.593929983	8.40E-18	2.31E-16
16804	ZNF284	86.7891875	-1.13238	0.475858866	-2.379654253	0.017328889	0.037277037
13559	HYOU1	7451.495239	1.13055	0.084995181	13.30131028	2.27E-40	5.93E-38
8080	C10orf54	359.6852825	-1.13055	0.1653408	-6.837671836	8.05E-12	9.90E-11
1648	MPI	2626.741706	-1.13015	0.092469913	-12.2218185	2.38E-34	3.75E-32
18528	DPYD	651.5476886	-1.12975	0.207014233	-5.457336417	4.83E-08	3.24E-07
4988	WDR81	1864.234007	1.12956	0.164342462	6.873198059	6.28E-12	7.88E-11
4745	AIG1	2037.22047	-1.1291	0.387515913	-2.913686104	0.003571889	0.009199682
12802	RNF103	105.6272519	-1.12804	0.317413243	-3.553849095	0.000379637	0.001216112
15062	C10orf32	781.0341321	1.1278	0.12438503	9.067000851	1.22E-19	4.07E-18
13736	PLCD1	196.9317218	-1.12723	0.171401744	-6.576525831	4.82E-11	5.19E-10
18226	PC	19.90847829	-1.12714	0.475032414	-2.372771989	0.017655159	0.037864788
11502	MAP3K8	349.8165566	-1.12685	0.199569918	-5.646370088	1.64E-08	1.18E-07
7804	PDSS1	1188.018713	1.12584	0.152840688	7.366118878	1.76E-13	2.74E-12
12935	FBXO24	29.86624439	-1.12568	0.40134907	-2.804729714	0.005035879	0.012525364
7687	CENPBD1	364.2908782	1.12553	0.169430006	6.643018413	3.07E-11	3.42E-10
10527	BLVRB	225.7678883	-1.12485	0.153614483	-7.322522954	2.43E-13	3.73E-12
160	DHRS12	91.73296986	-1.1245	0.223456376	-5.032322753	4.85E-07	2.75E-06
12340	POLR1A	4060.57345	1.1241	0.091789442	12.24654065	1.75E-34	2.81E-32
15829	SSSCA1	1510.318506	1.12326	0.152293101	7.375656527	1.64E-13	2.58E-12
3710	CCDC74A	363.5939433	-1.12265	0.168908626	-6.646516738	3.00E-11	3.35E-10
1934	HAGHL	665.2368984	-1.12264	0.173319648	-6.477258736	9.34E-11	9.63E-10
7948	GUCY2D	681.6039063	-1.12197	0.146587766	-7.653934869	1.95E-14	3.46E-13
14659	C9orf9	252.844139	-1.1219	0.191775634	-5.850090258	4.91E-09	3.84E-08
4684	GALNT3	671.3572146	-1.12083	0.266802059	-4.20099758	2.66E-05	0.000109332
17695	ASAP3	261.4138567	-1.12059	0.211323108	-5.302756165	1.14E-07	7.19E-07
18589	WIPI1	329.1767215	-1.12056	0.1846217	-6.069499147	1.28E-09	1.10E-08
9547	IRX3	2280.256498	-1.12023	0.138892119	-8.065503005	7.29E-16	1.55E-14
18069	UBTF	9357.834451	1.12021	0.109592982	10.22153813	1.59E-24	9.62E-23
5252	FAM27B	131.4390194	1.11969	0.244986642	4.57040577	4.87E-06	2.31E-05
2313	STARD5	133.6407134	-1.11942	0.204397361	-5.476707238	4.33E-08	2.94E-07
13944	TMEM169	72.06368474	-1.11921	0.361350687	-3.097289911	0.001952988	0.005368539
8215	DUSP1	104.4053033	1.11908	0.320559998	3.491015947	0.000481188	0.001507936
17296	AC008743.7	219.8495197	-1.11876	0.196834925	-5.68372974	1.32E-08	9.63E-08
3728	ATP2A1	218.2873628	-1.11871	0.165571775	-6.756624258	1.41E-11	1.68E-10
9833	CDKN1B	2764.150939	-1.11745	0.138478826	-8.069490764	7.06E-16	1.51E-14
4363	OXTR	87.30580711	-1.11738	0.254645435	-4.388000996	1.14E-05	5.06E-05
13925	SERGEF	762.8457139	-1.11626	0.145431624	-7.675511015	1.65E-14	2.96E-13
6935	ADAT3	297.9281645	1.11611	0.164898419	6.768461879	1.30E-11	1.56E-10
14700	AC015802.3	46.72267816	1.116	0.342663468	3.256849338	0.001126562	0.003255126
13229	ASPH	353.3678657	-1.11459	0.224066797	-4.974380252	6.55E-07	3.61E-06
2028	RPUSD1	2055.278738	1.11444	0.140857088	7.911882643	2.54E-15	5.06E-14
8891	AC217773.3	53.50950758	-1.11343	0.35334115	-3.151139193	0.00162635	0.004550893
4841	CMTM4	680.1498507	-1.11319	0.188245349	-5.913532298	3.35E-09	2.71E-08
15881	LRP12	1957.201552	1.11262	0.130579242	8.520646525	1.59E-17	4.23E-16
16837	TMEM198	36.45774383	1.11248	0.436060072	2.551202203	0.010735202	0.024458517
209	RASL11A	31.60763607	1.11145	0.436338502	2.547211765	0.010858752	0.024710948
8787	LBH	1743.283495	-1.11123	0.210861599	-5.269950406	1.36E-07	8.49E-07
14378	GTF2IRD1	816.1450827	-1.11076	0.161995657	-6.856710675	7.05E-12	8.77E-11
7972	FAM72C	66.34658032	-1.11074	0.286331384	-3.879222546	0.000104791	0.000379783
10158	C4orf49	24.25993736	-1.11004	0.43508922	-2.551300116	0.010732187	0.024455754
310	C21orf91	2463.0962	1.10844	0.169785273	6.528487184	6.64E-11	7.03E-10
12938	PRUNE2	429.5207173	-1.1084	0.269888958	-4.106885199	4.01E-05	0.000159366
9078	GPR174	273.3483764	1.10634	0.368063788	3.005849366	0.002648402	0.007051486
13552	GYPC	1156.526571	-1.10439	0.142818373	-7.732811204	1.05E-14	1.95E-13
7899	SPON2	291.4588023	-1.10373	0.211025835	-5.230325704	1.69E-07	1.03E-06
15555	TIMM10	1574.379121	1.10255	0.099977716	11.02800173	2.80E-28	2.32E-26
9753	URB2	2538.888527	1.10169	0.117404849	9.383644127	6.37E-21	2.55E-19
12678	TRPM4	454.010712	-1.1015	0.156742063	-7.027450009	2.10E-12	2.79E-11
12757	TMEM8B	644.3271353	-1.10075	0.123297867	-8.927601371	4.35E-19	1.37E-17
987	HUNK	201.2698003	1.09942	0.413140112	2.661128276	0.007787928	0.018492239
17846	KIAA1107	253.2341684	-1.09782	0.231249439	-4.747336949	2.06E-06	1.04E-05
1202	AVEN	304.5728275	1.0975	0.185151011	5.927601099	3.07E-09	2.50E-08
14054	RRAS	181.2750821	-1.09714	0.18792525	-5.838171554	5.28E-09	4.10E-08
14630	RRS1	3613.553889	1.0967	0.180642263	6.071125232	1.27E-09	1.09E-08
15915	TMEM187	249.3782185	-1.09626	0.204842988	-5.351703374	8.71E-08	5.61E-07
8738	OBSCN	3497.626685	-1.09473	0.120605968	-9.076954513	1.12E-19	3.73E-18
13682	PLCG2	910.2908324	-1.0942	0.219037257	-4.995502287	5.87E-07	3.27E-06
16429	TUBA4A	1971.473852	-1.09223	0.162795027	-6.709241928	1.96E-11	2.26E-10
6111	DDX39	5957.663993	1.0919	0.096480836	11.31728525	1.08E-29	1.02E-27
4430	TNPO2	5835.76231	1.09189	0.089052496	12.26122201	1.46E-34	2.39E-32
5296	SEZ6L2	275.8334358	-1.09179	0.26203467	-4.166583861	3.09E-05	0.000125634
3942	ITPR1	1651.79722	-1.091	0.117678812	-9.271001298	1.84E-20	6.95E-19
11371	IFT74	25.54095529	1.09083	0.426970647	2.554821152	0.010624237	0.024226047
9987	C1orf51	236.6088742	-1.09081	0.189744055	-5.748853518	8.99E-09	6.73E-08
14766	EVPLL	169.3486629	1.09075	0.266176733	4.097848999	4.17E-05	0.000165265
6813	YBX2	2510.464528	-1.08943	0.136581398	-7.976446025	1.51E-15	3.08E-14
1680	MAP1A	2018.857231	-1.08907	0.175387232	-6.209488907	5.32E-10	4.86E-09
14443	ZNHIT2	852.0529187	1.08747	0.175832524	6.184676432	6.22E-10	5.63E-09
15650	PDCD11	6361.980937	1.08739	0.076426038	14.22802415	6.14E-46	2.25E-43
10229	FUS	22377.9137	1.08633	0.180556623	6.016577358	1.78E-09	1.50E-08
4802	RIMS3	2455.790464	-1.08608	0.134680031	-8.064183058	7.37E-16	1.56E-14
11696	ZMPSTE24	2720.274973	1.08563	0.104334397	10.40530696	2.34E-25	1.50E-23
9921	MAGIX	54.15200612	1.08473	0.40608654	2.671175905	0.007558602	0.018013939
10676	ABI2	3966.164546	-1.0843	0.090651119	-11.96123541	5.67E-33	7.62E-31
18906	NFKBIB	1718.930305	1.08355	0.121476771	8.919836356	4.67E-19	1.46E-17
1094	SEH1L	6194.801153	1.08346	0.136818464	7.918952538	2.40E-15	4.80E-14
3181	MAGEH1	97.73551429	1.08262	0.410009962	2.640470328	0.008279104	0.019508251
12742	BEND6	63.90069388	-1.08243	0.476771659	-2.270331555	0.023187474	0.048094771
15250	NDUFAF4	1280.792229	1.08212	0.142335478	7.602596195	2.90E-14	5.01E-13
18329	LMO2	917.9299755	-1.07978	0.267021344	-4.043811041	5.26E-05	0.000204199
7702	CNKSR1	88.64404373	1.07937	0.3703507	2.914461522	0.003563027	0.009178602
8258	MDK	142.0914872	-1.07922	0.231939339	-4.653018653	3.27E-06	1.60E-05
5838	NCOA5	2858.512312	1.07883	0.138625414	7.782325145	7.12E-15	1.34E-13
10749	RAPH1	93.75577171	1.07864	0.260564017	4.139633239	3.48E-05	0.000139753
7598	SYTL3	73.23440571	-1.07838	0.316196165	-3.41048458	0.000648476	0.001972477
17303	SHANK1	67.18638793	-1.07808	0.380096305	-2.836336802	0.004563429	0.011474563
16885	ARHGAP33	1071.258139	-1.07704	0.183886586	-5.857080576	4.71E-09	3.70E-08
16370	FGGY	214.9190556	-1.07671	0.203233879	-5.297884249	1.17E-07	7.37E-07
18395	TNFRSF21	681.1976532	-1.07612	0.1808443	-5.95050552	2.67E-09	2.19E-08
15100	AS3MT	24.85269575	-1.07607	0.475313485	-2.263916125	0.023579274	0.048825297
19169	C19orf23	49.16172645	1.07599	0.315197052	3.413699021	0.000640873	0.001952312
3309	APBB2	714.4820777	-1.07593	0.171609184	-6.269645457	3.62E-10	3.39E-09
790	ZCCHC2	2092.573278	1.07557	0.092790709	11.59130719	4.56E-31	5.20E-29
736	RNF152	62.70904914	1.07509	0.383454948	2.803680991	0.005052287	0.012559414
16005	RIMKLB	1956.917858	-1.07412	0.151599031	-7.085274225	1.39E-12	1.90E-11
8198	TMEM99	709.0088934	1.07394	0.145733977	7.369158484	1.72E-13	2.69E-12
17853	CCDC46	39.82543951	-1.07356	0.325123194	-3.302024507	0.000959897	0.002811896
812	PPP4R1	3493.284457	1.07352	0.120367855	8.91866498	4.72E-19	1.47E-17
9055	ALKBH8	1246.444038	1.07317	0.120383629	8.914599136	4.90E-19	1.51E-17
796	HAUS1	2128.836616	1.07205	0.121915891	8.793342848	1.45E-18	4.28E-17
5639	SGSM3	1908.73193	-1.07203	0.095053956	-11.27808529	1.68E-29	1.55E-27
17309	AC135457.1	92.18963595	1.07126	0.261659958	4.094086799	4.24E-05	0.00016779
1301	ID1	135.8471881	-1.07024	0.301474382	-3.550005286	0.000385223	0.001232551
12983	TNFSF10	181.223497	-1.06869	0.231826501	-4.609884296	4.03E-06	1.93E-05
10615	FGFR1	2691.499076	-1.06858	0.334150296	-3.197914114	0.001384255	0.003937636
14970	TCP11L2	330.5960011	-1.06837	0.210310536	-5.079981574	3.77E-07	2.18E-06
12592	ENOX2	851.8225837	1.06797	0.119708902	8.921380808	4.61E-19	1.45E-17
9104	UCN	64.96914997	-1.06742	0.339716846	-3.142100081	0.001677407	0.004674671
13915	NAB1	1386.468117	-1.06726	0.181114645	-5.892732363	3.80E-09	3.04E-08
17694	CXXC5	299.9242014	1.06571	0.239602618	4.447807496	8.68E-06	3.93E-05
1326	C18orf8	1527.835125	1.06349	0.113978038	9.330693438	1.05E-20	4.11E-19
15149	RGS12	999.8683232	-1.06268	0.200371726	-5.303517801	1.14E-07	7.17E-07
16456	CADM4	67.89267687	-1.06255	0.364180966	-2.917656269	0.003526729	0.009092002
11490	DHX58	426.7313444	-1.06222	0.148200635	-7.167429419	7.64E-13	1.09E-11
721	C13orf27	1256.401886	1.06046	0.154664857	6.856504831	7.06E-12	8.77E-11
2935	AC010536.1	327.6780519	1.05999	0.168246875	6.300235264	2.97E-10	2.83E-09
18284	NKG7	217.7085642	-1.05988	0.237683057	-4.459217899	8.23E-06	3.74E-05
14146	CLIP2	101.9070162	-1.05975	0.295156102	-3.590488593	0.000330059	0.001072493
8841	CCNL1	6434.902171	-1.05963	0.104144464	-10.17459297	2.57E-24	1.51E-22
9418	C1orf84	202.1524946	1.05887	0.197589093	5.358946988	8.37E-08	5.41E-07
2155	NOVA1	152.8862579	-1.05886	0.22104932	-4.790159518	1.67E-06	8.57E-06
18440	C12orf76	102.8761298	-1.05878	0.238375523	-4.441647566	8.93E-06	4.03E-05
1952	TGM1	89.53987828	1.05864	0.280118534	3.779240281	0.000157308	0.000548756
15729	WNT10A	381.2106625	-1.0582	0.27470699	-3.852113939	0.000117103	0.000420397
2392	IFT140	1052.501521	-1.05781	0.115270203	-9.176787821	4.44E-20	1.56E-18
6600	MAK16	3077.223296	1.05721	0.131109511	8.063556457	7.41E-16	1.57E-14
18867	NPAS1	229.6740559	-1.0571	0.194178945	-5.443958799	5.21E-08	3.48E-07
8889	CRTAP	2807.953005	-1.05635	0.111163654	-9.502625799	2.05E-21	8.84E-20
16852	HSPB1	3974.282317	-1.05603	0.158942164	-6.644101919	3.05E-11	3.40E-10
13302	NGLY1	2902.764283	-1.05563	0.102729878	-10.27582629	9.06E-25	5.58E-23
5648	ENPP3	73.10261527	1.05395	0.361034166	2.919247343	0.003508777	0.009052514
17000	HNRNPAB	8073.64479	1.05267	0.097722486	10.77201482	4.67E-27	3.52E-25
273	RNF24	946.027331	-1.05266	0.160939845	-6.540723726	6.12E-11	6.51E-10
12170	GPR160	398.2913226	-1.05256	0.329684938	-3.192621319	0.001409877	0.004002127
3484	ANKRA2	414.8187327	-1.05247	0.130737181	-8.050305551	8.26E-16	1.73E-14
7689	ARHGEF17	419.1510982	-1.05231	0.118814099	-8.856773049	8.24E-19	2.50E-17
10596	BBS2	1745.093268	-1.05171	0.106094261	-9.912974946	3.66E-23	1.91E-21
11139	ZNF583	250.1701535	1.05101	0.246605675	4.26189491	2.03E-05	8.58E-05
6097	MSRB2	444.5244624	-1.05045	0.262362959	-4.003799951	6.23E-05	0.000238282
10537	PIH1D2	43.9296262	1.04986	0.34415985	3.050489671	0.002284685	0.006181366
18934	HSD17B7	1276.558847	-1.04971	0.138114412	-7.600279291	2.95E-14	5.09E-13
1948	RPS6KL1	611.9613093	-1.04665	0.167174895	-6.260823462	3.83E-10	3.57E-09
8280	AC136619.1	112.0827866	-1.04659	0.230896153	-4.532734435	5.82E-06	2.72E-05
15350	RELL1	308.2203051	-1.04654	0.218410771	-4.791602626	1.65E-06	8.52E-06
12558	TRIAP1	1194.209029	1.04582	0.149710554	6.985632762	2.84E-12	3.69E-11
17953	ENGASE	933.8004457	-1.04575	0.113317595	-9.228504799	2.74E-20	9.90E-19
2301	C16orf28	185.8081706	-1.04542	0.179438035	-5.826079296	5.67E-09	4.39E-08
13439	ECHDC2	753.6672469	-1.04459	0.182587571	-5.721017234	1.06E-08	7.82E-08
2940	CYP4V2	366.5934987	-1.04381	0.241431576	-4.32341369	1.54E-05	6.66E-05
8567	ELOVL4	1712.825874	1.04375	0.132744953	7.862817032	3.76E-15	7.35E-14
13108	CUL7	1361.755306	-1.04364	0.157286923	-6.635253424	3.24E-11	3.59E-10
9337	WDR31	165.6031018	-1.04321	0.22038986	-4.73348418	2.21E-06	1.11E-05
11717	RCCD1	1298.994931	-1.04319	0.138741741	-7.518960191	5.52E-14	9.19E-13
1712	C1QTNF6	204.7823499	-1.04252	0.255072719	-4.08715232	4.37E-05	0.000172229
15256	GPT	30.73951201	-1.04206	0.453975624	-2.295413548	0.021709436	0.045406488
17037	KSR1	364.9608973	-1.04161	0.145959043	-7.136296926	9.59E-13	1.35E-11
2832	PAPSS2	410.2880826	1.04084	0.32932476	3.160520862	0.001574873	0.004422362
9830	WSB2	1607.769093	-1.0408	0.137242327	-7.583675301	3.36E-14	5.75E-13
11503	PDK3	4538.325884	-1.03971	0.102292725	-10.16407484	2.87E-24	1.67E-22
1237	RNF215	606.19269	-1.03829	0.118906939	-8.731994215	2.50E-18	7.25E-17
8414	SP9	33.34507188	-1.03813	0.404037508	-2.569401432	0.010187437	0.023355681
1431	RNASE4	135.2905995	-1.03784	0.217953054	-4.761744558	1.92E-06	9.78E-06
10521	ITGB4	407.794696	-1.03719	0.168115655	-6.16948355	6.85E-10	6.12E-09
2418	ACTN1	3936.422591	-1.0364	0.13206884	-7.847415922	4.25E-15	8.24E-14
13897	TMEM194B	882.6673646	-1.03635	0.185849804	-5.576262617	2.46E-08	1.73E-07
2119	BAIAP2L2	30.32337115	-1.03566	0.395713584	-2.617187517	0.008865762	0.020721408
10503	DLAT	4400.702113	1.03539	0.140537235	7.367376991	1.74E-13	2.72E-12
258	DERL3	202.5772161	-1.03533	0.220087172	-4.704198595	2.55E-06	1.27E-05
11875	LEPREL2	1451.526786	-1.03413	0.10917081	-9.472553438	2.73E-21	1.16E-19
14334	DDX31	1361.77988	1.03401	0.126067972	8.202040693	2.36E-16	5.37E-15
14258	KIAA1409	305.4843536	-1.03395	0.217434732	-4.755207797	1.98E-06	1.01E-05
19219	RCSD1	1858.529213	-1.03319	0.126462109	-8.169964176	3.08E-16	6.93E-15
8941	AMH	1036.556902	1.03305	0.180046344	5.737674851	9.60E-09	7.15E-08
766	FAM113A	2833.647141	-1.03107	0.164551	-6.26595729	3.71E-10	3.46E-09
854	BCL2	1307.510573	1.03047	0.433872316	2.375051148	0.017546519	0.037673489
14292	TETRAN	1574.208612	-1.02868	0.132259284	-7.77775905	7.38E-15	1.39E-13
16473	PLAUR	245.0493023	-1.02818	0.199069456	-5.164929132	2.41E-07	1.43E-06
124	IFNGR2	645.6430492	-1.02729	0.191174999	-5.373570303	7.72E-08	5.02E-07
10007	HDAC4	5458.161828	-1.02716	0.089472417	-11.48015263	1.66E-30	1.75E-28
19182	AC091132.1	69.25017902	1.027	0.310140239	3.311418673	0.000928242	0.00273215
16921	ZP3	632.8225691	-1.02633	0.253047239	-4.055866863	4.99E-05	0.000194783
5485	SLC25A36	6047.021764	-1.02565	0.153392569	-6.68640802	2.29E-11	2.60E-10
8461	PHF1	1185.441204	-1.02374	0.141641334	-7.227679679	4.91E-13	7.24E-12
1312	C18orf45	729.0719932	1.02345	0.158744897	6.447113551	1.14E-10	1.16E-09
17095	LRWD1	2201.556678	1.02312	0.141787138	7.215903623	5.36E-13	7.85E-12
4003	C7orf29	724.15493	1.0231	0.182031005	5.620455459	1.90E-08	1.36E-07
11617	PSMC3	5162.938342	1.02295	0.114292236	8.950259254	3.55E-19	1.13E-17
3340	KIAA1712	1598.213224	-1.02145	0.111005959	-9.201747795	3.52E-20	1.25E-18
10436	ATP2A3	8352.929498	-1.02084	0.103467992	-9.866277821	5.83E-23	3.02E-21
11499	PTMS	2696.309799	-1.02021	0.12123867	-8.414857957	3.93E-17	1.01E-15
1497	GGT7	3124.157049	-1.01962	0.134895335	-7.558608954	4.07E-14	6.86E-13
9508	NOP2	4195.988543	1.0195	0.083689925	12.18182321	3.88E-34	5.85E-32
4132	C16orf75	1108.857651	-1.01924	0.122348798	-8.330601202	8.04E-17	1.98E-15
6031	MYBBP1A	6567.411439	1.01876	0.179546666	5.674061953	1.39E-08	1.01E-07
1139	NIPSNAP1	5877.053455	-1.01803	0.134087108	-7.592292666	3.14E-14	5.40E-13
18526	TXNIP	6598.554797	-1.01796	0.212583621	-4.788529823	1.68E-06	8.63E-06
18116	TIGD5	456.5675033	1.01696	0.164544585	6.180460848	6.39E-10	5.76E-09
1794	REC8	140.2806511	1.01602	0.263039392	3.862606852	0.000112183	0.000404129
19390	THOC4	8751.447149	1.01586	0.104982214	9.676483992	3.80E-22	1.78E-20
3632	LST1	97.56657323	-1.01561	0.332501522	-3.054447218	0.002254757	0.006107703
11930	NUP62CL	203.2147152	-1.0149	0.30234512	-3.356749158	0.000788646	0.002356037
6988	CRLF1	76.48211205	1.01482	0.396652994	2.558453373	0.010513892	0.024014806
16373	STX16	6975.92844	-1.0146	0.100769593	-10.06852049	7.61E-24	4.21E-22
1072	CEP76	1246.448926	1.01456	0.132100383	7.680225546	1.59E-14	2.87E-13
19175	RAPGEFL1	428.1933385	1.01445	0.144426431	7.024004139	2.16E-12	2.85E-11
19275	NADSYN1	2546.418685	-1.01368	0.112239945	-9.031362839	1.70E-19	5.53E-18
3680	PLXND1	2518.048151	-1.01075	0.133687771	-7.560520145	4.01E-14	6.76E-13
13592	TBCK	636.9502371	-1.00967	0.172397617	-5.856636693	4.72E-09	3.71E-08
16178	AF235103.2	171.3494222	-1.0093	0.261184723	-3.864296039	0.00011141	0.000401769
6743	HIST1H2BD	97.43073759	-1.00803	0.267305013	-3.771075001	0.000162546	0.000565574
9853	TIMM13	5561.605238	1.00729	0.120029274	8.392010844	4.78E-17	1.21E-15
17117	ENY2	2848.71187	1.00713	0.13684109	7.359828188	1.84E-13	2.86E-12
2139	PLA2G6	1767.733254	-1.00705	0.089144635	-11.29685811	1.36E-29	1.27E-27
16681	GLRX2	538.801599	1.00675	0.128927864	7.808643938	5.78E-15	1.10E-13
10317	FKBP10	54.65088667	-1.00612	0.320664994	-3.137589341	0.001703434	0.004741159
6361	CCBL1	401.9808195	-1.00604	0.124966041	-8.050514429	8.24E-16	1.73E-14
15668	TK2	549.4847987	-1.00563	0.141217153	-7.121161829	1.07E-12	1.49E-11
18131	SLC26A6	2023.557383	-1.00559	0.096288896	-10.44345669	1.57E-25	1.03E-23
6270	KIAA1370	768.034896	-1.00558	0.126881261	-7.925342555	2.28E-15	4.58E-14
15325	LRRC59	8190.750725	1.00543	0.101334679	9.921888549	3.34E-23	1.76E-21
672	PCCA	564.1689049	-1.00504	0.139164061	-7.222005778	5.12E-13	7.52E-12
3623	ABTB1	873.7097566	-1.00385	0.141079212	-7.11552266	1.11E-12	1.55E-11
1652	C15orf17	69.91789528	1.00273	0.331306432	3.026590332	0.002473289	0.006634735
44	RNF138	3727.872244	1.00226	0.12447084	8.052174892	8.13E-16	1.72E-14
11156	GPX1	3194.176201	1.00214	0.104992105	9.544864817	1.36E-21	6.00E-20
17624	RGS9	254.8209229	-1.0019	0.292489539	-3.425406986	0.000613879	0.001879468
11191	C10orf2	2544.719757	1.00139	0.135632931	7.383082375	1.55E-13	2.45E-12
14430	ZNF324	688.4872594	1.00081	0.149131661	6.710883404	1.93E-11	2.24E-10
15995	FAM8A1	1733.442887	-1.00048	0.147661159	-6.775493613	1.24E-11	1.49E-10
5992	SLC38A5	2943.335227	1.00045	0.131995694	7.579423868	3.47E-14	5.91E-13
13519	PHLDA1	220.4522964	-0.999845	0.208549201	-4.794287433	1.63E-06	8.42E-06
18646	RILPL1	180.0607423	-0.999703	0.227342912	-4.397333524	1.10E-05	4.87E-05
11152	PUSL1	1245.185794	0.999177	0.156886896	6.368775645	1.91E-10	1.87E-09
18126	CAMSAP1L1	248.3278172	-0.999051	0.220671467	-4.527324252	5.97E-06	2.79E-05
8247	AC129492.6	666.3769859	-0.998289	0.215703977	-4.628050766	3.69E-06	1.78E-05
12910	CHML	3428.065457	0.997407	0.165691498	6.019660238	1.75E-09	1.47E-08
7417	AEN	1569.466643	0.997202	0.127777907	7.804180196	5.99E-15	1.14E-13
720	C21orf7	220.5577559	-0.99638	0.187289662	-5.319996742	1.04E-07	6.59E-07
11171	DHX33	3848.499167	0.996367	0.13623806	7.313425609	2.60E-13	3.97E-12
16870	AKAP5	165.817966	0.995428	0.233052728	4.271254967	1.94E-05	8.26E-05
19007	ACP6	830.6718358	-0.995362	0.139608662	-7.129654451	1.01E-12	1.41E-11
19310	BTG2	714.9663498	-0.995123	0.174177043	-5.713281796	1.11E-08	8.16E-08
7946	PLCH1	2455.035733	-0.994529	0.429675703	-2.314604477	0.020634588	0.04341041
10743	ST3GAL3	562.2900315	-0.993703	0.164324216	-6.047208193	1.47E-09	1.26E-08
19322	C1orf114	207.7529387	0.992996	0.186215064	5.332524451	9.69E-08	6.18E-07
8904	WDR27	847.5796517	-0.992981	0.119924115	-8.28007402	1.23E-16	2.96E-15
11693	TMEM44	1191.909712	-0.9917	0.149387306	-6.638446442	3.17E-11	3.52E-10
18979	GSDMB	1536.198991	-0.991453	0.18281687	-5.423205485	5.85E-08	3.87E-07
11724	LIMD2	1353.484286	-0.991373	0.137980017	-7.184905192	6.73E-13	9.71E-12
8843	ETV6	3395.004922	-0.991029	0.392908343	-2.522289859	0.011659359	0.026303374
3121	SC4MOL	6432.297074	-0.990561	0.122702485	-8.072866772	6.87E-16	1.47E-14
13656	PPRC1	3322.518746	0.990254	0.124842723	7.932010196	2.16E-15	4.35E-14
15269	CTBS	824.2790686	-0.990077	0.180354819	-5.489607637	4.03E-08	2.75E-07
5872	DLG4	1391.446578	-0.989309	0.135765381	-7.286904563	3.17E-13	4.80E-12
17213	SLAMF6	280.590044	-0.989265	0.252430172	-3.918963819	8.89E-05	0.00032794
2440	TMEM106B	3074.486146	-0.988993	0.146478032	-6.751817071	1.46E-11	1.73E-10
3708	PPP1R3B	1609.62027	-0.988967	0.173829481	-5.689293823	1.28E-08	9.34E-08
5821	TUBAL3	93.49639862	-0.988947	0.257659889	-3.838187467	0.000123946	0.000442622
145	CNDP2	4920.526433	0.988821	0.091071745	10.85760319	1.84E-27	1.43E-25
15779	SLC37A2	96.7035374	-0.988734	0.295767038	-3.342947124	0.000828937	0.002466624
18950	THBS3	704.1741102	-0.988516	0.160672473	-6.152365376	7.63E-10	6.79E-09
12308	HOXB3	764.629734	-0.988471	0.172160623	-5.741564953	9.38E-09	6.99E-08
16352	GLB1L	128.4843476	-0.988146	0.199614527	-4.950269863	7.41E-07	4.05E-06
13262	HDAC7	4604.734029	-0.986721	0.16280585	-6.060723574	1.36E-09	1.16E-08
9072	MCOLN1	684.1236121	0.986288	0.134996502	7.306024295	2.75E-13	4.19E-12
11092	CCDC64	408.8883962	-0.984917	0.175288489	-5.61883432	1.92E-08	1.37E-07
10689	GPC2	429.9961726	-0.984545	0.207917207	-4.735272704	2.19E-06	1.10E-05
18407	PPARGC1B	1023.662783	0.984132	0.123449182	7.971957047	1.56E-15	3.19E-14
15030	IFI27L2	476.978455	-0.983837	0.227383193	-4.32677938	1.51E-05	6.57E-05
17395	FAM65B	425.0325189	-0.983597	0.222785125	-4.415004761	1.01E-05	4.53E-05
9564	HMGN5	4278.864589	0.98355	0.111139641	8.849678906	8.78E-19	2.65E-17
17264	ITGB7	423.3784133	-0.983426	0.286966392	-3.426972713	0.00061035	0.001869508
4738	NPW	405.1576655	0.98319	0.205227701	4.790728161	1.66E-06	8.56E-06
3572	PLEKHA2	5503.815674	-0.983152	0.154184318	-6.376471081	1.81E-10	1.79E-09
351	SLC39A6	4130.564294	0.981884	0.091362005	10.74718369	6.11E-27	4.49E-25
11140	ERAP2	1441.887229	-0.981688	0.120072817	-8.175769059	2.94E-16	6.61E-15
16099	TMCO4	184.2719108	0.981598	0.252204246	3.892077415	9.94E-05	0.000362761
7994	ABCF2	4838.806453	0.981228	0.110851106	8.85176964	8.61E-19	2.60E-17
1210	C15orf29	1209.213363	-0.978577	0.107394066	-9.112019557	8.09E-20	2.75E-18
8796	PCMTD1	1708.671089	-0.978327	0.107708198	-9.083126368	1.06E-19	3.54E-18
121	FBXO15	43.72977614	-0.978198	0.396153263	-2.469240624	0.013540014	0.029972777
6249	YEATS2	6861.122357	-0.977804	0.122787091	-7.963413123	1.67E-15	3.41E-14
3028	RPS19BP1	3839.74282	0.97774	0.118935325	8.220773934	2.02E-16	4.70E-15
396	TXNL4A	4851.155856	0.977674	0.112243026	8.710328548	3.03E-18	8.74E-17
11249	CD72	253.2807934	-0.977014	0.210316157	-4.64545242	3.39E-06	1.66E-05
16214	ATG9A	1105.290941	-0.97652	0.176257415	-5.540304336	3.02E-08	2.10E-07
10029	SCD	36759.57852	-0.975811	0.148465196	-6.572658711	4.94E-11	5.32E-10
9718	PARP10	622.6533349	-0.975772	0.147836592	-6.60034154	4.10E-11	4.48E-10
13062	RELL2	292.4583588	-0.975557	0.152069032	-6.415221804	1.41E-10	1.41E-09
7400	GPS2	622.0249089	0.975269	0.149755961	6.512388821	7.40E-11	7.76E-10
21	POLI	1232.983495	-0.975245	0.112286326	-8.685344098	3.78E-18	1.07E-16
14798	ZNF318	5064.494597	-0.974587	0.119778929	-8.136548385	4.07E-16	9.01E-15
1795	NPC2	1385.85823	-0.974212	0.118032954	-8.253725846	1.54E-16	3.62E-15
290	PRNP	4003.436387	-0.974135	0.145853031	-6.67888308	2.41E-11	2.73E-10
3376	PTGER4	145.9837452	-0.973049	0.264310029	-3.68147006	0.000231893	0.000777544
16631	TMC8	6117.358397	-0.972922	0.131014561	-7.426062349	1.12E-13	1.81E-12
11855	ATAD3A	3280.424768	0.972188	0.117865638	8.248269659	1.61E-16	3.77E-15
15837	LYAR	3031.280668	0.971843	0.114734637	8.470357236	2.45E-17	6.40E-16
1087	CXXC1	4423.96752	0.971184	0.145341943	6.682065347	2.36E-11	2.67E-10
12174	NUDT7	54.63684593	-0.970783	0.331096677	-2.93202415	0.003367606	0.008734908
14939	FDX1L	635.0626937	0.970403	0.147539771	6.577227689	4.79E-11	5.17E-10
14093	ZNF277	966.1709912	-0.970217	0.134838862	-7.19538034	6.23E-13	9.04E-12
5389	DPH2	2730.804076	0.970174	0.104787526	9.258487749	2.07E-20	7.70E-19
9793	RPP40	639.4043056	0.969671	0.173939263	5.574765147	2.48E-08	1.74E-07
15600	BCL2L15	51.59223167	0.969233	0.328408124	2.951305387	0.003164339	0.008259801
11636	MRPL20	3409.523617	0.968877	0.113077623	8.568248378	1.05E-17	2.84E-16
7708	CMTM8	325.8544536	-0.968818	0.170419429	-5.684906173	1.31E-08	9.56E-08
13038	TMEM52	246.7877196	0.968397	0.199322621	4.858438582	1.18E-06	6.22E-06
12812	FH	5113.759956	0.968274	0.118987678	8.137599392	4.03E-16	8.96E-15
15887	AC026468.1	545.2653811	-0.967233	0.148561681	-6.510646143	7.48E-11	7.84E-10
10267	HK2	6494.692282	-0.966985	0.14399961	-6.715190156	1.88E-11	2.18E-10
17913	PRPF19	9256.328395	0.966587	0.128668898	7.512207443	5.81E-14	9.66E-13
12479	SLC12A4	792.1589614	-0.966576	0.171391912	-5.63956589	1.70E-08	1.22E-07
3836	CLK3	2528.617991	-0.966563	0.158714539	-6.08994747	1.13E-09	9.78E-09
5812	ASGR1	63.8988591	-0.966161	0.305519976	-3.16235098	0.001565008	0.004398302
9349	CLSPN	5950.745684	0.965814	0.115405646	8.368865435	5.82E-17	1.46E-15
10054	DAPP1	49.26262327	-0.965198	0.362686178	-2.661248055	0.007785158	0.018488898
14039	NLRX1	1073.22287	-0.964919	0.137861482	-6.999189481	2.57E-12	3.37E-11
12841	GPR56	52.10869356	-0.964775	0.423386436	-2.278709351	0.022684348	0.047202795
13770	NGFR	111.9569967	-0.964034	0.245073558	-3.933651498	8.37E-05	0.000310354
9428	RHOU	167.5423705	-0.963458	0.280305405	-3.437174087	0.000587818	0.001807429
19197	CD247	3152.200674	-0.963341	0.17290485	-5.571507253	2.53E-08	1.77E-07
4824	DRP2	139.1031479	-0.963193	0.325415582	-2.959884819	0.003077541	0.008059603
16426	AC009060.2	728.7450882	-0.962908	0.146469763	-6.574109322	4.89E-11	5.27E-10
2712	TEX10	1586.93046	0.962826	0.115545671	8.33285896	7.89E-17	1.95E-15
4513	STK32C	338.0525837	-0.962018	0.20447978	-4.704711612	2.54E-06	1.27E-05
17032	DTX4	490.2658745	-0.961916	0.139528335	-6.894052551	5.42E-12	6.84E-11
19115	PHF21A	2214.376141	-0.960071	0.140640884	-6.826403366	8.71E-12	1.07E-10
10594	TIMM8B	2923.464894	0.959969	0.115716179	8.295896827	1.08E-16	2.60E-15
10772	PTPRS	684.7066263	-0.959796	0.173602774	-5.528687744	3.23E-08	2.23E-07
4959	PJA2	3870.318821	-0.959576	0.104145361	-9.213811978	3.15E-20	1.12E-18
16592	LPCAT3	1072.485445	-0.9591	0.111276247	-8.61909332	6.75E-18	1.88E-16
19210	TTYH2	584.8719703	-0.958663	0.124130332	-7.723032667	1.14E-14	2.09E-13
3657	PK4P	2863.990431	-0.958606	0.165475217	-5.793048583	6.91E-09	5.27E-08
8518	CRCP	2065.283101	0.957357	0.083957937	11.40281513	4.05E-30	4.04E-28
10979	DGAT2	677.9198893	-0.957043	0.149024578	-6.422045863	1.34E-10	1.36E-09
10808	UPP1	141.5126667	0.956955	0.258021235	3.708824456	0.000208224	0.000705329
4005	TTC32	379.7257036	-0.956508	0.171038506	-5.592353176	2.24E-08	1.58E-07
14818	SIRT5	890.6278529	-0.956073	0.134025504	-7.133517835	9.78E-13	1.37E-11
16234	OOEP	74.8045317	-0.954868	0.295447174	-3.231942956	0.001229516	0.003531539
18845	HSD17B12	3466.010854	-0.954374	0.155709048	-6.129214421	8.83E-10	7.77E-09
3912	NFKBIZ	114.7384738	-0.954031	0.275376232	-3.46446463	0.000531288	0.001651205
7070	SLC25A20	759.8123572	-0.953918	0.100172666	-9.522737576	1.69E-21	7.36E-20
8538	SLC22A23	254.1631626	-0.953866	0.334304724	-2.853281707	0.004327024	0.010951191
7914	SLC2A1	3269.477682	-0.953552	0.123735251	-7.706391347	1.29E-14	2.37E-13
14787	ATP6V1C1	3109.538546	0.953462	0.133678786	7.132486892	9.86E-13	1.38E-11
11273	CTXN1	1590.105604	0.953398	0.142043338	6.712020041	1.92E-11	2.22E-10
16980	MAP2K1	2921.953368	-0.953345	0.078824147	-12.09458695	1.13E-33	1.66E-31
7143	KIAA0664	6706.891815	0.953248	0.158100409	6.029381628	1.65E-09	1.39E-08
6229	CREBL1	1983.092219	-0.952867	0.114969248	-8.288017422	1.15E-16	2.77E-15
3480	ADI1	2803.916394	0.952804	0.123694625	7.702874332	1.33E-14	2.43E-13
6713	CD96	107.7511462	-0.952255	0.282454378	-3.371356874	0.000747989	0.002247945
19139	NR1D1	500.8831953	0.952206	0.139844245	6.809049289	9.82E-12	1.20E-10
247	FLT1	685.7443667	-0.952121	0.144682916	-6.580744181	4.68E-11	5.06E-10
6027	TRAT1	2775.637718	0.951745	0.120371832	7.906708608	2.64E-15	5.26E-14
13382	HEY1	60.26468138	0.951499	0.33616322	2.830468329	0.004647991	0.011658231
8184	ANO10	493.3164203	-0.949785	0.132820592	-7.150883337	8.62E-13	1.22E-11
18102	CCDC18	1648.153016	-0.949046	0.140153506	-6.771473235	1.27E-11	1.53E-10
2234	MAPK11	1168.188679	-0.948871	0.14787338	-6.416780996	1.39E-10	1.40E-09
15903	ZNF34	135.5474571	0.948773	0.224179383	4.232202681	2.31E-05	9.67E-05
637	AC091565.3	901.7771079	-0.948709	0.107044654	-8.862738	7.81E-19	2.38E-17
8582	RBL2	5159.754133	-0.948467	0.11553006	-8.209694844	2.22E-16	5.07E-15
473	ALG5	990.5816085	0.947976	0.149477156	6.34194562	2.27E-10	2.20E-09
3822	HEXB	1420.859154	-0.947672	0.122586888	-7.73061115	1.07E-14	1.98E-13
6902	EIF5A	28972.78453	0.945998	0.104984854	9.010806757	2.05E-19	6.64E-18
1111	ME2	8480.531283	0.94554	0.104515232	9.046911146	1.47E-19	4.84E-18
5075	CPPED1	230.9297821	-0.944884	0.201931798	-4.679223921	2.88E-06	1.42E-05
13967	POP7	1646.503082	0.944381	0.126799384	7.447835541	9.49E-14	1.55E-12
15589	LTBP3	652.3259051	-0.943896	0.113038589	-8.350214593	6.81E-17	1.69E-15
14856	SFXN2	925.8587044	0.943683	0.180635189	5.22424732	1.75E-07	1.06E-06
17216	ZNF326	2528.303582	0.943461	0.099779501	9.455454508	3.22E-21	1.34E-19
9103	LRRC36	149.5000099	-0.943243	0.195254479	-4.830837758	1.36E-06	7.08E-06
16137	PPP4R1L	275.2664032	-0.942952	0.192595339	-4.896024607	9.78E-07	5.22E-06
8169	DYNC2H1	563.9705194	0.942627	0.256340184	3.677251024	0.000235761	0.000788953
13524	ZMAT3	2708.386891	-0.942389	0.141479654	-6.660948593	2.72E-11	3.06E-10
14242	AF205589.2	1290.613592	0.942375	0.189641514	4.969246534	6.72E-07	3.70E-06
13337	SLC17A7	34.27237929	-0.941929	0.400465452	-2.352085162	0.0186685	0.039748959
13720	PNPLA7	193.6052676	-0.941359	0.190690789	-4.936573941	7.95E-07	4.32E-06
18548	CCDC61	710.3151643	-0.941333	0.145310221	-6.478094784	9.29E-11	9.60E-10
5360	MPV17L2	1101.254896	0.941192	0.11987427	7.851494593	4.11E-15	8.00E-14
15105	PSME3	7182.854859	0.940846	0.134434075	6.998565173	2.59E-12	3.38E-11
11899	AURKC	27.27578246	-0.940439	0.41313939	-2.27632466	0.022826585	0.047454583
7241	CCPG1	540.679334	-0.940418	0.248638419	-3.782269567	0.000155405	0.000543376
10480	KDM4B	5210.794189	-0.94027	0.122002061	-7.707000604	1.29E-14	2.36E-13
4524	ZNF778	677.4622624	0.938958	0.121962395	7.698750127	1.37E-14	2.50E-13
852	ITPA	2433.774824	0.937786	0.167841149	5.587342482	2.31E-08	1.63E-07
9627	RPF2	1806.858215	0.937671	0.136072699	6.890956822	5.54E-12	6.97E-11
6547	TMSL3	179.1313149	-0.937649	0.235044803	-3.989237276	6.63E-05	0.000251535
18058	FAM69A	757.8440256	-0.937554	0.166101194	-5.644475954	1.66E-08	1.19E-07
10912	SIPA1L2	444.7105989	-0.937179	0.174347629	-5.375344902	7.64E-08	4.97E-07
14225	C6orf108	1931.886403	-0.936844	0.101203436	-9.257035312	2.10E-20	7.77E-19
5728	FMNL2	711.651574	-0.936793	0.227682003	-4.114480604	3.88E-05	0.00015439
3557	FHDC1	42.30191913	0.936146	0.357462697	2.618863	0.008822337	0.020623467
1377	TTC39C	1693.903963	0.935998	0.0914734	10.23245576	1.42E-24	8.71E-23
11845	DPCD	628.1139348	-0.935976	0.119664643	-7.821659988	5.21E-15	9.96E-14
13940	DHX9	11245.60904	0.935187	0.092574845	10.10195052	5.42E-24	3.06E-22
7568	TMEM199	1013.472891	0.935022	0.111856625	8.359109802	6.32E-17	1.58E-15
13645	FAHD2A	1202.837831	-0.934335	0.126373731	-7.393431119	1.43E-13	2.28E-12
7325	RDH13	949.7866435	0.933526	0.132331984	7.054421385	1.73E-12	2.33E-11
6164	PUS1	3223.187167	0.933167	0.131120995	7.116840646	1.10E-12	1.54E-11
15077	ARHGEF3	451.531432	-0.932927	0.166072721	-5.617583492	1.94E-08	1.38E-07
7569	TRIM66	841.1080379	-0.932413	0.146304619	-6.373094583	1.85E-10	1.82E-09
10741	FAM63B	1386.981989	-0.932305	0.160554029	-5.806796879	6.37E-09	4.88E-08
7709	JMJD4	1204.902048	0.93227	0.120339489	7.746996836	9.41E-15	1.76E-13
17447	RRP9	1757.503524	0.93199	0.130375117	7.148528127	8.77E-13	1.24E-11
13072	CCDC97	1522.686346	0.931823	0.096567091	9.649490335	4.94E-22	2.29E-20
1150	PFKL	7378.60913	-0.931502	0.084910342	-10.97041893	5.30E-28	4.26E-26
18614	RAD51C	1916.930908	0.930951	0.121307667	7.67429271	1.66E-14	2.98E-13
17899	GPR44	196.126385	0.930869	0.317577108	2.931158468	0.003377005	0.008757613
7997	SLC27A1	529.713628	-0.928768	0.136480424	-6.805134013	1.01E-11	1.22E-10
1664	C20orf117	550.6248176	-0.928161	0.125965389	-7.368379127	1.73E-13	2.70E-12
9283	MTDH	14780.28991	0.927955	0.124735221	7.439395881	1.01E-13	1.64E-12
3280	ACYP2	104.2312293	-0.927186	0.297471108	-3.11689295	0.001827679	0.005052755
5012	TIMP1	540.6330151	-0.926987	0.151616776	-6.114013799	9.72E-10	8.50E-09
2214	VASH1	910.5765502	-0.926836	0.139947865	-6.62272056	3.53E-11	3.89E-10
6197	KLHL24	1551.20575	-0.926813	0.167797713	-5.523395316	3.33E-08	2.30E-07
6850	C2orf15	128.0637567	-0.926564	0.229483275	-4.037609742	5.40E-05	0.000209252
11874	TMEM159	661.1596897	-0.926012	0.151967097	-6.093505755	1.10E-09	9.59E-09
11342	AC055839.1	1718.060407	-0.925811	0.180796603	-5.120733429	3.04E-07	1.79E-06
15357	POLR1C	1268.064307	0.92572	0.125964562	7.349051746	2.00E-13	3.08E-12
1391	DRG1	3266.492462	0.925373	0.107532865	8.605493003	7.60E-18	2.10E-16
6008	C1orf107	1003.742054	0.924895	0.150344717	6.151830135	7.66E-10	6.81E-09
792	NDUFV2	4508.057296	0.924531	0.105177186	8.790225789	1.49E-18	4.38E-17
14881	KIFC2	1978.950405	-0.924428	0.21616564	-4.276480071	1.90E-05	8.09E-05
7154	DCTPP1	3240.93101	0.923696	0.123550432	7.476265866	7.65E-14	1.25E-12
4956	MTRF1L	707.6824946	0.923539	0.097726112	9.450277342	3.38E-21	1.40E-19
15833	SETD1B	2802.391917	0.92327	0.133603022	6.910544035	4.83E-12	6.13E-11
15353	PHTF1	509.2869668	0.922896	0.137203858	6.726457634	1.74E-11	2.03E-10
9684	GSTA4	425.1391072	-0.922367	0.238048712	-3.87469766	0.000106757	0.000386532
16660	DDX19B	431.3591922	0.921955	0.136298517	6.764231873	1.34E-11	1.60E-10
1321	RASGRP1	1333.537936	-0.921626	0.126296737	-7.297309235	2.94E-13	4.47E-12
14284	FAM117A	3449.436378	-0.921486	0.161490857	-5.706115854	1.16E-08	8.49E-08
15724	ORAI1	1507.981917	-0.921209	0.109630707	-8.402837663	4.36E-17	1.11E-15
10199	NEK8	124.2948776	0.920922	0.219198428	4.201314835	2.65E-05	0.000109232
3951	ATP8A1	2146.262887	-0.920713	0.115205359	-7.991930548	1.33E-15	2.73E-14
17729	ARHGEF25	255.9804056	-0.920634	0.157988837	-5.827207541	5.64E-09	4.36E-08
14897	TMEM145	110.4545234	0.920362	0.229502074	4.010256158	6.07E-05	0.000232383
13574	LAPTM5	7195.523808	-0.920093	0.11153323	-8.249499745	1.59E-16	3.74E-15
19301	MRPL12	3960.657824	0.919683	0.12335407	7.455633828	8.94E-14	1.46E-12
6586	DDX56	3966.911722	0.918892	0.091741144	10.01613467	1.29E-23	7.02E-22
7083	SLC2A13	385.3823884	-0.918263	0.162419325	-5.653658495	1.57E-08	1.13E-07
19393	C17orf28	150.408594	-0.918228	0.201210984	-4.563510158	5.03E-06	2.38E-05
14894	HSPA8	69181.25596	0.918192	0.143166026	6.413473678	1.42E-10	1.43E-09
9856	GLT8D4	1319.377513	-0.916731	0.158314687	-5.790558833	7.02E-09	5.34E-08
8948	ZNF862	1000.926824	-0.916669	0.143337431	-6.395181395	1.60E-10	1.60E-09
9321	PLEKHO1	4207.656537	0.916569	0.108097437	8.479096443	2.27E-17	5.97E-16
2128	L3MBTL	609.0280403	-0.916373	0.123164355	-7.440242197	1.01E-13	1.64E-12
7158	C19orf57	510.7005616	0.916322	0.23585428	3.885120521	0.000102279	0.000372109
4251	PNO1	1925.152214	0.916046	0.120428424	7.606557459	2.81E-14	4.88E-13
15813	C12orf26	259.8817626	0.914883	0.239721737	3.816438372	0.000135392	0.000479332
5674	ANKRD20A4	36.20515878	-0.914753	0.379285583	-2.411779497	0.015874879	0.034532636
12682	TNIK	1288.049638	0.913564	0.172342242	5.300868576	1.15E-07	7.25E-07
18625	FRRS1	512.2490679	-0.91336	0.182175445	-5.01362749	5.34E-07	3.00E-06
16600	LMO4	3473.131649	0.912214	0.078074655	11.68386874	1.54E-31	1.88E-29
14427	PARD3	1214.484489	-0.911788	0.136629098	-6.673454983	2.50E-11	2.82E-10
12011	JPH1	1638.144815	-0.911657	0.159492567	-5.715982314	1.09E-08	8.04E-08
6294	DUSP22	892.8696156	-0.911	0.125290432	-7.271102371	3.57E-13	5.33E-12
7442	FBLN2	1128.047185	-0.909949	0.251804269	-3.613714371	0.000301842	0.00098862
14413	SLC39A10	1968.30925	-0.909863	0.159735027	-5.696077625	1.23E-08	8.99E-08
3731	HDAC9	898.8560738	0.908898	0.163537819	5.557722874	2.73E-08	1.91E-07
2185	MAFF	238.5532035	-0.908772	0.25316317	-3.589667918	0.000331099	0.00107536
10081	RRP7A	4682.920152	0.908754	0.12865999	7.063220539	1.63E-12	2.20E-11
3727	KIAA0922	3843.513682	0.908753	0.189806403	4.78778652	1.69E-06	8.66E-06
2180	ZFAND6	1990.591932	-0.908669	0.104338612	-8.708843207	3.07E-18	8.84E-17
11037	TGS1	2579.690509	0.907993	0.148376927	6.119500226	9.39E-10	8.22E-09
7219	TUBB4	1242.382253	-0.906628	0.21740819	-4.170165205	3.04E-05	0.000123935
17462	SMAD6	354.8134233	-0.906458	0.212351662	-4.268664178	1.97E-05	8.35E-05
2770	MSH5	3192.876108	-0.905463	0.10523092	-8.604535057	7.66E-18	2.11E-16
17538	PIM3	4966.646922	0.905259	0.098719889	9.169973005	4.73E-20	1.65E-18
13709	NOLC1	15366.4228	0.905152	0.100100331	9.042452317	1.53E-19	5.01E-18
18938	FMO5	150.3981438	-0.905052	0.209958751	-4.310617639	1.63E-05	7.02E-05
16307	ZNF25	514.0374878	-0.904875	0.12769695	-7.08611044	1.38E-12	1.89E-11
6772	WDR46	2689.519914	0.904857	0.118462025	7.638368181	2.20E-14	3.88E-13
6246	TRUB2	1796.491096	0.904002	0.1180176	7.659891905	1.86E-14	3.32E-13
14221	TTC14	1332.761066	-0.903965	0.197263605	-4.582523678	4.59E-06	2.18E-05
3209	VARS	5594.966249	0.903574	0.131974454	6.846583643	7.56E-12	9.33E-11
13275	SNF8	2861.272158	0.903478	0.097988359	9.22025573	2.96E-20	1.06E-18
5740	TJP3	419.7911226	-0.903324	0.204674749	-4.413462326	1.02E-05	4.55E-05
11705	BAD	1568.091717	0.902606	0.140242921	6.43602075	1.23E-10	1.25E-09
7231	PAFAH2	1181.534964	0.902476	0.123313994	7.318518793	2.51E-13	3.84E-12
13824	NSD1	6354.416335	0.902042	0.334939702	2.693146615	0.007078114	0.017006281
285	ITSN1	836.3583383	0.901849	0.128119073	7.039147284	1.93E-12	2.58E-11
916	VPS4B	3147.593249	0.901678	0.104753532	8.607609553	7.46E-18	2.06E-16
13404	ZYG11A	86.24656179	0.900933	0.379576896	2.373519705	0.017619453	0.037806145
14714	ST6GALNAC2	47.96167647	0.900304	0.324659342	2.773071733	0.005552988	0.013683716
2630	IQGAP2	1789.760088	-0.900235	0.224101603	-4.017084495	5.89E-05	0.000226367
15937	PDXDC2P	325.1807053	-0.900134	0.160835984	-5.596598272	2.19E-08	1.55E-07
17865	UBAP2L	6049.83971	0.899048	0.086996481	10.33430224	4.93E-25	3.07E-23
16401	ZNF473	1169.578182	0.899028	0.101540863	8.853853927	8.45E-19	2.56E-17
15973	ETF1	5499.507794	0.898978	0.093074543	9.658691459	4.52E-22	2.11E-20
11386	HHLA3	255.2816767	-0.898692	0.272490073	-3.298072659	0.000973509	0.002846731
18678	FJX1	131.5911048	0.898179	0.234853426	3.82442254	0.000131079	0.000465521
13257	ACADS	515.7591649	-0.897039	0.145224866	-6.176899027	6.54E-10	5.88E-09
8663	TBC1D5	3711.939803	-0.896795	0.096156371	-9.326421523	1.10E-20	4.26E-19
3293	STX11	181.6616235	0.896638	0.347206633	2.582433317	0.009810632	0.022606456
12832	HIST1H3H	47.22299697	-0.896585	0.320756341	-2.795220988	0.005186425	0.012852819
7367	EIF4G1	20837.20259	0.895486	0.109527109	8.175928391	2.94E-16	6.61E-15
10763	BYSL	1892.260384	0.894821	0.108741025	8.228918129	1.89E-16	4.40E-15
18465	CAT	4438.118959	-0.89425	0.126678297	-7.059218127	1.67E-12	2.26E-11
8748	GDF11	2089.814039	0.894051	0.126850722	7.048058156	1.81E-12	2.43E-11
12535	SNHG12	994.5437947	0.893517	0.114178972	7.825584935	5.05E-15	9.68E-14
11449	CTH	223.6235656	-0.892951	0.167176938	-5.341352879	9.23E-08	5.92E-07
7118	CYBRD1	2697.320419	-0.892741	0.142605421	-6.260217649	3.84E-10	3.58E-09
19364	ARHGDIA	13325.77568	0.89222	0.104505918	8.537508673	1.37E-17	3.68E-16
18488	CATSPERG	67.2515632	-0.892028	0.330029259	-2.702874266	0.006874274	0.016561
16570	KCNJ10	84.3893657	-0.891988	0.326465412	-2.732257594	0.006290194	0.015270074
3034	DDR1	453.8833529	-0.891741	0.155695219	-5.727475602	1.02E-08	7.55E-08
451	TRMT6	2247.943124	0.891551	0.161286679	5.527739577	3.24E-08	2.24E-07
9014	PARP14	1404.494567	-0.891467	0.125798946	-7.086443175	1.38E-12	1.89E-11
17494	TBCB	4406.964015	0.891229	0.10775693	8.270734239	1.33E-16	3.20E-15
11753	RIOK1	2829.05878	0.891198	0.110459341	8.068110973	7.14E-16	1.52E-14
13129	PRKCZ	41.80459055	0.890624	0.343088367	2.595902271	0.009434289	0.021865562
18877	ZC3H4	3176.649329	0.890407	0.123152957	7.230086699	4.83E-13	7.12E-12
13196	RAB8B	5406.190002	-0.890089	0.111008368	-8.018214077	1.07E-15	2.23E-14
3355	SULT1A1	927.8092442	-0.890079	0.148961961	-5.975211161	2.30E-09	1.91E-08
14183	RBPJ	3710.71502	-0.888545	0.122286327	-7.266101234	3.70E-13	5.51E-12
1418	SS18	4473.120403	0.888192	0.116216272	7.642578673	2.13E-14	3.76E-13
13620	ACBD7	1594.358662	-0.88796	0.151116876	-5.875979061	4.20E-09	3.33E-08
1960	FAM22B	41.71984648	0.887775	0.348812653	2.545134289	0.010923572	0.024833457
717	ADRBK2	12594.29881	-0.887676	0.130602568	-6.796775111	1.07E-11	1.29E-10
18619	FADS2	11621.33009	-0.887248	0.125513172	-7.068964167	1.56E-12	2.11E-11
18949	PTPN7	9780.221356	0.886948	0.102130723	8.684439338	3.81E-18	1.08E-16
13810	LRRC28	652.8236463	0.886693	0.162462241	5.457842746	4.82E-08	3.23E-07
8790	KCND1	187.383906	-0.885809	0.214333065	-4.132863362	3.58E-05	0.000143595
14946	CKAP4	444.7288962	-0.885659	0.189553284	-4.672349138	2.98E-06	1.47E-05
16901	PEA15	3387.722416	0.885423	0.095752834	9.246959278	2.31E-20	8.42E-19
8572	AMN1	485.846499	-0.885395	0.174181901	-5.083161102	3.71E-07	2.15E-06
12866	ZNF217	2964.685001	-0.885343	0.105893553	-8.360683912	6.24E-17	1.57E-15
7097	MAGOHB	1629.448871	0.884641	0.118069757	7.492526994	6.76E-14	1.12E-12
7559	DLX1	133.6903336	-0.884463	0.355023967	-2.491275618	0.012728534	0.028389591
13061	RECK	586.6103939	-0.88399	0.154350895	-5.727147557	1.02E-08	7.57E-08
428	RANBP1	9754.483647	0.883848	0.116018138	7.618186658	2.57E-14	4.48E-13
13488	ZNF514	418.7576229	-0.883568	0.16467334	-5.36558136	8.07E-08	5.23E-07
10849	CYB5R4	1819.678946	0.883301	0.092228726	9.577286186	9.96E-22	4.46E-20
3656	HECTD2	756.0549662	0.882908	0.162143804	5.445216322	5.17E-08	3.46E-07
15526	NOL9	2208.058611	0.882031	0.125182329	7.045973928	1.84E-12	2.46E-11
7447	KIAA1407	148.7206301	-0.881833	0.287921864	-3.062751103	0.002193124	0.005959796
9936	FEM1A	3793.493748	0.880769	0.083128626	10.59525967	3.13E-26	2.15E-24
8953	MFSD4	174.5166235	-0.880583	0.327745503	-2.686789293	0.007214245	0.017305766
968	CHCHD10	538.5202094	-0.880537	0.149957254	-5.871921739	4.31E-09	3.40E-08
13109	PCOLCE	708.9054904	-0.879903	0.163255988	-5.389716079	7.06E-08	4.61E-07
17206	DDIT3	422.7666691	0.879365	0.145717556	6.034723133	1.59E-09	1.35E-08
14134	FABP5	5789.622317	0.879136	0.147554734	5.958030442	2.55E-09	2.11E-08
4350	SNRNP25	1938.968477	0.879067	0.140809355	6.242956367	4.29E-10	3.98E-09
6042	FKBP1B	107.9551902	-0.878753	0.240273716	-3.657299	0.000254887	0.000847312
1937	AC107883.1	1892.970116	-0.878689	0.123649051	-7.106311357	1.19E-12	1.65E-11
9236	MSTO1	1528.017183	0.87863	0.1234941	7.114750165	1.12E-12	1.56E-11
17140	BMS1	5595.636532	0.878582	0.094648518	9.282570261	1.65E-20	6.27E-19
13980	C1orf183	295.6470876	0.878458	0.15049534	5.837112158	5.31E-09	4.12E-08
11251	DNAJC4	1480.469873	-0.878235	0.09651186	-9.099759019	9.05E-20	3.06E-18
14916	NOL7	3568.886946	0.877984	0.115435744	7.605825953	2.83E-14	4.90E-13
13324	LARP1	15447.23611	0.877581	0.080811829	10.85955593	1.80E-27	1.41E-25
19021	C11orf48	3179.608678	0.877405	0.111605972	7.861630908	3.79E-15	7.41E-14
10787	RAB9B	259.1103683	0.876675	0.272182283	3.220911529	0.001277836	0.003657933
17851	RCN1	5177.710506	-0.876555	0.118481142	-7.398268537	1.38E-13	2.21E-12
4299	CEP70	1346.23791	-0.876392	0.16956514	-5.168465978	2.36E-07	1.41E-06
6172	ACVR1	202.0698236	-0.875969	0.169204469	-5.176983127	2.26E-07	1.35E-06
4828	RPL13	56896.4955	-0.875603	0.069465877	-12.60479616	1.99E-36	3.85E-34
11321	C9orf140	5431.572496	0.875467	0.090776688	9.644178564	5.20E-22	2.39E-20
13586	RNASEL	269.1166928	-0.875365	0.197855298	-4.424266847	9.68E-06	4.35E-05
18987	DGKD	3740.840944	-0.875075	0.119035177	-7.351401341	1.96E-13	3.03E-12
10643	FLOT2	2105.948678	-0.874858	0.084734518	-10.32469124	5.45E-25	3.37E-23
9548	GTF3C6	3566.838423	0.874458	0.107708636	8.118737013	4.71E-16	1.03E-14
6273	SLC27A4	2410.210299	0.874263	0.104688716	8.351074902	6.76E-17	1.68E-15
18900	ABCA5	237.4145121	0.874068	0.264562354	3.303826568	0.000953748	0.00279751
7044	sept-01	4567.223388	-0.873731	0.143921736	-6.070873859	1.27E-09	1.09E-08
14704	AC090699.1	2912.698153	0.873709	0.12544427	6.964915306	3.29E-12	4.24E-11
15184	MRPL27	1726.585749	0.873125	0.110440288	7.905854125	2.66E-15	5.28E-14
15838	MED22	2507.147322	0.872677	0.092341977	9.450495275	3.37E-21	1.40E-19
4205	PINX1	1068.271584	0.872433	0.141953907	6.145892754	7.95E-10	7.05E-09
16364	MED17	1284.174782	0.872124	0.132186404	6.597683268	4.18E-11	4.56E-10
5414	ERMP1	1301.742535	-0.872022	0.180819553	-4.822606926	1.42E-06	7.36E-06
8513	ENTPD7	1536.242824	0.871987	0.101736643	8.571020941	1.03E-17	2.78E-16
4246	CXCR4	4490.790672	0.87165	0.091830165	9.491982258	2.27E-21	9.70E-20
7330	PPM1M	1358.438611	-0.871002	0.129496027	-6.726088837	1.74E-11	2.04E-10
2154	KIAA1024	274.4133968	0.870837	0.200620267	4.340722234	1.42E-05	6.20E-05
12768	PPIL1	2533.248233	0.870396	0.129174826	6.738124855	1.60E-11	1.89E-10
16420	SLC24A1	412.0201468	-0.870286	0.161475002	-5.389601904	7.06E-08	4.61E-07
5466	AC044860.3	305.268709	-0.870256	0.201698052	-4.314647223	1.60E-05	6.90E-05
6381	MAP6D1	146.2332138	0.870218	0.254069796	3.425112001	0.000614546	0.001881085
19102	MRPL21	1681.660171	0.870111	0.101810229	8.546396502	1.27E-17	3.43E-16
8691	STRADB	574.4538362	-0.868558	0.223543549	-3.885410435	0.000102157	0.000371862
4932	PLEKHA8	2356.711276	-0.868434	0.127344372	-6.819571962	9.13E-12	1.11E-10
16008	KLHL36	1829.17819	-0.867074	0.08943138	-9.695413091	3.15E-22	1.49E-20
17868	FAM72B	1562.414966	-0.866801	0.134823574	-6.429153503	1.28E-10	1.30E-09
17815	TCEB3	3567.252679	0.866078	0.080474303	10.7621691	5.19E-27	3.87E-25
10048	AKAP8	2388.014727	0.865655	0.090245486	9.592224711	8.62E-22	3.88E-20
3077	TAZ	1065.931477	-0.865145	0.101229712	-8.546356988	1.27E-17	3.43E-16
14519	BACH2	642.933549	0.864527	0.148650951	5.815819501	6.03E-09	4.64E-08
15406	HYAL3	260.6869121	0.86402	0.205569153	4.203061933	2.63E-05	0.000108557
7607	SNAPC3	2278.053356	-0.86334	0.128164884	-6.736170032	1.63E-11	1.91E-10
2326	RP11-582J16.5	411.1645347	0.863225	0.163904263	5.266638538	1.39E-07	8.62E-07
804	SRRD	958.4482027	0.86299	0.115169415	7.493218753	6.72E-14	1.11E-12
8190	KRT10	1370.00129	0.862897	0.123293394	6.998729839	2.58E-12	3.38E-11
3838	LTBP1	1265.223372	-0.862895	0.180427651	-4.782496276	1.73E-06	8.88E-06
3035	STAMBPL1	2009.98287	-0.862522	0.123081131	-7.007751675	2.42E-12	3.19E-11
12834	LANCL1	4901.601285	-0.861929	0.121793607	-7.0769661	1.47E-12	2.00E-11
2747	TM6SF1	284.0906857	-0.860762	0.16187219	-5.317539093	1.05E-07	6.67E-07
11293	SESTD1	1005.982162	-0.860758	0.183452585	-4.691988956	2.71E-06	1.34E-05
13110	TKT	12478.28428	-0.860705	0.118466136	-7.265409772	3.72E-13	5.54E-12
9292	PRKAG2	150.5592021	0.860557	0.294113567	2.925933215	0.003434247	0.008882282
4970	MAST1	1016.395267	-0.860036	0.143344932	-5.999766442	1.98E-09	1.65E-08
432	ADNP2	4193.591757	0.859684	0.114175354	7.529503408	5.09E-14	8.50E-13
6084	MAPK3	1912.436663	-0.859261	0.124391413	-6.907720161	4.93E-12	6.24E-11
7441	ZNF488	116.2203741	-0.859254	0.306092752	-2.807170113	0.004997884	0.012444704
12734	1	1641.995745	0.859167	0.145426556	5.90791074	3.46E-09	2.80E-08
8388	CCR4	5457.394485	-0.859091	0.331394246	-2.592353162	0.009532186	0.022055299
13491	RRAGD	2236.193892	-0.85879	0.097546343	-8.803920993	1.32E-18	3.93E-17
13565	TTC23	149.6658089	-0.858576	0.202275604	-4.244587096	2.19E-05	9.19E-05
441	RBCK1	4019.161573	-0.858279	0.075223654	-11.4096962	3.74E-30	3.76E-28
8601	HSPBP1	2186.154417	0.858225	0.128204864	6.694170769	2.17E-11	2.48E-10
12117	RPSAP58	447.680359	-0.858216	0.21468663	-3.997530757	6.40E-05	0.000243786
14812	ACTL8	203.8001728	0.85726	0.342169761	2.505365873	0.012232478	0.027409401
7844	NBPF15	493.3043744	-0.856878	0.146073715	-5.866064438	4.46E-09	3.51E-08
10131	ACRBP	44.61157562	-0.856771	0.332825139	-2.5742381	0.010046111	0.023084969
15695	DNAJC11	2101.554389	0.856733	0.128065679	6.689795167	2.23E-11	2.55E-10
8491	RDH5	147.497681	0.855931	0.208566116	4.103883973	4.06E-05	0.000161355
307	INO80C	745.9480503	0.855403	0.145629046	5.873848322	4.26E-09	3.37E-08
16531	CSRNP1	274.1916051	-0.855325	0.162777671	-5.254558861	1.48E-07	9.16E-07
2904	C4orf34	478.5789006	-0.855276	0.158443824	-5.397978701	6.74E-08	4.42E-07
18788	ABCA7	1629.218551	-0.855242	0.164044529	-5.213474965	1.85E-07	1.12E-06
15978	IRAK1	7835.082905	0.854974	0.105089195	8.135702365	4.10E-16	9.06E-15
17333	DNAH17	112.8671624	-0.8547	0.240832862	-3.548932305	0.000386797	0.001236418
4877	PPAPDC2	68.94850579	-0.854134	0.269398489	-3.170521853	0.001521654	0.004289792
14185	GPI	19176.74561	-0.853602	0.1482956	-5.756085675	8.61E-09	6.46E-08
17485	POLR2I	2199.831762	0.853368	0.129141701	6.607996496	3.90E-11	4.27E-10
11675	RPL15	38842.75462	-0.85286	0.076132436	-11.20231989	3.97E-29	3.57E-27
17006	ZNF235	206.2281636	0.852464	0.170963547	4.986235376	6.16E-07	3.42E-06
18121	MRPL36	1357.793997	0.852115	0.106699156	7.986144523	1.39E-15	2.85E-14
17168	CCNG1	3356.089543	-0.852015	0.099298943	-8.580303291	9.46E-18	2.58E-16
11034	DNAJC7	3350.94969	0.85188	0.111005371	7.674221325	1.66E-14	2.98E-13
9000	ETV5	2625.402626	-0.851512	0.364201695	-2.33802409	0.019385999	0.041089592
9593	C16orf62	829.3223356	-0.851489	0.242497585	-3.511328718	0.000445873	0.001408659
16967	1	668.7559431	0.851428	0.257894075	3.301464099	0.000961816	0.002816303
3165	ABCF1	4725.699464	0.851176	0.114900352	7.407953113	1.28E-13	2.06E-12
4781	CCDC124	5001.442818	0.851029	0.111187425	7.654006301	1.95E-14	3.46E-13
13628	NMT2	440.1058281	-0.850869	0.222420223	-3.825503429	0.000130505	0.00046409
18518	HOXC10	326.4875229	0.849704	0.163179788	5.207165237	1.92E-07	1.16E-06
9152	MDM2	6932.267766	0.849435	0.083679005	10.15110864	3.28E-24	1.90E-22
17057	SOAT2	117.8132432	-0.849222	0.218633845	-3.884222045	0.000102658	0.000373084
12244	ZNF749	655.8740676	0.849211	0.151569145	5.602795944	2.11E-08	1.50E-07
6093	KLHDC1	100.107881	-0.849008	0.258405727	-3.285563265	0.001017787	0.002968016
11318	TMEM87B	1305.170297	-0.848993	0.156323765	-5.430991964	5.60E-08	3.72E-07
15656	RENBP	180.6685644	-0.848945	0.175051565	-4.849683607	1.24E-06	6.49E-06
4102	CCDC14	5999.395893	-0.84863	0.161560339	-5.252714091	1.50E-07	9.24E-07
13817	QRICH2	91.99686241	0.847894	0.325205059	2.607258875	0.009127033	0.021258792
5589	SPSB4	129.4445395	-0.847486	0.264071011	-3.209310297	0.001330538	0.003799977
16895	C11orf68	758.0914333	-0.846392	0.110022914	-7.692872986	1.44E-14	2.61E-13
7586	UTP11L	2983.444267	0.846259	0.103097244	8.208353695	2.24E-16	5.12E-15
5165	CFP	50.48283715	-0.846229	0.333093831	-2.540513303	0.011068988	0.025130346
11049	SCNN1D	320.1261609	-0.845996	0.244723471	-3.456946819	0.000546333	0.001690217
4245	RASSF4	109.1913297	-0.845988	0.320840573	-2.636784942	0.008369587	0.019694086
10555	FYN	2493.260622	-0.845968	0.108987154	-7.762087228	8.35E-15	1.57E-13
1566	APOL6	535.2844815	-0.845444	0.118971024	-7.106300542	1.19E-12	1.65E-11
15835	FAM89B	1687.603254	0.845281	0.105274407	8.029308012	9.80E-16	2.04E-14
13396	TFR2	334.909229	-0.845221	0.284121685	-2.974855087	0.00293127	0.007716773
4381	C11orf21	128.3043765	-0.845208	0.301936552	-2.799291558	0.005121487	0.012722112
4607	CANX	1016.456069	0.845168	0.107274744	7.878535639	3.31E-15	6.51E-14
4980	KIAA1522	354.7302696	-0.84386	0.164968078	-5.115295486	3.13E-07	1.83E-06
16791	ARHGEF6	11541.48747	0.843802	0.086811859	9.719891156	2.48E-22	1.19E-20
7777	TAF6L	1109.327101	0.843568	0.119163312	7.079092976	1.45E-12	1.98E-11
19416	ARMC7	826.7479004	0.843558	0.117677124	7.168411443	7.59E-13	1.08E-11
13093	C6orf153	1793.063997	0.843514	0.11138003	7.573292515	3.64E-14	6.18E-13
13822	SNX15	977.5712614	0.843141	0.121630819	6.931970414	4.15E-12	5.30E-11
18902	C1QL1	69.82795745	-0.842864	0.283241558	-2.975777306	0.00292247	0.007699584
15332	GNL3L	7128.764575	0.842852	0.115525105	7.29583692	2.97E-13	4.51E-12
2907	PTK2B	1783.555205	-0.842725	0.173337681	-4.861752861	1.16E-06	6.13E-06
304	KB-1125A3.10	332.6865682	-0.842605	0.181858477	-4.633299978	3.60E-06	1.74E-05
19116	LLPH	540.0007476	0.842503	0.121903715	6.911214658	4.81E-12	6.10E-11
15335	GTF2IRD2B	110.5943765	-0.842374	0.342062314	-2.462633395	0.013792086	0.030481026
14141	ANGPTL6	102.1800051	-0.841818	0.233170995	-3.61030344	0.000305839	0.001000505
11019	MANBA	1178.856659	-0.84165	0.107453527	-7.832688708	4.78E-15	9.19E-14
2690	RTKN2	1039.02562	0.841411	0.152454459	5.519094534	3.41E-08	2.35E-07
7968	PQBP1	1856.462013	0.841249	0.120403718	6.986900562	2.81E-12	3.66E-11
2037	TRIM69	462.3010384	-0.840689	0.167353504	-5.023434295	5.08E-07	2.87E-06
2773	FAM22D	94.78031752	0.840367	0.257574665	3.262616478	0.001103888	0.003195738
1310	DIP2A	2992.588514	-0.840307	0.090211325	-9.314875563	1.22E-20	4.72E-19
6690	NUDT6	383.5473341	-0.840229	0.168315852	-4.991975168	5.98E-07	3.32E-06
4409	FAIM	401.2948311	0.839937	0.177466148	4.732943686	2.21E-06	1.11E-05
11454	OPTN	492.5175289	-0.839675	0.149819743	-5.604567924	2.09E-08	1.48E-07
1365	BMF	60.22570645	-0.839549	0.358110041	-2.344389039	0.01905828	0.040451871
8410	GLB1	1334.364983	-0.839397	0.114112689	-7.355856263	1.90E-13	2.94E-12
11400	LCORL	1111.995186	-0.838898	0.136843556	-6.130340844	8.77E-10	7.72E-09
14370	C7orf53	83.53518055	-0.83866	0.285692327	-2.935534522	0.003329736	0.008646602
1605	TTBK2	1074.136252	-0.838612	0.15868235	-5.284846871	1.26E-07	7.87E-07
14121	TFB2M	1243.98205	0.838303	0.137876797	6.080086843	1.20E-09	1.04E-08
9084	ITM2A	4036.682077	-0.838139	0.200494074	-4.180369608	2.91E-05	0.000118895
10261	HBP1	1223.309146	-0.837986	0.158737367	-5.279069782	1.30E-07	8.10E-07
16976	TIPIN	1000.152336	0.837914	0.152384016	5.498698934	3.83E-08	2.62E-07
9117	WDR78	65.31835027	-0.837848	0.294005089	-2.849774739	0.00437502	0.011043812
15977	LYPD3	128.7131665	-0.837779	0.227990079	-3.674629993	0.000238194	0.000796114
14038	GEMIN5	1327.16996	0.837737	0.087360007	9.58947863	8.85E-22	3.98E-20
12657	CCR5	210.6065674	-0.837475	0.355191643	-2.357812365	0.018382982	0.039239595
13679	FCGRT	1839.579665	-0.837147	0.131194696	-6.380948502	1.76E-10	1.74E-09
13412	SDCCAG8	737.6108318	-0.836541	0.106869799	-7.827669586	4.97E-15	9.53E-14
14059	SLC4A7	3450.454557	-0.836439	0.117246423	-7.134026191	9.75E-13	1.37E-11
9004	NCDN	2079.170525	0.8357	0.105843621	7.895608647	2.89E-15	5.70E-14
16516	C17orf50	96.95285162	-0.835627	0.2366059	-3.531724401	0.000412859	0.001313538
13557	ISG20L2	3195.021668	0.835231	0.124557916	6.705565327	2.01E-11	2.31E-10
13297	C20orf108	766.7371102	-0.834701	0.162777549	-5.127861951	2.93E-07	1.73E-06
11082	DHDH	113.0723756	-0.834395	0.213613204	-3.906102872	9.38E-05	0.000343735
6470	IQSEC1	940.9699897	-0.834199	0.152360409	-5.475170657	4.37E-08	2.96E-07
6519	STK17A	2382.931922	0.833507	0.132532194	6.289093345	3.19E-10	3.03E-09
2906	DIMT1L	1625.688435	0.833019	0.103208604	8.071213525	6.96E-16	1.49E-14
9563	USP20	2830.353001	-0.832631	0.087284469	-9.539278538	1.44E-21	6.31E-20
3637	SH2B1	1781.054746	-0.831565	0.130344017	-6.379768384	1.77E-10	1.75E-09
7666	WDR43	4768.043972	0.831076	0.091889248	9.044323352	1.51E-19	4.95E-18
14051	HIVEP1	984.7721974	-0.829309	0.163716172	-5.065528999	4.07E-07	2.34E-06
171	ZNF407	943.374902	0.829302	0.139370011	5.950364016	2.68E-09	2.19E-08
678	THAP7	1715.487423	0.829014	0.117162843	7.075737742	1.49E-12	2.02E-11
5482	OGT	13050.46013	-0.828578	0.094423143	-8.775154895	1.71E-18	5.00E-17
18921	PTRH2	850.9190291	0.828565	0.130002445	6.373458043	1.85E-10	1.82E-09
13429	SLC7A6	3469.864795	0.828112	0.107928469	7.672785254	1.68E-14	3.01E-13
8372	IRF5	101.352232	0.827901	0.326952372	2.532176183	0.011335702	0.025658565
5580	FAM57B	174.3742861	-0.827513	0.259697801	-3.18644721	0.001440318	0.004079146
2526	R3HCC1	2514.533011	0.827	0.111156097	7.439991115	1.01E-13	1.64E-12
760	PSMG1	3062.115471	0.826909	0.127491971	6.485969481	8.82E-11	9.12E-10
3243	NOL10	1734.481582	0.826805	0.117749731	7.021715548	2.19E-12	2.89E-11
1840	SCAPER	1178.355169	-0.826634	0.136977242	-6.034828423	1.59E-09	1.35E-08
13637	PPP2R5B	1470.470932	-0.826511	0.153128367	-5.397502063	6.76E-08	4.43E-07
3976	MT-ND3	27972.29934	0.826208	0.175222732	4.715184568	2.41E-06	1.21E-05
18971	C17orf89	1837.21923	0.826157	0.120632192	6.848560809	7.46E-12	9.22E-11
19303	LAIR1	1190.360077	-0.825654	0.162888945	-5.068813293	4.00E-07	2.30E-06
12826	C17orf106	553.5234178	0.82534	0.10876568	7.588236846	3.24E-14	5.55E-13
10475	MYCL1	93.21074911	-0.825173	0.253924771	-3.249675166	0.001155369	0.003331973
5184	NMNAT3	356.7579147	-0.824149	0.296545661	-2.779163635	0.005449906	0.01344925
6230	WARS	4398.942634	0.824078	0.117856333	6.992222266	2.71E-12	3.53E-11
17394	C19orf48	5241.395524	0.823924	0.115319698	7.144692755	9.02E-13	1.27E-11
17223	PVR	364.9567341	0.823533	0.145101323	5.675569573	1.38E-08	1.01E-07
15754	SPATA20	1385.610728	-0.822895	0.360089306	-2.285252949	0.022298	0.046534509
17119	ALKBH2	1348.942405	0.822786	0.122236846	6.73108003	1.68E-11	1.97E-10
12435	C19orf73	134.5243039	0.822706	0.242655026	3.390433344	0.000697822	0.002108463
1639	LCMT2	439.837322	0.822663	0.135184359	6.085491592	1.16E-09	1.00E-08
5720	AIFM2	164.1533558	-0.82263	0.338076832	-2.433264583	0.014963362	0.032754694
8782	METTL11A	1644.48721	0.822433	0.092807535	8.861703325	7.88E-19	2.40E-17
1119	RRP1	2732.618321	0.822314	0.087865692	9.358762159	8.07E-21	3.20E-19
16991	TMEM106A	152.0425173	-0.822278	0.296233676	-2.775775125	0.005507028	0.013580332
11536	GUCA1B	186.9218011	-0.822277	0.240818831	-3.414504919	0.00063898	0.001947964
17617	PDCD4	3337.932274	-0.82225	0.180085597	-4.565882963	4.97E-06	2.35E-05
18792	ERBB2	96.22271089	-0.822076	0.309526797	-2.655912168	0.007909421	0.018747899
12927	LRRC33	3430.331217	0.821843	0.166793653	4.927301918	8.34E-07	4.51E-06
12912	DRAM2	1064.948755	-0.820561	0.100304557	-8.180697141	2.82E-16	6.38E-15
43	RNF125	2396.603535	0.82038	0.122820124	6.679525566	2.40E-11	2.72E-10
12281	HEATR1	4971.316696	0.820375	0.087778753	9.345936294	9.11E-21	3.57E-19
18924	POLR2E	7195.56316	0.820308	0.088096472	9.31146911	1.26E-20	4.84E-19
15624	GAR1	2748.348674	0.81979	0.164883649	4.971930157	6.63E-07	3.65E-06
7835	CCNE2	2071.773966	0.81929	0.155449191	5.270470366	1.36E-07	8.47E-07
1112	RRP1B	5764.762789	0.819078	0.090415403	9.059059042	1.32E-19	4.35E-18
15709	KRI1	4566.235294	0.81805	0.102830981	7.955286582	1.79E-15	3.63E-14
129	NARS	10808.06147	0.817815	0.099015585	8.259459651	1.46E-16	3.49E-15
10354	TRAF4	2197.986591	0.817515	0.121566212	6.724856151	1.76E-11	2.05E-10
11819	UTP14A	1936.371844	0.81728	0.131869384	6.197649924	5.73E-10	5.20E-09
9520	DPP9	2225.336918	0.817198	0.099566467	8.207566257	2.26E-16	5.14E-15
4752	HLA-A	167.4557426	-0.817022	0.239758627	-3.407686715	0.000655161	0.001991025
9740	RNF141	1189.260696	-0.816818	0.133605192	-6.113671297	9.74E-10	8.51E-09
713	NOP56	12709.85469	0.816783	0.156350434	5.224052092	1.75E-07	1.06E-06
5514	CALR	26577.86607	0.816782	0.130026858	6.281640669	3.35E-10	3.16E-09
6217	RBKS	97.46803051	-0.816725	0.237667817	-3.436413109	0.000589471	0.001811693
11470	RGPD8	271.4299866	-0.816479	0.214189115	-3.811956022	0.000137871	0.000487855
2678	GOLGA1	1131.727746	-0.816003	0.123979534	-6.581758339	4.65E-11	5.03E-10
18101	RBM4	471.7323389	-0.815972	0.153896346	-5.302085689	1.14E-07	7.21E-07
11762	COL9A2	139.9493086	-0.815971	0.294660451	-2.769189375	0.005619596	0.013827754
11346	SEMA4A	1153.888092	-0.815867	0.142862104	-5.71086962	1.12E-08	8.28E-08
5870	C14orf104	1054.949081	0.815499	0.12300111	6.630012341	3.36E-11	3.71E-10
5399	SGK196	1098.580211	0.815353	0.189981218	4.291757108	1.77E-05	7.59E-05
11281	TIMM44	2904.693208	0.815321	0.101890317	8.001950838	1.22E-15	2.52E-14
8283	C22orf46	1826.681487	0.814759	0.177121969	4.599990707	4.23E-06	2.02E-05
4010	KIAA1279	797.5012237	0.814391	0.156396837	5.207206615	1.92E-07	1.16E-06
18405	CDK2AP1	8338.730594	0.814254	0.091457556	8.903082228	5.43E-19	1.67E-17
16908	RBMX	14243.84652	0.81383	0.113182702	7.190413155	6.46E-13	9.37E-12
19012	HEXIM1	3487.798354	0.813827	0.084703081	9.607993941	7.40E-22	3.36E-20
9770	GALNT2	4550.354085	-0.813502	0.321814291	-2.527861286	0.011475968	0.025924144
8046	C8orf38	1002.55193	0.813468	0.163384637	4.978855326	6.40E-07	3.54E-06
9651	GATAD2A	8957.340669	0.813354	0.079865135	10.18408892	2.34E-24	1.39E-22
277	SLC25A1	4899.212138	-0.813252	0.089721102	-9.064225222	1.25E-19	4.16E-18
3981	MT-ND5	68819.66895	-0.811847	0.08610642	-9.428413624	4.16E-21	1.71E-19
17247	EBAG9	1196.741627	0.811788	0.161119569	5.038421929	4.69E-07	2.67E-06
14676	PRELID1	4030.130716	0.811705	0.099962817	8.120070661	4.66E-16	1.02E-14
16003	HSPA9	15932.73015	0.811534	0.09337881	8.690776767	3.60E-18	1.03E-16
13879	ZNF846	365.4800197	-0.811312	0.133873497	-6.060287727	1.36E-09	1.16E-08
8719	SLC31A2	322.4749074	0.811164	0.1783512	4.548130133	5.41E-06	2.55E-05
3974	PROS1	83.51128997	0.810834	0.252429754	3.212118168	0.001317602	0.003766203
8913	TMEM143	517.0858904	-0.810786	0.119968217	-6.758337155	1.40E-11	1.66E-10
5263	NEURL2	68.58426264	-0.810393	0.313696121	-2.583368021	0.009784089	0.022560626
16711	TM2D1	787.7765757	-0.810088	0.106476706	-7.608124581	2.78E-14	4.83E-13
7466	GTPBP3	2256.543101	0.810075	0.114130463	7.09779638	1.27E-12	1.75E-11
11030	EVI5L	1083.594093	-0.809885	0.095798854	-8.454020584	2.81E-17	7.28E-16
2323	ADA	3436.693091	-0.809743	0.174342146	-4.64456197	3.41E-06	1.66E-05
88	WDR7	1458.389651	0.809724	0.115496615	7.010803331	2.37E-12	3.12E-11
6349	CCDC52	1051.190191	-0.809538	0.1536366	-5.269173397	1.37E-07	8.52E-07
6892	IFITM1	4453.018809	-0.809088	0.098430943	-8.219853099	2.04E-16	4.72E-15
4990	NR2C2	4149.042046	-0.80898	0.109431638	-7.392561256	1.44E-13	2.29E-12
8040	RFTN1	1945.1664	-0.808921	0.102252502	-7.911013239	2.55E-15	5.09E-14
9282	sept-03	312.557985	0.808792	0.292317439	2.766826213	0.005660492	0.013915761
2887	TRIM35	1820.484946	0.808684	0.109733213	7.369542999	1.71E-13	2.68E-12
16149	WDR66	74.08245824	-0.808356	0.258880548	-3.122504849	0.001793192	0.004965851
11906	ESRRA	2843.046301	0.80824	0.096789381	8.350500265	6.80E-17	1.69E-15
13561	TMEM126A	987.6277496	0.808031	0.160723368	5.027463766	4.97E-07	2.81E-06
5171	MAN2A1	3234.858101	-0.807804	0.136720538	-5.908435467	3.45E-09	2.79E-08
19419	RBM19	1698.927617	0.807783	0.120178633	6.721519403	1.80E-11	2.10E-10
6033	ACADVL	6582.185859	-0.807445	0.080656858	-10.01086472	1.37E-23	7.38E-22
2318	CBY1	582.6650817	-0.807402	0.139489893	-5.788247991	7.11E-09	5.41E-08
2025	POLR2F	2273.148456	0.807315	0.097919746	8.244660234	1.66E-16	3.88E-15
5142	BCL11B	4691.914101	-0.807132	0.092259755	-8.748473194	2.16E-18	6.29E-17
15661	AKR7A2	2962.461698	-0.807042	0.08503157	-9.491081341	2.29E-21	9.75E-20
7039	ARL6IP5	2483.050224	-0.807013	0.126989674	-6.354951784	2.08E-10	2.03E-09
[truncated: 2,705 more rows]

## Sheet: Sheet3 GO- HBZ-induced DEG
Category	Term	Count	%	PValue	Genes	List Total	Pop Hits	Pop Total	Fold Enrichment	Bonferroni	Benjamini	FDR	log2pValue
KEGG_PATHWAY	hsa03013:RNA transport	70	1.69985	6.48137e-07	ENSG00000093000, ENSG00000129245, ENSG00000152464, ENSG00000108424, ENSG00000114867, ENSG00000136937, ENSG00000111196, ENSG00000163002, ENSG00000138750, ENSG00000100664, ENSG00000169629, ENSG00000100462, ENSG00000148688, ENSG00000114416, ENSG00000113569, ENSG00000134001, ENSG00000006744, ENSG00000132341, ENSG00000132661, ENSG00000085415, ENSG00000079134, ENSG00000142252, ENSG00000187840, ENSG0000…	1616	172	6879	1.73242	0.000189238	0.000189256	0.000167868	20.5572
KEGG_PATHWAY	hsa03020:RNA polymerase	21	0.509956	2.67475e-06	ENSG00000047315, ENSG00000105258, ENSG00000068654, ENSG00000105849, ENSG00000113356, ENSG00000171453, ENSG00000177700, ENSG00000132664, ENSG00000013503, ENSG00000148606, ENSG00000186141, ENSG00000147669, ENSG00000168002, ENSG00000137054, ENSG00000100413, ENSG00000168495, ENSG00000161980, ENSG00000121851, ENSG00000099817, ENSG00000125630, ENSG00000100142	1616	32	6879	2.79353	0.000780723	0.000390514	0.00034638	18.5122
KEGG_PATHWAY	hsa05169:Epstein-Barr virus infection	52	1.26275	4.63723e-06	ENSG00000131323, ENSG00000076984, ENSG00000105639, ENSG00000104825, ENSG00000177606, ENSG00000111276, ENSG00000204592, ENSG00000099341, ENSG00000077150, ENSG00000168214, ENSG00000168610, ENSG00000082512, ENSG00000268173, ENSG00000213341, ENSG00000197170, ENSG00000162434, ENSG00000108344, ENSG00000087191, ENSG00000196591, ENSG00000171791, ENSG00000173692, ENSG00000069869, ENSG00000127191, ENSG0000…	1616	122	6879	1.81438	0.00135316	0.000451357	0.000400348	17.7183
KEGG_PATHWAY	hsa03008:Ribosome biogenesis in eukaryotes	40	0.971345	8.5159e-06	ENSG00000268439, ENSG00000152464, ENSG00000130119, ENSG00000136718, ENSG00000107937, ENSG00000119285, ENSG00000114127, ENSG00000134697, ENSG00000172336, ENSG00000145912, ENSG00000120158, ENSG00000105171, ENSG00000164338, ENSG00000070814, ENSG00000109534, ENSG00000058729, ENSG00000106344, ENSG00000148688, ENSG00000065183, ENSG00000124383, ENSG00000104356, ENSG00000156697, ENSG00000241945, ENSG0000…	1616	87	6879	1.95715	0.00248357	0.000621661	0.000551405	16.8414
KEGG_PATHWAY	hsa03050:Proteasome	24	0.582807	3.10494e-05	ENSG00000087191, ENSG00000132963, ENSG00000131467, ENSG00000101182, ENSG00000126067, ENSG00000165916, ENSG00000175166, ENSG00000173692, ENSG00000159377, ENSG00000136930, ENSG00000240065, ENSG00000154611, ENSG00000099341, ENSG00000100804, ENSG00000100519, ENSG00000100567, ENSG00000159352, ENSG00000013275, ENSG00000108671, ENSG00000100764, ENSG00000277791, ENSG00000161057, ENSG00000197170, ENSG0000…	1616	44	6879	2.32189	0.00902559	0.00181329	0.00160836	14.9751
KEGG_PATHWAY	hsa04660:T cell receptor signaling pathway	42	1.01991	6.68873e-05	ENSG00000135605, ENSG00000198286, ENSG00000172175, ENSG00000076984, ENSG00000043462, ENSG00000172575, ENSG00000065675, ENSG00000174775, ENSG00000071051, ENSG00000104825, ENSG00000177606, ENSG00000082701, ENSG00000198821, ENSG00000134215, ENSG00000135446, ENSG00000172116, ENSG00000112062, ENSG00000120910, ENSG00000167286, ENSG00000268173, ENSG00000160293, ENSG00000213281, ENSG00000145675, ENSG0000…	1616	100	6879	1.78786	0.0193422	0.00325518	0.0028873	13.8679
KEGG_PATHWAY	hsa04068:FoxO signaling pathway	52	1.26275	9.61672e-05	ENSG00000175387, ENSG00000166949, ENSG00000099860, ENSG00000174775, ENSG00000171862, ENSG00000111276, ENSG00000168610, ENSG00000118515, ENSG00000268173, ENSG00000126457, ENSG00000102882, ENSG00000213341, ENSG00000034713, ENSG00000140443, ENSG00000204060, ENSG00000115904, ENSG00000116717, ENSG00000169032, ENSG00000138764, ENSG00000119699, ENSG00000281518, ENSG00000173846, ENSG00000117560, ENSG0000…	1616	134	6879	1.6519	0.0276915	0.00367349	0.00325833	13.3441
KEGG_PATHWAY	hsa04142:Lysosome	48	1.16561	0.000100643	ENSG00000047249, ENSG00000100280, ENSG00000049860, ENSG00000103811, ENSG00000090674, ENSG00000040531, ENSG00000177628, ENSG00000196743, ENSG00000111670, ENSG00000018280, ENSG00000134575, ENSG00000166311, ENSG00000117410, ENSG00000141012, ENSG00000102805, ENSG00000078081, ENSG00000100600, ENSG00000054983, ENSG00000141337, ENSG00000107331, ENSG00000104341, ENSG00000108784, ENSG00000162511, ENSG0000…	1616	121	6879	1.68865	0.0289617	0.00367349	0.00325833	13.2785
KEGG_PATHWAY	hsa05203:Viral carcinogenesis	72	1.74842	0.000160724	ENSG00000099901, ENSG00000131323, ENSG00000163517, ENSG00000105639, ENSG00000072062, ENSG00000174775, ENSG00000177606, ENSG00000134352, ENSG00000135446, ENSG00000111276, ENSG00000204592, ENSG00000175305, ENSG00000077150, ENSG00000060566, ENSG00000168214, ENSG00000168610, ENSG00000124635, ENSG00000082512, ENSG00000030110, ENSG00000268173, ENSG00000107175, ENSG00000102882, ENSG00000162434, ENSG0000…	1616	205	6879	1.49507	0.0458508	0.00521461	0.00462529	12.6031
KEGG_PATHWAY	hsa04066:HIF-1 signaling pathway	38	0.922778	0.000636837	ENSG00000074800, ENSG00000154582, ENSG00000159399, ENSG00000111674, ENSG00000135766, ENSG00000111276, ENSG00000170525, ENSG00000168610, ENSG00000117394, ENSG00000268173, ENSG00000141736, ENSG00000145675, ENSG00000102882, ENSG00000102265, ENSG00000140443, ENSG00000108443, ENSG00000108515, ENSG00000112715, ENSG00000100292, ENSG00000160712, ENSG00000099875, ENSG00000171791, ENSG00000124181, ENSG0000…	1616	96	6879	1.68499	0.169739	0.0184008	0.0163213	10.6168
KEGG_PATHWAY	hsa00511:Other glycan degradation	12	0.291404	0.000693181	ENSG00000104774, ENSG00000049860, ENSG00000169660, ENSG00000170266, ENSG00000213614, ENSG00000177628, ENSG00000179163, ENSG00000204386, ENSG00000140400, ENSG00000167280, ENSG00000162139, ENSG00000109323	1616	18	6879	2.83787	0.183296	0.0184008	0.0163213	10.4945
KEGG_PATHWAY	hsa03010:Ribosome	49	1.1899	0.00112093	ENSG00000108826, ENSG00000163319, ENSG00000142937, ENSG00000137547, ENSG00000171421, ENSG00000171863, ENSG00000142541, ENSG00000163682, ENSG00000125445, ENSG00000167526, ENSG00000165502, ENSG00000122140, ENSG00000138326, ENSG00000241343, ENSG00000112110, ENSG00000168028, ENSG00000197958, ENSG00000144713, ENSG00000137154, ENSG00000166441, ENSG00000231500, ENSG00000143947, ENSG00000262814, ENSG0000…	1616	136	6879	1.5337	0.279273	0.027276	0.0241934	9.80109
KEGG_PATHWAY	hsa00240:Pyrimidine metabolism	38	0.922778	0.00188844	ENSG00000175482, ENSG00000105258, ENSG00000176890, ENSG00000113356, ENSG00000177700, ENSG00000148606, ENSG00000186141, ENSG00000168495, ENSG00000188641, ENSG00000084774, ENSG00000183696, ENSG00000177084, ENSG00000161980, ENSG00000148229, ENSG00000143156, ENSG00000205309, ENSG00000099817, ENSG00000100142, ENSG00000135318, ENSG00000047315, ENSG00000068654, ENSG00000179958, ENSG00000105849, ENSG0000…	1616	101	6879	1.60157	0.424172	0.0424172	0.0376235	9.04859
KEGG_PATHWAY	hsa04931:Insulin resistance	39	0.947062	0.00374301	ENSG00000108788, ENSG00000173281, ENSG00000065675, ENSG00000172531, ENSG00000082701, ENSG00000136111, ENSG00000025434, ENSG00000171862, ENSG00000198408, ENSG00000117676, ENSG00000060566, ENSG00000140284, ENSG00000168610, ENSG00000117394, ENSG00000268173, ENSG00000107175, ENSG00000145675, ENSG00000108443, ENSG00000143554, ENSG00000130304, ENSG00000142949, ENSG00000071242, ENSG00000147162, ENSG0000…	1616	108	6879	1.53718	0.665464	0.0780685	0.0692457	8.06159
KEGG_PATHWAY	hsa03040:Spliceosome	46	1.11705	0.00403181	ENSG00000147274, ENSG00000174231, ENSG00000110107, ENSG00000136937, ENSG00000110844, ENSG00000099783, ENSG00000132792, ENSG00000137168, ENSG00000171566, ENSG00000111196, ENSG00000136875, ENSG00000130332, ENSG00000139343, ENSG00000143977, ENSG00000136450, ENSG00000167088, ENSG00000183431, ENSG00000102103, ENSG00000161547, ENSG00000182004, ENSG00000106245, ENSG00000109971, ENSG00000108883, ENSG0000…	1616	133	6879	1.47228	0.692619	0.0784859	0.0696159	7.95436

## Sheet: Sheet4
2772 Common differentially expressed genes between ATL-2 and HBZ expressing Jurkat cells
AADACL1
ABCA2
ABCA5
ABCA7
ABCC1
ABCC5
ABCC9
ABCD4
ABCE1
ABCF1
ABCG1
ABCG2
ABHD3
ABHD4
ABI2
ABL1
ABTB2
AC004223.1
AC004449.1
AC006435.1
AC007390.5
AC008743.7
AC010442.1
AC010522.1
AC010536.1
AC010724.8
AC011450.1
AC011479.1
AC012621.2
AC015723.1
AC018892.1
AC020928.2
AC021054.1
AC021593.1
AC021593.2
AC022098.2
AC023024.2
AC024270.1
AC044860.3
AC055839.1
AC073995.2
AC090699.1
AC091132.1
AC091132.4
AC091565.3
AC092329.2
AC099524.1
AC107883.1
AC116904.1
AC124798.1
AC126755.1
AC126755.3
AC127496.3
AC129492.6
AC135457.1
AC135983.5
AC136619.1
ACACA
ACAD8
ACADM
ACADSB
ACADVL
ACAP1
ACAP2
ACAP3
ACBD4
ACBD7
ACOT13
ACPL2
ACSL1
ACSL3
ACSL6
ACSS2
ACTA2
ACTN1
ACVR1
ACVR2A
ACVR2B
ACYP2
ADA
ADAM22
ADAM33
ADAMTS1
ADAMTS13
ADAMTS19
ADAT3
ADC
ADCY9
ADD3
ADI1
ADM
ADM2
ADNP2
ADORA2B
ADRBK2
ADRM1
ADSL
ADSS
ADSSL1
AEBP1
AEN
AF205589.2
AF235103.2
AFF2
AFG3L2
AGBL5
AGL
AGPHD1
AGRN
AGTRAP
AHNAK
AIF1
AIFM2
AIG1
AK1
AK3
AKAP1
AKAP7
AKAP9
AKR1C1
AKT3
AL110118.1
AL121673.2
AL137145.1
AL137145.2
AL161662.1
AL161915.1
AL592307.2
ALCAM
ALDH1A2
ALDH2
ALDH5A1
ALDH6A1
ALDOA
ALDOC
ALG5
ALG8
ALKBH2
ALKBH4
ALKBH8
ALOX12B
ALOX5AP
ALPK1
ALS2
ALS2CR8
AMD 1,00
AMH
AMICA1
AMN
AMN1
AMPD3
AMT
ANKRD17
ANKRD20A4
ANKRD24
ANKRD34A
ANKRD37
ANKRD40
ANKRD42
ANKRD44
ANKRD9
ANTXR1
ANTXR2
ANXA11
ANXA3
ANXA4
AP001011.3
AP002478.2
AP002478.4
AP3B2
AP4S1
APEX1
APH1B
APLP2
APOBEC3G
APOO
AQP3
ARAP2
ARGLU1
ARHGAP10
ARHGAP12
ARHGAP18
ARHGAP25
ARHGAP29
ARHGAP31
ARHGAP33
ARHGAP39
ARHGAP42
ARHGAP5
ARHGEF10
ARHGEF11
ARHGEF12
ARHGEF3
ARHGEF6
ARHGEF7
ARID1A
ARID3B
ARID5B
ARL 16,00
ARL6IP1
ARL6IP5
ARMC1
ARMC2
ARMC5
ARMC7
ARPP21
ARRDC2
ARRDC3
ARSG
AS3MT
ASB13
ASB6
ASMTL
ASPH
ASPHD1
ASRGL1
ASS1
ATAD3C
ATBF1
ATF2
ATF3
ATF5
ATG9A
ATHL1
ATP1B1
ATP2A2
ATP2A3
ATP5A1
ATP5D
ATP5I
ATP5J
ATP6V0C
ATP6V0D1
ATP6V1G1
ATP7B
ATP8A1
ATP8A2
ATP9A
ATPAF1
ATXN3
AURKAIP1
AURKC
AZIN1
B2M
B3GALT6
B3GALTL
B4GALT5
B9D1
B9D2
BAG1
BAG5
BAI1
BAIAP2L2
BAK1
BBS4
BBX
BCAR3
BCAT1
BCHE
BCL11B
BCL2
BCL2L1
BCL2L15
BCL2L2
BCL3
BCL6
BCL7B
BCORL1
BEND3
BEND4
BEND5
BEND6
BEX4
BHLHE40
BICD1
BICD2
BIRC3
BLVRB
BMI1
BNIP3
BPHL
BRD1
BRIP1
BRP44L
BSCL2
BSPRY
BST2
BTBD11
BTBD2
BTBD6
BTG2
BTG3
BTN1A1
BTN2A1
BTN3A1
BTN3A3
BYSL
BZRAP1
C10orf10
C10orf118
C10orf18
C10orf35
C10orf54
C10orf76
C10orf84
C11orf2
C11orf21
C11orf24
C11orf30
C11orf35
C11orf48
C11orf51
C11orf57
C11orf66
C11orf72
C11orf75
C11orf94
C11orf95
C12orf34
C12orf43
C12orf62
C12orf73
C13orf27
C14orf104
C14orf106
C14orf109
C14orf142
C14orf159
C14orf179
C14orf21
C14orf33
C15orf17
C15orf27
C16orf46
C16orf62
C16orf87
C17orf106
C17orf108
C17orf28
C17orf54
C17orf69
C17orf70
C17orf79
C17orf81
C17orf84
C17orf89
C17orf95
C17orf96
C18orf21
C18orf22
C18orf32
C18orf45
C18orf56
C18orf8
C19orf10
C19orf25
C19orf38
C19orf43
C19orf47
C19orf48
C19orf54
C19orf57
C19orf63
C19orf70
C19orf77
C1orf112
C1orf175
C1orf183
C1orf186
C1orf213
C1orf228
C1orf31
C1orf38
C1orf51
C1orf84
C1orf85
C1orf93
C1orf96
C1QL1
C1QTNF1
C1QTNF4
C1QTNF6
C1RL
C20orf108
C20orf117
C20orf152
C20orf160
C20orf29
C20orf7
C20orf82
C21orf56
C21orf57
C21orf58
C21orf7
C22orf39
C22orf46
C2CD2
C2CD3
C2CD4C
C2orf15
C2orf64
C2orf68
C2orf72
C2orf81
C2orf89
C3orf18
C3orf26
C3orf33
C3orf39
C3orf58
C3orf64
C4orf21
C4orf23
C4orf34
C4orf42
C4orf48
C4orf49
C5
C5orf13
C5orf33
C5orf41
C5orf43
C5orf55
C5orf56
C5orf62
C6orf1
C6orf108
C6orf129
C6orf130
C6orf153
C6orf170
C6orf204
C6orf27
C6orf47
C7orf29
C7orf36
C7orf47
C7orf50
C7orf53
C7orf68
C8orf38
C8orf58
C8orf59
C8orf73
C8orf76
C8orf83
C9orf114
C9orf126
C9orf140
C9orf156
C9orf169
C9orf46
C9orf75
C9orf78
C9orf9
CA13
CABLES1
CACNA1A
CACNA1G
CACNA1H
CACNA1I
CACNB4
CADM4
CALHM2
CALM1
CALR
CAMK2D
CAMK2N2
CAMSAP1L1
CANX
CAPN11
CAPN3
CARD10
CARD11
CARD9
CARHSP1
CARNS1
CARS2
CASC4
CASD1
CASP10
CASP3
CAT
CATSPER2
CATSPERG
CBFA2T2
CBFA2T3
CBL
CBS
CBWD1
CBX6
CBX7
CBY1
CCBL1
CCDC102A
CCDC107
CCDC113
CCDC116
CCDC124
CCDC134
CCDC137
CCDC14
CCDC144A
CCDC144C
CCDC146
CCDC157
CCDC159
CCDC18
CCDC24
CCDC56
CCDC59
CCDC61
CCDC64
CCDC64B
CCDC66
CCDC74B
CCDC85B
CCDC85C
CCDC94
CCDC99
CCNB3
CCND3
CCNE2
CCNG1
CCNG2
CCNJ
CCNO
CCNY
CCPG1
CCR4
CCR5
CCR7
CCRN4L
CCT3
CD109
CD226
CD247
CD28
CD37
CD3D
CD4
CD44
CD46
CD48
CD5
CD53
CD59
CD6
CD72
CD79A
CD82
CD83
CD84
CD96
CD99
CDADC1
CDC123
CDC2L6
CDC34
CDC37
CDC42EP2
CDC42EP4
CDC5L
CDC6
CDCA5
CDCA7
CDH2
CDH23
CDHR1
CDK10
CDK2AP1
CDK5RAP3
CDK6
CDKN1C
CDKN2AIP
CDYL2
CECR1
CECR6
CELF5
CELSR1
CELSR3
CENPO
CENPP
CENPV
CENPW
CEP110
CEP68
CEP70
CERCAM
CES3
CFHR3
CFL2
CFP
CGGBP1
CGN
CHAC2
CHCHD10
CHDH
CHEK1
CHI3L2
CHML
CHMP6
CHRAC1
CHRNA10
CHRNA3
CHRNA6
CHUK
CIB2
CISD2
CISD3
CKAP4
CLCN5
CLCN6
CLDND1
CLEC2B
CLIP2
CLIP3
CLMN
CLPB
CLPP
CLYBL
CMTM4
CMTM6
CMTM8
CNDP2
CNKSR2
COG6
COL11A2
COL18A1
COL1A1
COL25A1
COL6A1
COL9A2
COMMD1
COMMD5
COMTD1
COPE
COPS3
COQ4
CORO1A
CORO1C
CORO6
COX11
COX7A2L
CPEB1
CPEB4
CPNE2
CPPED1
CPXM1
CREBL1
CRELD1
CRELD2
CREM
CRLF1
CROT
CRTAP
CSDA
CSF1
CSGALNACT2
CSPP1
CSRNP1
CSRNP2
CSRP2
CST3
CSTF2
CTBS
CTD-2260A17.2
CTDP1
CTDSPL2
CTH
CTNNA1
CTNNB1
CTNNBIP1
CTPS
CTRL
CTSH
CTSS
CTTN
CTU2
CUBN
CX3CR1
CXCR4
CXorf56
CXorf57
CXorf65
CXXC1
CXXC4
CXXC5
CYBA
CYBRD1
CYFIP1
CYP1A1
CYP26B1
CYP27B1
CYP46A1
CYTH4
CYTIP
CYTSB
D2HGDH
DAAM2
DAB2IP
DAK
DALRD3
DAPK2
DAPK3
DAPP1
DARS
DAXX
DBN1
DBNDD1
DCAF13
DCP2
DCST2
DDB1
DDB2
DDHD1
DDI2
DDIT4
DDR2
DDT
DDTL
DDX19B
DDX47
DDX51
DDX56
DDX58
DDX6
DENND1B
DENND3
DENND4B
DENND4C
DFFB
DFNB59
DGAT1
DGAT2
DGCR6
DGCR8
DGKD
DHDDS
DHDH
DHRS12
DHRS3
DHRS4L2
DHTKD1
DHX33
DHX58
DIAPH1
DIMT1L
DISC1
DISP2
DLK2
DLX1
DLX2
DMPK
DMXL2
DNA2
DNAH10
DNAH17
DNAJA1
DNAJB11
DNAJB14
DNAJB5
DNAJC2
DNAJC4
DNAJC6
DNAJC9
DNAL1
DNASE1
DNM1
DNMBP
DNMT3B
DNTTIP2
DOC2A
DOCK11
DOCK3
DOCK4
DOCK9
DOHH
DOK2
DOK3
DOK4
DOK7
DOLK
DOLPP1
DPCD
DPEP1
DPP3
DPP9
DPYD
DRD4
DRP2
DTNB
DTNBP1
DTWD2
DTX1
DTX4
DUS3L
DUSP1
DUSP12
DUSP16
DUSP2
DUSP22
DYM
DYNC2H1
DYNLL2
E2F2
EBAG9
EBF4
ECHDC1
ECHDC2
ECM1
EDIL3
EFCAB3
EFEMP2
EFHA2
EFNB2
EGLN1
EGR1
EHD1
EHD3
EIF2AK4
EIF2C4
EIF3D
EIF3G
EIF3J
EIF3S8
EIF4A2
EIF4A3
EIF4B
EIF4E3
EIF4G1
EIF4G2
EIF5A2
EIF6
ELAC1
ELAC2
ELFN2
ELK3
ELL
ELL2
ELMO1
ELMOD3
ELOF1
ELOVL4
EMB
EMG1
EML5
EMR2
ENAH
ENGASE
ENO1
ENO2
ENOPH1
ENPEP
ENPP1
ENSA
ENY2
EPAS1
EPB41L1
EPB41L2
EPB41L5
EPHB4
EPHB6
EPSTI1
ERAP1
ERCC2
ERGIC1
ERH
ERMP1
ERO1LB
ESPNL
ESRRA
ETS1
ETS2
ETV2
ETV3
ETV5
EVI2A
EVI2B
EVI5
EWSR1
EXOC4
EXPH5
F11R
F12
F2R
F3
F8A1
FABP5
FADS2
FAH
FAHD2B
FAIM
FAM100A
FAM100B
FAM101B
FAM104B
FAM108C1
FAM113A
FAM115A
FAM116A
FAM116B
FAM117A
FAM120C
FAM125B
FAM128A
FAM132A
FAM132B
FAM133B
FAM134B
FAM13B
FAM149B1
FAM160A1
FAM164A
FAM171B
FAM174A
FAM176A
FAM184A
FAM188A
FAM21B
FAM21C
FAM22D
FAM27B
FAM35A
FAM35B
FAM3A
FAM40B
FAM46C
FAM49A
FAM50A
FAM53B
FAM58A
FAM59A
FAM65B
FAM69A
FAM69B
FAM70A
FAM82A2
FAM89B
FAM91A1
FAT1
FBLN2
FBLN5
FBN3
FBRSL1
FBXL4
FBXO10
FBXO24
FBXO36
FBXO9
FBXW8
FCGRT
FDFT1
FDX1L
FDXACB1
FERMT3
FGD4
FGD5
FGD6
FGF18
FGFRL1
FHDC1
FHL1
FHL2
FIZ1
FKBP10
FKBP11
FKBP1B
FKBP4
FKBP7
FKBPL
FLAD1
FLOT1
FLOT2
FLT1
FMNL1
FMNL2
FMO5
FNTA
FOSL2
FOXB1
FOXN3
FOXO4
FOXP1
FOXP4
FOXRED2
FRMD4A
FRS3
FSCN1
FSIP1
FTH1
FUBP1
FUK
FUT11
FUT8
FXR1
FXR2
FYB
FYCO1
FYN
FZD1
FZD2
FZD3
FZD7
G6PC3
GAA
GABARAPL2
GABBR1
GADD45A
GADD45B
GALC
GALE
GALK2
GALNS
GALNT12
GALNT2
GALNT7
GALT
GANC
GAPDH
GAR1
GARNL3
GART
GATAD2A
GBA
GBAS
GBE1
GBP1
GBP2
GCC2
GCET2
GCHFR
GDAP1
GDF11
GEMIN5
GFER
GFI1
GIMAP6
GJC1
GKAP1
GLB1L
GLB1L2
GLB1L3
GLDN
GLI3
GLMN
GLT8D4
GLTSCR2
GLYCTK
GMIP
GMNN
GMPPA
GNAQ
GNAZ
GNPNAT1
GNPTAB
GNRH1
GOLGA3
GOLGA6L3
GOLM1
GOLPH3
GPC1
GPC2
GPCPD1
GPN2
GPR124
GPR137C
GPR153
GPR160
GPR162
GPR172A
GPR174
GPR175
GPR44
GPR56
GPR68
GPRIN1
GPX1
GPX4
GRAMD1C
GRAMD4
GRB10
GRID2IP
GRK5
GRK6
GRN
GSDMD
GSK3A
GSR
GSTA4
GTF2A1
GTF2F1
GTF2IRD1
GTF3C4
GTF3C6
GTSF1
GUCA1B
GUCY2D
GYPC
H1F0
H2AFY
HABP4
HACE1
HAGH
HAUS1
HBEGF
HCCS
HDAC1
HDAC11
HDAC2
HDAC4
HDAC5
HDAC7
HDHD1A
HEATR1
HEATR5A
HEBP1
HECTD2
HERC6
HERPUD1
HERPUD2
HES6
HES7
HESX1
HEXA
HEXB
HEY1
HEYL
HHEX
HIBCH
HIGD2A
HIP1
HIST1H1C
HIST1H2AC
HIST1H2BC
HIST1H2BD
HIST1H2BJ
HIST1H2BK
HIST1H2BN
HIST1H3E
HIST1H4I
HIST2H2AC
HIVEP1
HK1
HLA-A
HLA-E
HM13
HMBOX1
HMGB2
HMGCL
HMGCR
HMGN5
HMOX1
HMOX2
HN1
HNRNPA0
HNRNPD
HNRNPH1
HNRNPM
HNRNPR
HOMER3
HOXA13
HOXC10
HPCAL4
HPDL
HPS4
HRH4
HRK
HS6ST1
HSD17B12
HSD17B8
HSF4
HSP90B1
HSPA14
HSPA1B
HSPA5
HSPB1
HSPG2
HTATSF1
HUNK
HYAL3
HYOU1
ICA1
ICA1L
ICAM1
ICAM3
ICAM4
ICMT
ICOSLG
ID1
ID2
ID3
IDH2
IER2
IFI27L1
IFI27L2
IFI44
IFI6
IFITM1
IFNGR2
IFT74
IGF2R
IGFBP2
IKBIP
IL11
IL15
IL16
IL17RD
IL18BP
IL20RB
IL21R
IL2RA
IL4I1
IL4R
IL6R
IL6ST
IL7R
ILF2
IMMP2L
IMP4
ING3
ING4
INPP5B
INTS4
INTS9
IP6K2
IQCC
IQCH
IQGAP2
IQGAP3
IQSEC1
IRF5
IRX3
ISCA2
ISG15
ISG20
ISG20L2
ISOC2
ITFG3
ITGA10
ITGA3
ITGA4
ITGA5
ITGA7
ITGAE
ITGB4
ITM2A
ITM2B
ITM2C
ITPR1
ITSN1
JAK3
JAKMIP2
JAM2
JARID2
JAZF1
JDP2
JMJD5
JOSD2
JPH1
JTB
JUNB
JUND
JUP
KANK3
KBTBD4
KBTBD8
KCNAB2
KCND1
KCNIP3
KCNJ10
KCNJ11
KCNK1
KCNK12
KCNN4
KCTD11
KCTD12
KCTD16
KCTD19
KCTD3
KEL
KHNYN
KIAA0182
KIAA0195
KIAA0240
KIAA0247
KIAA0284
KIAA0513
KIAA0528
KIAA0556
KIAA0802
KIAA0922
KIAA1024
KIAA1147
KIAA1161
KIAA1328
KIAA1462
KIAA1468
KIAA1522
KIAA1530
KIAA1609
KIAA1632
KIAA1704
KIAA1712
KIAA1958
KIF14
KIF15
KIF1C
KIF3A
KIF7
KIFC2
KLC4
KLF10
KLF12
KLF2
KLF3
KLF6
KLHDC8B
KLHL13
KLHL28
KLHL29
KLHL3
KLHL36
KLHL5
KLHL6
KLHL8
KLRAQ1
KPTN
KREMEN1
KSR1
KTN1
L3MBTL
LACTB
LAG3
LAGE3
LAIR1
LAMP3
LANCL2
LAP3
LAPTM4B
LAPTM5
LASS4
LAT
LAT2
LAX1
LBH
LBR
LBX2
LCMT2
LCP2
LEF1
LEMD2
LENG8
LEPR
LEPREL4
LETMD1
LGALS1
LGALS8
LGALS9
LGMN
LIMD2
LIMK2
LIMS2
LITAF
LMAN1
LMBRD2
LMNA
LMNB2
LMO2
LMO4
LMO7
LOXL3
LPAR2
LPAR6
LPCAT1
LPCAT3
LPIN2
LPIN3
LRCH4
LRIG1
LRP10
LRP11
LRP12
LRRC16A
LRRC20
LRRC23
LRRC33
LRRC36
LRRC37A
LRRC37A2
LRRC47
LRRC4B
LRRC8C
LRRN1
LRWD1
LSG1
LSM 1,00
LSP1
LTBP4
LTV1
LY6G5C
LYAR
LYRM1
LYSMD4
LYST
LZTFL1
MAF 1,00
MAFF
MAFG
MAFK
MAGEE1
MAGI1
MAGOH
MAGOHB
MALT1
MAN1A1
MAN1C1
MAN2A1
MAN2A2
MAN2B1
MANBA
MANEAL
MANSC1
MAP1A
MAP2K1
MAP2K5
MAP3K1
MAP3K11
MAP3K12
MAP3K8
MAP4
MAP4K3
MAP6D1
MAP7D1
MAP9
MAPK11
MAPK13
MAPK3
MAPK7
MAPK8IP2
MAPRE2
2003-03-01
2005-03-01
2007-03-01
2008-03-01
MARCKSL1
MASP2
MAT2A
MATK
MBD2
MBP
MBTPS2
MCC
MCF2L2
MCM10
MCM7
MCM9
MCOLN1
MCTP1
MCTP2
MDFIC
MDH1B
MDK
ME2
MED10
MED12L
MED17
MED22
MED6
MEF2C
MEGF6
MEN1
METRNL
METTL11A
METTL4
METTL9
MEX3C
MFAP4
MFGE8
MFI2
MFSD2A
MGAT1
MICA
MICAL1
MICALL2
MICB
MID1
MINK1
MKLN1
MKNK2
MKRN1
MLF1IP
MLL5
MLLT1
MLLT3
MLXIP
MLXIPL
MMACHC
MMP25
MOBKL2A
MOGS
MON1A
MORC2
MORN1
MPG
MPPE1
MPZ
MRC2
MRPL1
MRPL12
MRPL36
MRPL4
MRPL40
MRPL41
MRPL48
MRPL55
MRPS18C
MRPS7
MSH5
MSRA
MSRB2
MSTO1
MT1X
MT2A
MTA2
MTDH
MTERF
MTF1
MTF2
MTHFR
MTL 5,00
MTX1
MTX3
MUC1
MVP
MXD3
MYB
MYC
MYCBPAP
MYCL1
MYCN
MYEF2
MYH3
MYLIP
MYLK
MYLK2
MYO15B
MYO18A
MYO18B
MYO1A
MYO5C
MYO7B
MYOM1
MYST1
MYST3
NAA16
NAAA
NAB1
NACC1
NADK
NAGLU
NANS
NAP1L1
NAPG
NAPRT1
NBEA
NBEAL1
NBEAL2
NBL1
NBN
NBPF15
NBPF3
NBPF9
NCBP1
NCK2
NCLN
NCR3
NDC80
NDRG2
NDST3
NDUFA12
NDUFA13
NDUFAF4
NDUFB2
NDUFB5
NDUFS6
NECAB3
NEDD4
NEK3
NELF
NEU1
NEU3
NEURL1B
NEURL4
NF2
NFAM1
NFATC4
NFIA
NFKB2
NFKBID
NFKBIE
NFKBIZ
NGFR
NGLY1
NICN1
NID2
NINJ2
NINL
NIPA1
NIPSNAP3A
NKD2
NKIRAS1
NKRF
NKTR
NKX2-5
NLRC5
NLRX1
NMNAT3
NMT2
NOD1
NOL3
NOL9
NOLC1
NOP14
NOP2
NOTCH2
NOTCH4
NOTUM
NOVA1
NPC2
NPHP3
NPHP4
NPIP
NPM1
NPNT
NPPC
NPTXR
NQO1
NR1D1
NR1H3
NR2C2
NR4A2
NR4A3
NRAS
NRBP2
NRN1
NRTN
NSD1
NSMAF
NSMCE1
NSUN2
NT5C3
NT5C3L
NT5DC3
NT5E
NTN5
NUBP1
NUDCD1
NUDCD3
NUDT13
NUDT14
NUDT18
NUDT6
NUDT7
NUFIP1
NUP133
NUP155
NUP54
NUP88
NUS1
NXF3
NYNRIN
OAF
OAS2
OAS3
OBFC2B
OCIAD2
OGDHL
OGN
OGT
ONECUT2
OOEP
OPN3
ORAI1
OSBP2
OSBPL5
OSBPL6
OSBPL7
OSGEP
OSGIN1
OTUD7B
OXNAD1
OXSR1
OXTR
P2RX1
P2RX4
P2RX6
P4HA1
PAAF1
PABPC1L
PACS2
PACSIN1
PAFAH1B3
PAFAH2
PAIP2B
PAM
PANX1
PAOX
PAPLN
PAPOLG
PAPSS2
PAQR4
PAQR6
PARD3
PARL
PARP12
PARP15
PARP8
PARVG
PAWR
PAXIP1
PBEF1
PBX4
PCDH10
PCDHB2
PCMTD1
PCNXL3
PCOLCE
PCTK3
PCTP
PDE2A
PDE8B
PDE9A
PDIA4
PDK1
PDPK1
PDRG1
PDSS1
PDXDC2P
PEA15
PEAR1
PELI3
PEX1
PEX6
PFDN2
PFKL
PGAP1
PGAP3
PGBD1
PGCP
PGK 1,00
PGM1
PHAX
PHF21A
PHF23
PHKA2
PHKB
PHLDA1
PHTF1
PIF1
PIGV
PIK3AP1
PIK3C2B
PIK3CA
PIKFYVE
PIM2
PIM3
PINX1
PION
PIP4K2C
PIP5K2A
PISD
PITPNM3
PKD1
PKIA
PKM2
PLAA
PLAC8
PLAGL2
PLCB2
PLCD1
PLCD3
PLCG1
PLCG2
PLCH1
PLCL1
PLCL2
PLCXD1
PLD2
PLEK
PLEKHA2
PLEKHA4
PLEKHA7
PLEKHA8
PLEKHB1
PLEKHC1
PLEKHG3
PLEKHH3
PLEKHM1
PLEKHO1
PLIN3
PLK3
PLOD1
PLTP
PLXDC1
PLXNB3
PLXNC1
PML
PMM1
PMM2
PMVK
PNMA2
PNO1
PNRC1
POC1B
POFUT1
POFUT2
POLB
POLD4
POLE
POLE3
POLG
POLI
POLR1B
POLR1C
POLR2B
POLR3H
POMP
POMT2
PPAPDC2
PPCS
PPDPF
PPFIA4
PPIB
PPIF
PPIP5K1
PPM1E
PPM1G
PPM1J
PPM1N
PPOX
PPP1R10
PPP1R14B
PPP1R16B
PPP1R2
PPP1R3B
PPP2R3B
PPP2R3C
PPP2R4
PPP2R5B
PPP3CC
PPP4R1L
PPP6R3
PQBP1
PRAME
PRCC
PRDM4
PRELID1
PREPL
PREX1
PRF1
PRKACA
PRKAG2
PRKCB
PRKCH
PRKCI
PRKCQ
PRKCZ
PRMT5
PRNP
PROCR
PRPF19
PRPF8
PRR13
PRR19
PRR3
PRRT4
PRUNE2
PSAP
PSD2
PSMA8
PSMB2
PSMB9
PSMC2
PSMC6
PSMD1
PSMG3
PSTPIP1
PSTPIP2
PTAFR
PTAR1
PTGER4
PTGES2
PTK2B
PTMS
PTP4A1
PTPLAD2
PTPN22
PTPN7
PTPRD
PTPRF
PTPRJ
PTPRK
PTPRM
PTPRU
PTRF
PVR
PVRL3
PWP2
PXMP2
PYCR1
PYCRL
PYGB
PYROXD1
QKI
QPRT
QRSL1
QTRTD1
RAB11FIP4
RAB11FIP5
RAB12
RAB20
RAB30
RAB34
RAB35
RAB37
RAB3A
RAB3B
RAB3D
RAB3GAP1
RAB6B
RAB7L1
RAB8B
RABEP1
RABGGTA
RABIF
RAC2
RAD1
RAD51L1
RAD52
RAD54L
RAG1
RAG2
RALA
RANBP3
RANBP9
RANGRF
RAP2A
RAPGEF1
RAPGEF3
RAPGEF4
RAPH1
RARA
RARS
RASA2
RASD2
RASEF
RASGRP1
RASGRP4
RASIP1
RASL11A
RASSF4
RBBP6
RBBP8
RBCK1
RBKS
RBM19
RBM28
RBM33
RBM4
RBMX
RBPJ
RBPMS2
RC3H2
RCBTB2
RCN1
RCOR2
RCSD1
RDH10
RDH11
RDH16
REC8
RECK
REEP6
RELL2
RENBP
REV1
RFESD
RFFL
RFNG
RFTN1
RFX5
RFX8
RG9MTD2
RGL2
RGPD1
RGPD2
RGPD3
RGPD8
[truncated: 773 more rows]
