# Supplementary material for: The endogenous HBZ interactome in ATL leukemic cells reveals an unprecedented complexity of host interacting partners involved in RNA splicing
Source: Front Immunol. 2022 Aug 1;13:939863. doi: 10.3389/fimmu.2022.939863 (PMC9376625; doi:10.3389/fimmu.2022.939863)
Supplement: Supplementary Data Sheet 3 — (1) Total ASE in ATL-2 vs MOLT-4 (2) Exon skipping events in ATL-2 vs MOLT-4 (3) Alternative acceptor site in ATL-2 vs MOLT-4 (4) Alternative donor site in ATL-2 vs MOLT-4 (5) Mutually exclusive exons in ATL-2 vs MOLT-4 (6) Multiple exons skipping in ATL-2 vs MOLT-4 (7) Total ASE in Jurkat-HBZ cells vs Jurkat cells (8) Exon skipping events in Jurkat-HBZ cells vs Jurkat cells (9) Alternative acceptor site in Jurkat-HBZ expressing cells vs Jurkat cells (10) Alternative donor site in Jurkat-HBZ cells vs Jurkat cells (11) Mutually exclusive exons in Jurkat-HBZ expressing cells vs Jurkat cells (12) Multiple exons skipping in Jurkat-HBZ cells vs Jurkat cells (13) GO-DAVID analysis of HBZ-induced ASEs (14) Exon ontology analysis of HBZ-induced ASEs [file Table_3.xlsx]

## Sheet: content
1	Total ASE in ATL-2 vs MOLT4
2	exon skipping events in ATL-2 vs MOLT4
3	alternative acceptor site in ATL-2 vs MOLT4
4	alternative donor site in ATL-2 vs MOLT4
5	mutually exclusive exons in ATL-2 vs MOLT4
6	multiple exons skipping in ATL-2 vs MOLT4
7	Total ASE in Jurkat-HBZ expressing cells vs Jurkat cells
8	exon skipping events in Jurkat-HBZ expressing cells vs Jurkat cells
9	alternative acceptor sitein Jurkat-HBZ expressing cells vs Jurkat cells
10	alternative donor site in Jurkat-HBZ expressing cells vs Jurkat cells
11	mutually exclusive exons in Jurkat-HBZ expressing cells vs Jurkat cells
12	multiple exons skipping in Jurkat-HBZ expressing cells vs Jurkat cells
13	GO-DAVID analysis of HBZ-induced ASEs
14	Exon-Ontology analysis of HBZ-induced ASEs

## Sheet: 1
Events	Pvalue<=0.05 & deltaPSI>=10%	ALL
exon skipping	801	30977
acceptor	358	59045
donor	578	39226
mutually exclusive	3	166
multiple exons skipping	378	18796

## Sheet: 2
gene_symbol	exon_skipped	coordonnees	exons_flanquants	psi_ATL2_n1	psi_ATL2_n2	psi_ATL2_n3	psi_MOLT4_n1	psi_MOLT4_n2	psi_MOLT4_n3	deltaPSI	valeur abs deltaPSI	pvalue_glm	pvalue_corrigee_glm
NAB1	3	2:191520703-191520879	2:4	0.879518	0.967213	0.954545	0.380952	0.0344828	0.111111	0.843434	0.843434	0	0
MYO9B	37	19:17321142-17321189	36:38	0.91	0.943396	0.959276	0.212264	0.0230769	0.105263	0.838133	0.838133	0	0
IL3RA	11	X:1499916-1499997	10:12	NA	1	0.5	0	0	0	0.75	0.75	7.32747e-15	3.02644e-12
IL32	2	16:3115622-3115711	1:3	0.413043	0.231959	0.229358	0.915254	0.983051	0.977273	-0.745314	0.745314	0	0
PMS2	14	7:6022455-6022622	13:15	1	1	1	0.26087	0.24	0.470588	0.73913	0.73913	0	0
PTK2B	29	8:27303311-27303436	28:30	1	0.904255	0.875	0.684211	0.166667	0.175	0.729255	0.729255	1.09135e-13	3.84167e-11
CHD8	3	14:21898960-21899867	2:4	0.0588235	0.0322581	0.05	0.738636	0.814433	0.768421	-0.718421	0.718421	0	0
ANKMY1	19	2:241421600-241421678	18:20	0.318182	0.153846	0.153846	0.866667	0.833333	0.875	-0.712821	0.712821	7.34102e-12	1.97741e-09
LEF1	7	4:109002742-109002825	6:8	0.101064	0.334746	0.166667	0.380744	0.924453	0.871856	-0.70519	0.70519	7.89112e-07	6.86059e-05
CREB1	12	2:208441834-208441924	11:13	0.705882	NA	0.928571	0.15	0.363636	0.121951	0.667227	0.667227	2.733e-10	5.39236e-08
CEP164	4	11:117206321-117206396	3:5	0.681818	0.781609	0.808081	0.166667	0.333333	0	0.614943	0.614943	1.40687e-10	2.86715e-08
CEP164	19	11:117253512-117253658	18:20	0.234043	0.112069	0.128713	0.625	0.846154	NA	-0.606864	0.606864	5.41854e-08	6.59692e-06
SLC3A2	2	11:62638217-62638309	1:3	0.0166667	0	0.00952381	0.604278	0.622222	0.533333	-0.594754	0.594754	0	0
ACACA	34	17:35581913-35582026	33:35	0.994536	1	1	0.425974	0.420455	0.434211	0.574026	0.574026	0	0
MDM1	8	12:68710361-68710390	7:9	0.32	0.196429	0.230769	0.625	0.913043	0.8	-0.569231	0.569231	2.82737e-09	4.73424e-07
ZNF778	6	16:89291963-89292039	5:7	1	1	1	NA	0.444444	0.45	0.552778	0.552778	1.66533e-15	7.16487e-13
NVL	23	1:224420903-224420991	22:24	0.384615	0.580645	0.459459	1	1	1	-0.540541	0.540541	0	0
NSG1	9	4:4388846-4388900	8:10	1	1	1	0.33871	0.477477	0.567376	0.522523	0.522523	8.15168e-07	7.01429e-05
C8orf59	2	8:86131465-86131592	1:3	0.786765	0.666667	0.618182	0.170213	0.146154	0.147059	0.519608	0.519608	0	0
FMNL3	26	12:50040422-50040536	25:27	0.666667	0.493671	0.562814	0.0769231	0.0482456	0.0429448	0.514568	0.514568	1.03473e-13	3.72707e-11
DIS3	3	13:73354984-73355141	2:4	0.74	0.906977	0.875	0.36	0.361446	0.470588	0.513554	0.513554	1.22125e-15	5.32824e-13
PHTF2	14	7:77567027-77567155	13:15	0.911111	0.965517	0.974359	0.538462	0.470588	0.384615	0.494929	0.494929	1.11022e-16	5.21081e-14
DIAPH2	2	X:95990757-95990789	1:3	0.571429	0.366667	0.541667	0.131579	0.0166667	0.0512821	0.490385	0.490385	6.02962e-12	1.65292e-09
WDR27	10	6:170063659-170063745	9:11	0.282609	0.37931	0.38	0.870968	0.867925	0.826087	-0.488614	0.488614	4.65206e-12	1.32208e-09
STARD4	4	5:110837660-110837786	3:5	0.890365	0.805411	0.818773	0.550781	0.333333	0.333333	0.48544	0.48544	7.14599e-05	0.00238793
KIAA1468	25	18:59947593-59947675	24:26	NA	0.5	0.272727	0.904762	NA	0.833333	-0.482684	0.482684	0.000125345	0.00367691
MRE11A	6	11:94212840-94212927	5:7	1	1	1	0.597403	0.518519	0.5	0.481481	0.481481	0	0
SLCO4A1	9	20:61299364-61299536	8:10	0.928826	0.988473	0.956229	0.688889	0.481481	0.433333	0.474747	0.474747	0	0
CCDC88A	27	2:55530205-55530288	26:28	0.209677	0.114286	0.138298	0.605263	0.598837	0.702381	-0.466965	0.466965	9.69225e-14	3.5322e-11
MYO5A	32	15:52630007-52630081	31:33	0.0990991	0.0775194	0.0763889	0.423077	0.541667	0.666667	-0.464147	0.464147	0	0
TRIM16	9	17:15554365-15555260	7:13	0.888889	0.897436	0.820513	0.428571	0.333333	0.769231	0.460317	0.460317	3.14684e-06	0.000212374
RP11-385D13.1	7	17:15554365-15555260	5:11	0.888889	0.897436	0.820513	0.428571	0.333333	0.769231	0.460317	0.460317	3.14684e-06	0.000212374
C1orf107	12	1:210016796-210017041	11:13	0.935484	1	1	0.742857	0.54	0.490566	0.46	0.46	2.43139e-14	9.18501e-12
MTMR1	4	X:149880814-149880837	3:5	0.0625	0.012987	0.0131579	0.472727	0.828358	0.375	-0.459569	0.459569	0	0
RASSF1	4	3:50374604-50375003	3:5	0.536585	0.542169	0.731343	1	1	0.961538	-0.457831	0.457831	1.48717e-11	3.71516e-09
GKAP1	11	9:86383729-86383885	10:12	0.777778	0.714286	0.666667	0.258621	0.361111	0.232558	0.455665	0.455665	8.68526e-06	0.000474503
KIAA1712	11	4:175237681-175237718	10:12	0.8	0.454545	0.222222	0.909091	0.62069	0.947368	-0.454545	0.454545	0.000408138	0.00884737
FAM63B	5	15:59113916-59114022	4:6	0.5	0.516129	0.54902	0.969697	0.854167	0.970588	-0.453568	0.453568	1.9062e-09	3.26235e-07
ZNF295	4	21:43422459-43422672	3:5	0.619048	0.634146	0.484375	0.153846	0.352941	0.166667	0.452381	0.452381	0.00166296	0.0253636
PLEC	39	8:144996672-145000052	38:40	0.827397	0.784281	0.826152	0.142857	0.4	0.375	0.451152	0.451152	5.95029e-09	9.17026e-07
CCNDBP1	10	15:43486279-43486335	9:11	0.0252101	0.00966184	0.0224215	0.344538	0.471698	0.5	-0.449277	0.449277	0	0
FAM55C	2	3:101498286-101498744	1:3	0.625	0.8	0.8	0.34375	0.418605	0.352941	0.447059	0.447059	7.13063e-08	8.36687e-06
PPP3CC	14	8:22396982-22397011	13:15	0.397059	0.329545	0.298701	0.684211	0.8	0.775862	-0.446317	0.446317	2.22045e-16	1.02661e-13
HELLS	4	10:96316936-96316979	3:5	0.0145631	0.0375	0.0447761	0.510067	0.482759	0.306818	-0.445259	0.445259	5.0826e-13	1.71134e-10
CCDC57	2	17:80165607-80165924	1:3	0.511111	0.558824	0.533333	0	0.105263	0.0952381	0.438095	0.438095	3.12888e-10	6.0958e-08
SLC2A6	8	9:136338537-136338722	7:9	0.921569	0.883621	0.929515	0.486842	0.571429	0.4	0.434727	0.434727	2.20402e-08	2.94284e-06
ULBP1	4	6:150291152-150291283	3:5	0.977273	1	0.979592	0.55	0.557692	0.314286	0.429592	0.429592	1.38423e-12	4.24546e-10
FSD1L	6	9:108241635-108241657	5:7	0.111111	0.333333	0.368421	0.697674	NA	0.827586	-0.429297	0.429297	7.60763e-06	0.000430039
ATP9B	38	18:77135394-77135426	37:39	0.185185	0.181818	0.047619	0.609756	0.305556	0.62069	-0.427938	0.427938	3.70492e-06	0.000240099
GDPD5	10	11:75190289-75190533	8:11	0.682927	0.789474	0.66	NA	0.409091	0.105263	0.42575	0.42575	3.63225e-07	3.41995e-05
GGCX	10	2:85779539-85779690	9:11	0.872727	0.9375	0.819444	0.45	0.709677	0.304348	0.422727	0.422727	1.29085e-07	1.41296e-05
SMC5	19	9:72961495-72961565	18:20	0.451852	0.505435	0.42953	0.844037	0.928571	0.874016	-0.422164	0.422164	0	0
PRMT1	5	19:50183390-50183510	4:6	0.320755	0.777778	0.553571	0.0472441	0.315385	0.132743	0.420828	0.420828	9.03777e-07	7.67022e-05
ANO8	15	19:17438247-17438378	14:16	0.970588	1	0.918367	0.55	0.6	0.363636	0.420588	0.420588	3.07215e-10	6.02316e-08
SLC25A26	3	3:66286968-66287124	2:4	0.681818	0.8125	0.753086	0.333333	0.278689	0.5	0.419753	0.419753	7.43473e-09	1.11799e-06
N6AMT2	3	13:21311862-21311944	2:4	0.732759	0.822917	0.75	0.333333	0.272727	0.454545	0.416667	0.416667	6.99699e-11	1.54818e-08
DBF4B	7	17:42809546-42809633	6:8	0.282051	0.178571	0.214286	0.627907	0.387097	0.625	-0.410714	0.410714	0.000189143	0.00510374
GABPA	2	21:27107532-27107889	1:3	0.346667	0.307692	0.150442	0.56	0.75	0.717949	-0.410256	0.410256	1.47097e-09	2.55991e-07
ZNF410	11	14:74388769-74388909	10:12	0.55	0.472081	0.590164	0.857143	0.986111	0.959677	-0.409677	0.409677	9.42579e-14	3.47599e-11
AC055839.1	20	17:5403351-5404568	19:21	0.75	0.582278	0.592814	NA	1	1	-0.407186	0.407186	0.000337461	0.00773253
FAM113A	2	20:2820857-2821332	1:3	0.617391	0.48	0.522222	NA	1	0.846154	-0.400855	0.400855	1.8934e-05	0.00085374
NKTR	6	3:42661508-42661535	5:7	0.549296	0.10989	0.125	0.416667	0.708333	0.522727	-0.397727	0.397727	0.000481075	0.0100015
ARAP1	34	11:72403798-72403830	33:35	0.0535714	0.0265487	0.0787402	0.53211	0.44898	0.266055	-0.395408	0.395408	2.39362e-11	5.74784e-09
C14orf101	5	14:57070533-57070710	4:6	0.894737	0.945946	0.806452	0.5	0.4	0.644444	0.394737	0.394737	8.28408e-07	7.08884e-05
MALT1	7	18:56378153-56378185	6:8	0.618421	0.5	0.680851	0.22449	0.128205	0.461538	0.393931	0.393931	1.5138e-06	0.000114373
DNAJB4	2	1:78470618-78471005	1:3	0.705882	0.590909	0.608696	1	1	0.857143	-0.391304	0.391304	8.01237e-05	0.00261813
WASH6P	5	X:155252364-155252499	4:6	0.916667	0.875	0.774194	0.666667	0.484848	0.322581	0.390152	0.390152	1.6887e-08	2.32493e-06
ZNF273	9	7:64377408-64377496	8:10	0.131579	0.294118	0.40625	0.674699	0.731959	0.68	-0.385882	0.385882	7.44127e-12	1.98714e-09
HERC3	17	4:89597369-89597392	16:18	0.266667	0.166667	0.6	0.765957	0.434783	0.648148	-0.381481	0.381481	0.00285895	0.0374785
C1orf103	2	1:111493910-111495437	1:3	0.409091	0.435897	0.397297	0.625	0.788462	0.869565	-0.379371	0.379371	2.39978e-05	0.00103104
TMX3	6	18:66367642-66367722	5:7	1	0.973451	0.991228	0.547945	0.644172	0.612903	0.378325	0.378325	0	0
RAD1	5	5:34913575-34913683	4:6	0.88	0.929688	0.948718	0.57513	0.555556	0.544715	0.374132	0.374132	0	0
SCRN1	10	7:29966068-29966248	9:11	1	1	1	0.8	0.62963	0.617284	0.37037	0.37037	0	0
C6orf136	2	6:30615198-30615623	1:3	0.15493	0.140351	0.0816327	NA	0.657143	0.363636	-0.370039	0.370039	1.23813e-05	0.000624651
SAT1	4	X:23802411-23802520	3:5	0.0442478	0.113725	0.1939	0.0666667	0.527027	0.481481	-0.367756	0.367756	0.00413764	0.0484967
ATXN2L	23	16:28847647-28847811	22:24	0.534314	0.606742	0.684932	0.606061	0.239583	0.173077	0.367158	0.367158	0.000974178	0.0170685
BOD1L	22	4:13582644-13582678	21:23	1	0.96	1	NA	0.805556	0.461538	0.366453	0.366453	1.59254e-11	3.94656e-09
NXN	3	17:767127-767353	1:4	0.181818	0.383562	0.361702	0.00343643	0.00464396	0.00213675	0.358266	0.358266	0	0
RGS19	2	20:62710647-62711181	1:3	0.117647	0.388889	NA	0.611111	0.83871	0.578947	-0.357843	0.357843	2.89115e-05	0.00119095
PAPOLA	21	14:97026986-97027048	20:22	0.959854	0.826923	0.895397	0.612813	0.537594	0.49345	0.357804	0.357804	2.6764e-10	5.31455e-08
ZNF107	2	7:64129415-64129556	1:3	0.363636	0.0625	NA	0.6	0.53125	0.56962	-0.356552	0.356552	0.00287306	0.0375998
SCYL3	12	1:169828182-169828353	11:13	1	0.8	0.777778	0.521739	0.444444	0.44	0.355556	0.355556	1.24889e-06	9.91969e-05
SKA3	8	13:21729832-21729950	7:9	0.938931	0.947368	0.954545	0.545455	0.593023	0.682927	0.354345	0.354345	1.3134e-05	0.000654094
C12orf11	10	12:27070285-27070374	9:11	1	1	1	0.647059	0.586667	0.776119	0.352941	0.352941	0	0
C13orf34	4	13:73309098-73309143	3:5	0.959184	0.952381	0.8125	0.84	0.597561	0.6	0.352381	0.352381	0.000992597	0.0173226
NR2C2AP	3	19:19313279-19313384	2:4	0.886598	0.933333	0.915663	0.56338	0.606061	0.472973	0.352282	0.352282	1.74102e-11	4.28028e-09
SEC31B	21	10:102258462-102258561	20:22	NA	0.541667	0.166667	0.705882	0.684211	0.857143	-0.351716	0.351716	0.000239127	0.00604195
MEGF8	30	19:42862939-42863106	29:31	0.4	0.5	0.271186	0	0.134615	0.05	0.35	0.35	0.00184949	0.0274517
PLEKHO2	20	15:65236849-65236944	19:21	1	1	1	NA	0.535714	0.764706	0.34979	0.34979	6.76244e-07	5.93428e-05
CTD-2017F17.1	20	15:65236849-65236944	19:21	1	1	1	NA	0.535714	0.764706	0.34979	0.34979	6.76244e-07	5.93428e-05
ANKDD1A	14	15:65236849-65236944	13:15	1	1	1	NA	0.535714	0.764706	0.34979	0.34979	6.76244e-07	5.93428e-05
BRF1	9	14:105707602-105707751	8:10	0.85	0.807692	0.818182	0.6	0.472222	0.404255	0.34596	0.34596	1.64166e-05	0.000760146
FAM60A	3	12:31457916-31458066	2:4	0.925676	0.804054	0.887931	0.9375	0.504854	0.542857	0.345074	0.345074	0.000279501	0.00674428
AKAP9	5	7:91621472-91621525	4:6	0.866667	0.725806	0.61039	0.556604	0.340314	0.380952	0.344854	0.344854	4.39688e-06	0.000275713
RGS10	4	10:121285544-121285630	3:5	0.979058	1	1	0.637681	0.704348	0.655462	0.344538	0.344538	7.77156e-16	3.48898e-13
TMUB2	3	17:42265275-42265377	2:4	0.573333	0.707865	0.641026	0.390244	0.297297	0.19403	0.343728	0.343728	5.36959e-09	8.35849e-07
INTS12	2	4:106624805-106624966	1:3	0.136364	0.0967742	0.130435	0.473684	0.45	0.473684	-0.343249	0.343249	4.17336e-06	0.000264915
SCMH1	7	1:41618271-41618413	6:8	0.75	0.8125	1	0.351351	0.724138	0.470588	0.341912	0.341912	0.000572407	0.0113262
ADNP	2	20:49545188-49545362	1:4	0.728	0.831276	0.905405	0.618421	0.489583	0.414201	0.341692	0.341692	4.73539e-05	0.00176096
UBP1	8	3:33450182-33450289	7:9	0.583851	0.365854	0.436782	0.693642	0.794872	0.778281	-0.341499	0.341499	5.33386e-11	1.20604e-08
RFX2	7	19:6026174-6026248	6:8	0.545455	0.777778	NA	1	0.833333	1	-0.338384	0.338384	0.00241478	0.0332902
UBXN11	6	1:26627417-26627544	5:7	0.769231	0.6	0.590909	0.172414	NA	0.352941	0.337323	0.337323	0.00150519	0.0234539
PEX1	9	7:92138643-92138725	8:10	0.866667	0.916667	0.633333	0.582278	0.529412	0.467742	0.337255	0.337255	2.34435e-06	0.000166944
USP21	2	1:161130156-161130296	1:3	0.526316	0.72	0.75	0.285714	0.412698	0.384615	0.335385	0.335385	9.84127e-05	0.00307002
SENP5	6	3:196630404-196630481	5:7	1	1	1	0.785047	0.663366	0.666667	0.333333	0.333333	0	0
LPHN1	7	19:14271405-14271508	6:8	0.816901	0.510204	0.590164	NA	0.846154	1	-0.332913	0.332913	0.000660053	0.0125087
GNB1L	3	22:19833662-19840009	2:4	0.396552	0.648148	0.680851	0.398148	0.220513	0.315436	0.332712	0.332712	4.59508e-05	0.00172327
BTN3A3	3	6:26443798-26443887	2:4	0.842105	0.888889	NA	0.533333	0.711538	0.48	0.332164	0.332164	0.00176045	0.0264097
DIS3	2	13:73355427-73355494	1:3	0.0762712	0.1	0.0454545	0.376238	0.469231	0.408	-0.331729	0.331729	0	0
CACNB3	9	12:49218732-49218751	8:10	0.822222	0.59375	0.659574	1	0.816667	0.989362	-0.329787	0.329787	6.85446e-05	0.00231045
PTP4A2	3	1:32381496-32381588	2:4	0.94709	0.963883	0.959641	0.712261	0.630515	0.620346	0.329127	0.329127	0	0
C14orf49	10	14:95909492-95909626	9:11	0.833333	0.62963	0.674157	1	1	0.965517	-0.325843	0.325843	1.49404e-07	1.60142e-05
PABPC1L	12	20:43565535-43565617	11:13	0.652632	0.42449	0.392344	0.289474	0.0990099	0.046875	0.32548	0.32548	0.00022531	0.00578726
TSTD1	2	1:161008341-161008463	1:3	0.854167	0.826087	0.863636	0.550847	0.483051	0.528846	0.325321	0.325321	0	0
EXOC1	11	4:56755054-56755098	10:12	0.755556	0.666667	0.711864	0.387097	0.379747	0.597222	0.324768	0.324768	9.69491e-05	0.0030324
DHRS1	8	14:24760762-24760831	7:9	NA	1	1	0.684211	0.666667	NA	0.324561	0.324561	0.00183704	0.0273323
APLP2	8	11:129993507-129993674	7:9	0.418919	0.316953	0.306122	0.620833	0.724444	0.641148	-0.324195	0.324195	9.65894e-15	3.88578e-12
CLYBL	4	13:100515245-100515346	3:5	0.909091	1	1	0.846154	0.677419	0.615385	0.322581	0.322581	6.88964e-06	0.000395507
DIAPH1	2	5:140967791-140967817	1:3	0.640394	0.550633	0.5	0.234127	0.12069	0.22807	0.322563	0.322563	1.65595e-10	3.3527e-08
C14orf43	2	14:74226466-74227001	1:3	0.634615	0.462963	0.709091	0.444444	0.303571	0.3125	0.322115	0.322115	6.88233e-06	0.000395507
FNIP1	7	5:131046271-131046354	6:8	0.377358	0.0283019	0.0375	0.478261	0.258621	0.359375	-0.321875	0.321875	0.00324822	0.0411871
USP40	26	2:234399813-234399907	25:27	NA	0.71875	0.64	1	1	1	-0.320625	0.320625	1.15284e-06	9.42258e-05
TMEM104	11	17:72832066-72834618	10:12	0.722222	0.955556	0.903226	0.55	0.583333	0.8	0.319892	0.319892	0.00189747	0.0278833
TMEM173	7	5:138856914-138857100	6:8	0.863636	0.609756	0.622222	0.913043	NA	0.970588	-0.319594	0.319594	0.00414111	0.0484988
TBC1D5	4	3:17603511-17603634	2:5	0.5	0.814815	0.529412	0.257143	0.166667	0.210526	0.318885	0.318885	1.47254e-06	0.000111528
C1orf57	2	1:233091303-233091465	1:3	0.972727	0.897436	1	0.666667	0.318182	0.653846	0.318881	0.318881	3.09353e-12	9.04039e-10
KIAA0391	3	14:35592158-35593437	2:4	0.740741	0.636364	0.703704	0.518987	0.385417	0.2625	0.318287	0.318287	4.89805e-05	0.00181058
CLASP1	30	2:122166600-122166623	28:31	0.213198	0.257143	0.243386	0.559184	0.485714	0.625767	-0.315797	0.315797	1.90292e-12	5.7791e-10
BTN2A1	4	6:26463025-26463125	3:5	0.227273	0.169014	0.184615	0.5	0.614583	0.402597	-0.315385	0.315385	0.000127051	0.00371014
ABCA7	4	19:1041830-1041971	3:5	1	1	0.935484	NA	0.913043	0.458333	0.314312	0.314312	1.06118e-05	0.000554339
NANS	2	9:100818682-100819222	1:3	0.90411	0.686047	0.65625	1	1	0.9375	-0.313953	0.313953	6.15777e-09	9.44149e-07
DOPEY1	7	6:83823042-83823140	6:8	0.85	0.833333	0.761905	0.368421	0.521739	0.5625	0.311594	0.311594	0.000456007	0.00961588
ZNF384	2	12:6798264-6798490	1:3	0.44	0.426471	0.35	NA	0.675676	0.8	-0.311367	0.311367	0.000374507	0.00832216
FANCB	2	X:14887045-14887165	1:3	1	1	0.944444	0.853659	NA	0.527778	0.309282	0.309282	5.34343e-07	4.79778e-05
KLHDC4	15	16:87741419-87741681	14:16	0.888889	0.729167	0.786885	0.7	0.425	0.478261	0.308624	0.308624	2.2098e-05	0.000968977
CDRT4	4	17:15456999-15457143	3:5	0.96875	1	0.920635	0.660377	0.675159	0.644172	0.308373	0.308373	8.51443e-11	1.84442e-08
FAM18B2	4	17:15456999-15457143	3:5	0.96875	1	0.920635	0.660377	0.675159	0.644172	0.308373	0.308373	8.51443e-11	1.84442e-08
PPARA	11	22:46615709-46615911	10:12	0.764706	0.928571	0.875	0.52381	0.722222	0.566667	0.308333	0.308333	0.000632377	0.012122
APP	11	21:27369675-27369731	10:12	0.496815	0.338095	0.471204	0.233645	0.163265	0.109091	0.307939	0.307939	1.54235e-06	0.000115971
DUSP22	9	6:335114-335163	3:11	0.715278	0.681818	0.644444	0.3	0.375	0.605263	0.306818	0.306818	0.000619944	0.0119631
C6orf64	2	6:39077090-39081496	1:3	0.181818	0.0416667	0.375	0.590909	0.487179	0.301724	-0.305361	0.305361	0.00135654	0.0217391
ZDHHC3	8	3:44960285-44968339	7:9	0.777778	0.925	0.92	0.566038	0.615385	0.816327	0.304615	0.304615	0.00186275	0.0275693
PQLC3	6	2:11315094-11315135	5:7	0.529412	0.741935	0.695652	1	1	0.944444	-0.304348	0.304348	1.13304e-07	1.26003e-05
ANKRD26	21	10:27333086-27333119	20:22	1	0.962963	1	0.695652	0.761905	0.69697	0.30303	0.30303	1.18892e-07	1.31533e-05
MDM4	7	1:204506529-204506625	6:8	0.655462	0.544118	0.513514	0.843434	0.844059	0.775362	-0.299317	0.299317	2.4952e-07	2.47737e-05
SPAG1	13	8:101226047-101226146	12:14	0.868132	0.818182	0.885246	NA	0.482759	0.655172	0.299166	0.299166	0.000271712	0.00661181
CKB	6	14:103986806-103986929	5:7	0.989637	0.988732	0.978528	NA	0.659091	0.727273	0.295551	0.295551	1.48659e-13	5.17416e-11
POLQ	4	3:121260196-121260326	3:5	1	1	1	0.772727	0.636364	NA	0.295455	0.295455	3.85277e-05	0.00150501
GUF1	9	4:44690024-44690163	8:10	0.84322	0.751479	0.657459	0.484472	0.456954	0.368932	0.294526	0.294526	3.82678e-08	4.83846e-06
PTPMT1	2	11:47591252-47591443	1:3	0.788177	0.674242	0.63964	0.556338	0.380228	0.354167	0.294014	0.294014	3.90814e-05	0.00152182
ACOT9	6	X:23752458-23752484	5:7	0.46114	0.516393	0.433526	0.746479	0.848485	0.75	-0.28886	0.28886	1.64647e-05	0.000761233
NOTCH2NL	8	1:145281955-145285912	7:9	0.932367	0.837696	0.886525	0.709302	0.597826	0.576471	0.288699	0.288699	9.18949e-11	1.96319e-08
SLC35B3	5	6:8422703-8422857	4:6	1	0.924051	0.85	0.903226	0.636364	0.526316	0.287687	0.287687	7.94352e-06	0.000442566
MPZL1	5	1:167745301-167745403	4:6	0.470588	0.526667	0.456693	0.169118	0.183333	0.203947	0.287255	0.287255	0	0
MRI1	3	19:13876768-13876943	2:4	0.924242	0.851064	0.871795	0.836364	0.573034	0.584615	0.287179	0.287179	4.51969e-05	0.00170117
ZNF17	2	19:57924964-57925004	1:3	NA	0.481481	0.56	0.72	0.875	0.807692	-0.286952	0.286952	0.000340554	0.00777402
MYST3	2	8:41907094-41907225	1:3	0.725	0.768595	0.766917	0.480519	0.450262	0.551136	0.286398	0.286398	2.33147e-15	9.89341e-13
PTRH2	2	17:57776232-57777550	1:3	0.186047	0.195122	0.232558	0.608696	0.423077	0.481481	-0.28636	0.28636	2.54136e-05	0.00108137
C14orf101	12	14:57088249-57088420	11:13	0.625	0.92	0.862069	0.608696	0.491228	0.575758	0.286311	0.286311	0.000837367	0.0150809
DOK1	2	2:74781287-74781986	1:3	0.714286	0.833333	0.7	NA	1	1	-0.285714	0.285714	0.000108369	0.00331849
SLC35F5	15	2:114475330-114475427	14:16	0.955882	0.982906	0.975207	0.685714	0.920635	0.690476	0.28473	0.28473	1.64754e-07	1.73003e-05
PLAGL1	6	6:144286987-144287422	5:7	0.926346	0.906103	0.893939	0.652174	0.622807	0.616438	0.283296	0.283296	0	0
C22orf25	11	22:20049053-20049206	9:12	NA	0.863636	0.571429	1	0.909091	1	-0.282468	0.282468	1.53155e-05	0.000725423
BCL9L	4	11:118773945-118774161	3:5	0.962733	1	1	0.62069	0.758929	0.717742	0.282258	0.282258	8.58356e-09	1.26016e-06
CHCHD7	2	8:57125321-57125468	1:3	0.289593	0.386076	0.420635	0.612069	0.686047	0.666667	-0.280591	0.280591	3.45922e-07	3.27695e-05
USP33	23	1:78167054-78167156	22:24	0.930556	0.842857	0.773196	0.509091	0.68254	0.5625	0.280357	0.280357	1.18424e-08	1.68276e-06
AC091565.3	15	15:23299023-23299121	14:16	1	1	1	0.918919	0.631579	0.722222	0.277778	0.277778	3.98815e-11	9.21948e-09
DNASE1	9	16:3707000-3707112	8:10	NA	0.647059	0.625	0.947368	0.882353	0.913043	-0.277014	0.277014	0.000820278	0.0148162
DDHD1	13	14:53518562-53518645	12:14	0.483333	0.580645	0.56	0.434783	0.210526	0.283019	0.276981	0.276981	0.000137171	0.00395637
HNRPLL	8	2:38805062-38805144	7:9	0.265487	0.382353	0.360215	0.0985222	0.0833333	0.0689655	0.276882	0.276882	7.01406e-12	1.90592e-09
ZNF232	3	17:5014371-5014514	2:4	0.807692	0.933333	0.78125	0.703704	0.531915	0.527273	0.275777	0.275777	0.000154551	0.0043265
TNRC6A	9	16:24804794-24804970	8:10	0.20202	0.109489	0.211382	0.47619	0.511111	0.313043	-0.27417	0.27417	2.42117e-06	0.000171234
CC2D1A	5	19:14023341-14023406	4:6	1	1	1	0.767857	0.627451	0.726027	0.273973	0.273973	0	0
NDE1	13	16:15793016-15794487	12:15	0.644928	0.653226	0.564103	0.371429	0.296875	0.4	0.273499	0.273499	5.43858e-09	8.42354e-07
KATNAL1	5	13:30829584-30829752	4:6	0.986486	1	0.962963	0.714286	0.834951	0.712766	0.272201	0.272201	9.88604e-11	2.09753e-08
CCNJ	3	10:97810013-97810223	2:4	1	0.972973	0.863636	0.702128	0.810345	0.685714	0.270845	0.270845	1.31757e-05	0.000654094
STAG3L2	8	7:74299834-74299941	7:9	0.5	NA	0.410256	0.725806	0.72093	0.942857	-0.270678	0.270678	0.000209089	0.00550762
NKTR	8	3:42668692-42668719	7:9	0.3	0.0795455	0.0666667	0.421687	0.303922	0.347826	-0.268281	0.268281	2.50422e-05	0.00106922
MTRF1L	6	6:153312320-153312456	5:7	0.958333	0.899083	0.873239	0.56	0.744186	0.631579	0.267504	0.267504	1.62801e-09	2.80172e-07
MTMR10	8	15:31258078-31258243	7:9	0	0	0.133333	0.266667	0.220339	0.266667	-0.266667	0.266667	0.000613245	0.0118802
SDR39U1	4	14:24910880-24911001	3:5	0.871212	0.969697	0.976471	0.613333	0.886792	0.703125	0.266572	0.266572	1.6774e-05	0.000771986
SLC25A16	3	10:70276841-70277022	1:4	0.319149	0.131148	0.325581	0.0526316	0.04	0.0677966	0.266517	0.266517	1.30625e-05	0.000652643
SCLT1	21	4:129864151-129864343	20:22	0.931034	0.774194	0.9375	0.666667	0.698113	0.578947	0.264368	0.264368	0.00124277	0.0203856
EHBP1	20	2:63215066-63215173	19:21:00	0.970588	0.939024	0.913043	0.788732	0.675	0.541667	0.264024	0.264024	1.12193e-07	1.25466e-05
SCAND2	2	15:85177055-85178652	1:3	0.888889	0.65	0.576923	0.555556	0.34375	0.387097	0.262903	0.262903	0.00187602	0.0276731
SEC31B	24	10:102256892-102257037	23:25	NA	0.95	1	0.823529	0.714286	0.709677	0.260714	0.260714	0.000714611	0.0133112
C9orf95	7	9:77684658-77684729	6:8	0.754386	0.739496	0.733333	1	1	1	-0.260504	0.260504	4.31127e-05	0.00163865
MYEF2	10	15:48444431-48444481	9:11	0.621053	0.55914	0.794118	0.75	0.929078	0.881188	-0.260135	0.260135	9.37098e-06	0.000502649
DOCK10	2	2:225811564-225811779	1:3	0.0371747	0.0168539	0.0402299	0.25	NA	0.342857	-0.259254	0.259254	1.94517e-11	4.74452e-09
PMM2	10	16:8944790-8944907	9:11	0.941176	0.473684	NA	0.971429	0.966667	0.964286	-0.259236	0.259236	1.31163e-05	0.000654094
NUFIP1	2	13:45556207-45556289	1:3	1	1	1	1	0.736842	0.741935	0.258065	0.258065	0.000366403	0.00818908
ASXL1	11	20:31017704-31017856	10:12	0.571429	0.434783	0.512821	0.870229	0.770588	0.715447	-0.257768	0.257768	1.11022e-16	5.21081e-14
NUP153	8	6:17669206-17669259	7:9	0.879518	0.851351	0.892308	0.683453	0.601449	0.621795	0.257723	0.257723	7.55631e-09	1.12535e-06
GIGYF2	2	2:233565295-233565364	1:3	0.781818	0.526316	0.479339	0.783019	0.732394	0.833333	-0.256703	0.256703	0.00360077	0.0444033
IL32	5	16:3117555-3117614	4:6	0.816327	0.890459	0.88	0.782805	0.584112	0.625	0.255	0.255	3.20636e-06	0.00021408
ZNF146	2	19:36709024-36709097	1:3	0.767241	0.775194	0.896552	0.604651	0.52027	0.425197	0.254924	0.254924	0.000133066	0.00384872
ST7	15	7:116774178-116774246	14:16	0.366071	0.491803	0.38961	0.0869565	0.135135	0.209302	0.254475	0.254475	2.27068e-05	0.000986519
SORBS3	13	8:22423858-22423997	12:14	0.901515	0.982759	0.990196	0.728814	0.93125	0.726368	0.253945	0.253945	0.00118162	0.0195948
METTL10	6	10:126450869-126451127	5:7	0.307018	0.284404	0.381579	0.45082	0.571429	0.560748	-0.25373	0.25373	5.64694e-05	0.00199232
FAM53B	6	10:126450869-126451127	5:7	0.307018	0.284404	0.381579	0.45082	0.571429	0.560748	-0.25373	0.25373	5.64694e-05	0.00199232
RNFT1	8	17:58031406-58031507	7:9	1	1	1	0.85	0.746479	0.675	0.253521	0.253521	0	0
CASC4	11	15:44695085-44695387	10:13	0.513158	0.21	0.512195	0.870588	0.764706	0.485075	-0.252511	0.252511	0.00413249	0.0484836
RAB11FIP3	7	16:541134-541268	6:8	0.354331	0.534351	0.534722	0.282051	0.438356	0.196429	0.2523	0.2523	0.0018645	0.0275761
SMG6	2	17:2206308-2206813	1:3	0.424242	0.545455	0.592593	0.295455	0.293333	0.147541	0.252121	0.252121	0.00027535	0.00666889
GIPC1	4	19:14593501-14593818	3:5	0.935897	0.816754	0.909548	0.657895	0.613636	0.72549	0.251653	0.251653	3.43579e-06	0.000226448
FIP1L1	14	4:54306749-54306775	13:15	0.325581	0.301075	0.278481	0.460317	0.601732	0.552147	-0.251072	0.251072	2.64059e-06	0.000183403
TBC1D23	15	3:100030677-100030721	14:16	0.6	0.5875	0.615385	0.857143	0.850575	0.745098	-0.250575	0.250575	1.99316e-05	0.000890939
FAM122B	6	X:133923610-133923666	5:7	0.234375	0.411765	0.156863	0.484848	0.474227	0.557377	-0.250473	0.250473	3.21832e-06	0.000214396
TRIM5	8	11:5687211-5687311	7:9	1	0.896552	1	0.75	0.84375	0.625	0.25	0.25	9.33654e-06	0.000502115
DCAF6	6	1:167956733-167956846	5:7	1	0.967742	1	0.808219	0.75	0.75	0.25	0.25	1.92368e-12	5.78543e-10
RAPGEF2	17	4:160265188-160265211	16:18	0.309524	0.305556	0.307692	0.52	0.557143	0.59322	-0.249451	0.249451	9.50106e-06	0.000507438
PLAG1	4	8:57080587-57080945	3:5	0.438356	0.7	0.544444	0.214286	0.355932	0.295455	0.24899	0.24899	0.00011387	0.00343128
ZDHHC4	2	7:6617221-6617351	1:3	0.526316	0.435897	0.457143	0.705882	0.684211	0.730769	-0.248739	0.248739	0.000714234	0.0133112
SLC9A8	7	20:48467299-48467381	6:8	0.391304	0.392857	0.339623	0.894737	0.64	0.542857	-0.248696	0.248696	1.26674e-07	1.39148e-05
BIRC6	60	2:32754718-32754891	59:61	1	1	0.995349	0.735751	0.752525	0.758427	0.247475	0.247475	0	0
CALCOCO1	15	12:54106559-54106630	14:16	0	0.3	0.548387	0	0.153846	0.0526316	0.247368	0.247368	7.08435e-05	0.00237759
PUM2	14	2:20478344-20478580	13:15	0.745995	0.711207	0.676409	0.651877	0.464183	0.457792	0.247024	0.247024	1.56659e-05	0.000738633
KDM6A	16	X:44921892-44921993	15:17	0.410256	0.467391	0.581081	0.714286	0.766667	0.666667	-0.246894	0.246894	7.77643e-06	0.00043482
ZDHHC16	8	10:99213556-99213603	7:9	0.571429	0.518519	0.527778	0.75	0.774648	0.779412	-0.24687	0.24687	1.57744e-05	0.000739247
C17orf49	6	17:6920229-6920333	5:7	0.8769	0.967593	0.971292	0.524096	0.773756	0.722222	0.24537	0.24537	0.000549464	0.0110238
PGAP1	22	2:197729711-197729804	21:23	0.853211	0.769912	0.725926	NA	0.608696	0.441176	0.244975	0.244975	0.00043957	0.00935604
BIRC6	14	2:32660564-32660653	13:15	0.699248	0.682203	0.597122	0.437751	0.607843	0.397351	0.244452	0.244452	0.00312365	0.039918
ZFYVE19	8	15:41104897-41105100	7:9	0.731132	0.804348	0.801843	0.47619	0.558824	0.704545	0.24302	0.24302	4.43787e-08	5.52096e-06
GUF1	2	4:44682458-44682569	1:3	0.979381	0.886667	0.919075	0.676923	0.689922	0.659091	0.242152	0.242152	8.88178e-16	3.93044e-13
PCNXL2	3	1:233397791-233397911	2:4	0.574074	0.648649	0.640625	0.782609	0.881579	0.987342	-0.240954	0.240954	1.10162e-06	9.07578e-05
APLP2	15	11:130007151-130007186	14:16	0.162162	0.044898	0.0315789	0.287671	0.285714	0.242424	-0.240816	0.240816	5.69284e-05	0.00200566
VPS13A	31	9:79898271-79898387	30:32	0.987179	0.802817	0.915493	0.690647	0.639098	0.675	0.240493	0.240493	1.09255e-11	2.77409e-09
KIAA1310	26	2:97267853-97268075	25:27	0.761905	0.646154	0.571429	0.823529	0.886525	0.907563	-0.240371	0.240371	3.32668e-06	0.000220193
C14orf101	10	14:57083901-57084015	9:11	0.947368	0.914286	0.925926	0.7	0.678571	0.685714	0.240212	0.240212	0.000169839	0.00467239
MYCBP2	18	13:77807291-77807398	17:19	0.857143	0.80531	0.780488	0.675926	0.565217	0.495575	0.240092	0.240092	1.0888e-08	1.56147e-06
FTSJ2	3	7:2277650-2278572	2:4	0.0673077	0.179104	0.169643	0.378788	0.408163	0.445946	-0.23852	0.23852	4.23994e-13	1.45934e-10
SIRT2	2	19:39389019-39389065	1:3	0.242857	0.373737	0.466667	0.135593	0.141667	0.0849057	0.238144	0.238144	1.20078e-06	9.70333e-05
SBF1	29	22:50895463-50895540	28:30	0.565217	0.471098	0.48	0.792651	0.718	0.636591	-0.238	0.238	2.39367e-05	0.00102984
DENND3	11	8:142170731-142170886	9:12	0.971223	0.985401	0.95	0.733333	0.790698	0.681818	0.23789	0.23789	1.34377e-10	2.75669e-08
TTC9C	2	11:62500590-62500671	1:3	0.0666667	0.0866142	0.1	0.270833	0.374046	0.324324	-0.23771	0.23771	5.31185e-07	4.78329e-05
NAAA	11	4:76836021-76836138	9:12	1	1	0.860465	0.73913	0.785714	NA	0.237578	0.237578	0.000614145	0.0118902
TOR2A	2	9:130496578-130496843	1:3	0.725	0.885714	0.7	0.391304	0.575	0.487805	0.237195	0.237195	5.00136e-06	0.000308006
MYCBP2	53	13:77700453-77700677	52:54	0.856287	0.850877	0.812207	0.612717	0.614035	0.666667	0.236842	0.236842	1.31246e-06	0.000102151
TAF15	6	17:34149644-34149837	5:7	1	1	1	0.763415	0.782734	0.681402	0.236585	0.236585	0	0
ENTPD6	2	20:25187158-25187226	1:3	0.801587	0.73913	0.768293	0.7	0.5	0.531915	0.236378	0.236378	0.00104546	0.017932
FASTKD1	12	2:170394523-170394651	11:13	0.830769	0.873016	0.838235	0.602041	0.545455	0.638298	0.236194	0.236194	4.05521e-05	0.00156048
CNPY3	4	6:42903150-42903211	3:5	0.0574713	0.125984	0.1	0.336032	0.388785	0.186192	-0.236032	0.236032	0.000111863	0.00338396
POMT2	2	14:77778292-77778376	1:3	1	1	0.85	0.764706	0.909091	0.681818	0.235294	0.235294	0.00236098	0.0326647
ALG2	2	9:101983261-101983419	1:3	0.2625	0.125926	0.171717	0.40625	0.448276	0.2625	-0.234533	0.234533	0.000240565	0.0060684
STAT6	13	12:57498247-57498369	12:14	0.993103	1	1	0.836066	0.723958	0.765625	0.234375	0.234375	0	0
C5orf44	8	5:64951463-64951480	7:9	0.586207	0.507246	0.595745	0.820225	0.895652	0.819149	-0.234018	0.234018	2.95686e-12	8.72329e-10
ESYT2	16	7:158545472-158545534	15:17	0.355263	0.272446	0.32459	0.371212	0.558442	0.669388	-0.233851	0.233851	0.00209126	0.0299496
RBM41	5	X:106356627-106356698	4:6	0.885057	0.761364	0.73913	0.529412	0.520833	0.527778	0.233586	0.233586	1.94311e-05	0.000872344
STAT3	11	17:40483490-40483549	10:12	1	1	1	0.832168	0.744792	0.766667	0.233333	0.233333	0	0
AP2B1	18	17:33997876-33997917	17:19	0.399015	0.280811	0.274194	0.531697	0.513648	0.454545	-0.232836	0.232836	0.000266959	0.00653723
COQ5	2	12:120964260-120964349	1:3	0.0253165	0.0655738	0.0957447	0.105263	0.403226	0.297297	-0.231724	0.231724	0.000121811	0.00360739
USP45	19	6:99885122-99885275	18:20	1	NA	1	0.727273	0.809524	NA	0.231602	0.231602	0.000221491	0.00571761
GALE	4	1:24125377-24125502	3:5	0.907895	0.947368	0.896552	0.647059	0.892857	0.677419	0.230475	0.230475	0.00106457	0.0181293
BAZ1A	13	14:35255332-35255427	12:14	0.608187	0.514706	0.584665	0.814815	0.791045	0.814815	-0.23015	0.23015	5.02983e-06	0.000308644
KNTC1	34	12:123067252-123067532	33:35	0.936508	0.960526	0.952941	0.88835	0.661017	0.724138	0.228803	0.228803	0.000225291	0.00578726
LRBA	2	4:151936354-151936436	1:3	0.535354	0.717391	0.546875	0.450549	0.245098	0.318182	0.228693	0.228693	0.000576636	0.0113701
FANCL	4	2:58453863-58453919	3:5	0.994652	1	0.986667	0.766355	0.886792	0.691489	0.228297	0.228297	5.84925e-11	1.31299e-08
RTTN	27	18:67781681-67781835	26:28	1	1	1	0.772152	0.727273	0.857143	0.227848	0.227848	1.12272e-05	0.000577716
HAGH	2	16:1876508-1876603	1:3	0.163265	0.180556	0.276596	0.408163	0.44186	0.396825	-0.227608	0.227608	0.000133003	0.00384872
ZNF248	8	10:38120160-38120240	7:9	0.789474	1	1	0.9	0.730769	0.772727	0.227273	0.227273	0.00211695	0.0302057
FAM38A	22	16:88793965-88794069	21:23	1	1	1	0.833333	0.732824	0.773333	0.226667	0.226667	0	0
CHD3	34	17:7810919-7811020	33:35	0.870504	0.847561	0.857143	0.631313	0.726027	0.591623	0.22583	0.22583	2.73002e-07	2.67612e-05
ZMYM5	6	13:20411796-20411961	5:7	0.914894	1	0.975309	0.75	0.727273	1	0.225309	0.225309	8.65515e-05	0.00278701
ZMYM1	4	1:35558921-35559042	3:5	0.125	0	0.153846	0.3125	0.35	0.384615	-0.225	0.225	0.00173662	0.0261522
RUSC1	4	1:155294636-155294734	3:5	0.866667	0.882353	0.766667	0.642105	0.714286	0.633803	0.224561	0.224561	0.00319009	0.0406163
TCF7L2	4	10:114724315-114724383	3:5	0.388889	0.421053	0.474576	0	0.268657	0.196721	0.224331	0.224331	0.00203413	0.0293156
IKZF1	5	7:50435704-50437142	4:6	0.603846	0.333333	0.46789	0.370933	0.241304	0.24375	0.22414	0.22414	0.00047626	0.00993476
AHDC1	4	1:27884816-27885041	3:5	0.95	0.869565	0.915789	0.779661	0.683616	0.691667	0.224123	0.224123	5.56325e-05	0.0019772
FOXRED1	2	11:126141332-126141552	1:4	0.989691	0.983871	1	0.93	0.765625	0.657895	0.224066	0.224066	1.74861e-06	0.000129586
KIF13A	27	6:17790103-17790141	26:28	0.258065	0.225	0.371429	0.0666667	0	0.0344828	0.223582	0.223582	2.73743e-06	0.000188858
ANKRD16	6	10:5922261-5922339	5:7	0.941176	0.913043	1	0.62963	0.846154	0.717949	0.223228	0.223228	0.0006723	0.0127064
TIA1	5	2:70456191-70456223	4:6	0.625	0.716418	0.617647	0.817241	0.88	0.847826	-0.222826	0.222826	1.76525e-14	6.7509e-12
ANKRD13D	2	11:67057300-67057436	1:3	0.244898	0.241758	0.155963	0.0655738	0.0194805	0.0152672	0.222278	0.222278	3.98037e-09	6.39188e-07
MAD1L1	10	7:2255520-2255644	9:11	1	1	1	0.777778	0.821429	0.666667	0.222222	0.222222	9.36029e-13	3.05214e-10
FAM3A	3	X:153740638-153740735	2:4	0.176471	0.12	0.107914	0.403846	0.342105	0.215686	-0.222105	0.222105	0.00017849	0.00485861
TMUB2	2	17:42264719-42265111	1:3	0.757576	0.666667	0.681818	NA	0.894737	0.913043	-0.222072	0.222072	0.00123454	0.0202985
MTHFD2L	3	4:75025772-75025805	2:4	0.875	1	0.904762	0.682927	0.68254	0.754386	0.221835	0.221835	4.54915e-05	0.00171018
C20orf12	4	20:18440797-18440950	3:5	0.875	0.681818	NA	1	0.952381	1	-0.221591	0.221591	0.000406639	0.00882723
FSD1L	2	9:108223801-108223896	1:3	0.27027	0.170732	0.275862	0.0961538	0.0487805	0.04	0.22149	0.22149	9.56157e-05	0.00301618
ANKS6	2	9:101552386-101552888	1:3	0.666667	0.697674	0.880952	0.411765	0.47619	0.557143	0.221484	0.221484	0.00127072	0.0207697
PIGB	10	15:55642897-55643110	9:11	0.903226	0.863014	0.961538	0.833333	0.52	0.681818	0.221408	0.221408	1.41318e-05	0.000688304
RABGAP1L	30	1:174927028-174927310	29:32	0.278689	0.343284	0.26506	0.45	0.75	0.5	-0.221311	0.221311	6.25977e-05	0.00215934
ZMYND8	29	20:45841287-45841370	28:30	0.598684	0.561151	0.56701	0.411765	0.2	0.346154	0.220856	0.220856	0.000219835	0.00568432
IPO7	10	11:9444553-9444687	9:11	0.99845	1	1	0.817972	0.77931	0.739414	0.22069	0.22069	0	0
PDS5A	4	4:39928395-39928481	3:5	0.968284	0.995816	0.985646	0.805616	0.748588	0.76506	0.220586	0.220586	0	0
PHF21B	5	22:45329353-45329398	4:6	0.266667	0.289474	0.333333	NA	0.0909091	0.05	0.219019	0.219019	0.0028274	0.0371592
PARP12	10	7:139727076-139727206	9:11	0.769231	0.78	0.744186	0.986842	1	0.987952	-0.218721	0.218721	1.60982e-14	6.23344e-12
ZNF207	10	17:30693684-30693776	9:11	0.53617	0.6275	0.56535	0.344648	0.443333	0.346821	0.218529	0.218529	7.67743e-06	0.000431817
IKBKB	3	8:42146152-42146246	2:4	0.884615	0.862745	0.822917	0.58	0.784314	0.644444	0.218301	0.218301	0.000496779	0.0102455
ATP5SL	4	19:41942283-41942377	3:5	0.566667	0.653846	0.63964	0.857143	0.792453	0.861702	-0.217503	0.217503	4.8216e-11	1.09823e-08
DBF4B	14	17:42825709-42825833	13:16	1	0.888889	1	0.782609	0.780488	0.851852	0.217391	0.217391	0.00159444	0.0245849
FIP1L1	2	4:54245240-54245284	1:3	0.291667	0.319149	0.302326	0.496377	0.579861	0.519337	-0.217011	0.217011	4.31359e-06	0.000272143
RBPJ	14	4:26432041-26432144	13:15	0.991111	0.971209	0.974747	0.767677	0.743119	0.757895	0.216853	0.216853	0	0
ELK1	2	X:47509320-47509425	1:3	0.597101	0.802083	0.550943	0.157895	0.486726	0.380531	0.21657	0.21657	5.34376e-05	0.00192481
FGGY	3	1:59787193-59787422	1:4	0.944444	0.783784	0.780488	1	0.95	1	-0.216216	0.216216	0.000291894	0.00696159
ADARB1	16	21:46604389-46604508	15:17	0.743243	0.745098	0.698113	0.882353	0.958763	0.984848	-0.21552	0.21552	2.23646e-09	3.76515e-07
HISPPD1	22	5:102512568-102512611	21:23	0.0693069	0.025641	0.0517241	0.286585	0.267241	0.22	-0.215517	0.215517	5.97279e-08	7.17129e-06
TMEM161A	9	19:19232117-19232230	8:10	0.992701	1	1	0.740741	0.860656	0.784615	0.215385	0.215385	9.49463e-13	3.0637e-10
STK16	5	2:220111835-220111968	4:6	0.952	0.910569	0.959184	0.968254	0.631068	0.736842	0.215158	0.215158	3.31776e-05	0.00133647
C11orf17	5	11:8938834-8938914	4:6	0.769231	0.874074	0.785714	0.96875	1	1	-0.214286	0.214286	1.05027e-13	3.73957e-11
MON2	32	12:62972225-62972285	31:33	1	1	0.988372	0.709677	0.911765	0.785714	0.214286	0.214286	2.5719e-08	3.34747e-06
ZNF567	7	19:37209850-37211463	6:8	0.65	0.785714	1	1	1	1	-0.214286	0.214286	7.2482e-06	0.000413494
CAMKK1	10	17:3785551-3785664	9:11	0.230769	0.181818	0.26087	0.0333333	NA	0	0.214103	0.214103	0.000320151	0.0074774
MIF4GD	3	17:73265428-73265550	2:4	0.284848	0.31	0.289256	0.0506329	0.0755814	0.0879121	0.213675	0.213675	1.26117e-09	2.25822e-07
PIGN	2	18:59830764-59830889	1:3	1	0.857143	0.962963	0.839286	0.740741	0.75	0.212963	0.212963	0.000601831	0.011703
PLEKHM2	7	1:16047824-16047883	6:8	0.270833	0.307692	0.376344	0.520408	0.621053	0.413793	-0.212716	0.212716	0.00052686	0.010716
AP1G1	2	16:71842408-71842580	1:3	0.689655	0.542857	0.565217	0.777778	0.777778	0.888889	-0.21256	0.21256	0.000417167	0.00898649
RNH1	3	11:504824-504996	2:4	0.869767	0.733728	0.712329	0.512195	0.521739	0.652778	0.211989	0.211989	1.44786e-05	0.000698324
OFD1	21	X:13781864-13781974	20:22	0.324324	0.64	0.788732	0.774194	0.851852	0.872727	-0.211852	0.211852	0.00406752	0.0480815
TAF1B	8	2:10015994-10016147	7:9	0.950495	0.914286	0.970149	0.684211	0.73913	0.92	0.211365	0.211365	2.77028e-06	0.000189856
OSBPL9	6	1:52135106-52135184	5:8	0.944444	0.962963	0.87037	0.86747	0.733333	0.725	0.211111	0.211111	5.59658e-05	0.00198132
UHRF2	12	9:6495585-6497103	11:13	0.112676	0.138462	0.15625	0.386139	0.291667	0.349515	-0.211053	0.211053	1.08825e-07	1.22535e-05
ZNF828	2	13:115086585-115086707	1:3	1	1	1	0.789474	0.852632	0.764706	0.210526	0.210526	2.36803e-07	2.38164e-05
EDEM2	7	20:33721908-33721958	6:8	0.0550459	0.144444	0.226562	0.26087	0.354839	0.366667	-0.210394	0.210394	0.000176398	0.00481859
RCCD1	8	15:91503558-91503728	7:9	0.991071	1	1	0.791045	0.825	0.733333	0.208955	0.208955	1.07739e-09	1.96319e-07
SEC24B	15	4:110442576-110442782	14:16	1	1	1	0.810345	0.764228	0.791304	0.208696	0.208696	0	0
CPSF6	6	12:69651815-69651925	5:7	0.085443	0.0564516	0.0659898	0.416667	0.274611	0.20678	-0.208622	0.208622	2.31339e-07	2.33824e-05
ABCG1	17	21:43707999-43708183	16:18	1	1	1	0.791971	0.852368	0.777372	0.208029	0.208029	0	0
CDC16	4	13:115004465-115004503	3:5	1	1	1	0.72	0.792157	0.798165	0.207843	0.207843	3.33067e-16	1.51727e-13
GLCE	5	15:69548133-69548731	4:6	1	0.938462	0.972222	0.764706	1	0.73913	0.207516	0.207516	0.00309851	0.039695
RFWD3	2	16:74698522-74698643	1:3	0.692308	0.80303	0.842105	0.619048	0.535714	0.595745	0.207286	0.207286	6.4326e-06	0.000378107
NPHP3	42	3:132337478-132337616	41:43	1	1	1	0.842105	0.793103	0.75	0.206897	0.206897	5.93903e-12	1.64262e-09
ACAD11	11	3:132337478-132337616	10:12	1	1	1	0.842105	0.793103	0.75	0.206897	0.206897	5.93903e-12	1.64262e-09
C11orf30	18	11:76250643-76250684	17:19	0.72	NA	0.652174	0.875	0.892857	0.970588	-0.20677	0.20677	0.000376398	0.00834328
PRPF39	4	14:45565627-45565961	3:5	0.457143	0.433333	0.452381	0.657895	0.789474	0.641509	-0.205514	0.205514	5.37367e-05	0.00192931
RPAIN	7	17:5331391-5331531	6:9	0.890625	0.936937	0.882353	0.673352	0.765823	0.685446	0.205179	0.205179	3.01287e-07	2.89844e-05
FNBP4	12	11:47753669-47753771	11:13	0.244444	0.157143	0.416667	0.449438	0.572464	0.44186	-0.204994	0.204994	0.000286602	0.00688221
CMC1	2	3:28304782-28304871	1:3	0.732877	0.669065	0.689655	0.557692	0.442308	0.485294	0.204361	0.204361	0.000338273	0.00773335
FIGNL1	2	7:50516816-50517421	1:3	0.862069	0.942857	0.941176	0.73913	0.911765	0.657895	0.202046	0.202046	0.0017118	0.0258792
C12orf29	2	12:88433925-88434042	1:3	0.868421	0.878788	0.7	0.742574	0.666667	0.654321	0.201754	0.201754	0.00101474	0.0175313
TMCO6	4	5:140021455-140021638	3:5	0.730769	0.681818	0.555556	0.959459	0.883333	0.851064	-0.201515	0.201515	9.51849e-05	0.00301179
PPP1R12A	16	12:80199372-80199548	15:17	0.988827	0.983146	0.951613	0.908046	0.715385	0.782258	0.200888	0.200888	0	0
SCFD1	2	14:31097415-31097485	1:3	0.961039	0.8875	1	0.75	0.760417	0.853659	0.200622	0.200622	5.07176e-07	4.60727e-05
MIOS	2	7:7607238-7607319	1:3	0.45	0.8125	0.8	1	1	1	-0.2	0.2	1.11548e-05	0.000575903
LTV1	8	6:144183241-144183380	7:9	0.864	0.802198	0.772727	1	1	1	-0.197802	0.197802	0	0
EPSTI1	12	13:43463347-43463378	11:13	0.0801887	0.0658824	0.065764	0.263158	0.173913	0.55	-0.197276	0.197276	7.62286e-06	0.000430116
SIN3B	10	19:16973695-16973790	9:11	0.29	0.472868	0.413462	0.227273	0.216216	0.194444	0.197245	0.197245	0.000382846	0.00847706
TMEM189	2	20:48767749-48767852	1:3	0.0518519	0.103448	0.207692	0.330709	0.3	0.136364	-0.196552	0.196552	0.00215832	0.0305818
TMEM189-UBE2V1	2	20:48767749-48767852	1:3	0.0518519	0.103448	0.207692	0.330709	0.3	0.136364	-0.196552	0.196552	0.00215832	0.0305818
SLC25A16	9	10:70248224-70248386	8:10	1	1	1	0.803922	0.863636	0.755556	0.196078	0.196078	5.87286e-12	1.64262e-09
ARL5A	4	2:152668871-152668954	3:5	1	0.989189	0.965116	0.793249	0.764706	0.816216	0.19594	0.19594	0	0
MIOS	3	7:7607657-7607754	2:4	0.75	0.90625	0.96875	0.604651	0.710526	0.809524	0.195724	0.195724	0.00242779	0.0334247
HMGN1	7	21:40717756-40719218	6:8	0.626506	0.748538	0.695652	0.820144	0.920792	0.891304	-0.195652	0.195652	4.56984e-06	0.000283509
PCSK7	15	11:117078370-117078451	14:16	0.25	0.466667	0.309524	0.0701754	0.113924	0.119403	0.1956	0.1956	7.62519e-08	8.84664e-06
TARBP1	26	1:234536599-234536694	25:27	0.272189	0.191083	0.135294	0.439024	0.369748	0.385714	-0.194631	0.194631	1.31766e-05	0.000654094
C21orf33	4	21:45557059-45557178	3:5	1	1	0.997041	0.80236	0.806452	0.845	0.193548	0.193548	0	0
AP001055.7	4	21:45557059-45557178	3:5	1	1	0.997041	0.80236	0.806452	0.845	0.193548	0.193548	0	0
NCOR2	21	12:124858959-124859009	20:22	0.381944	0.400207	0.418672	0.595318	0.593679	0.559105	-0.193473	0.193473	0.0020555	0.0295467
IMMP1L	6	11:31473745-31474639	5:7	0.470588	0.125	0.3125	0.140845	0.119048	0.0980392	0.193452	0.193452	0.000448191	0.00950281
PKD2	6	4:88967794-88968022	5:7	0.823529	0.943396	0.95	0.833333	0.75	0.659091	0.193396	0.193396	0.00193257	0.0281718
JARID2	6	6:15410455-15410596	4:7	0.810811	1	1	0.903727	0.806763	0.775641	0.193237	0.193237	0.0041328	0.0484836
PTBP1	9	19:805492-805569	8:10	0.745486	0.77305	0.859701	0.637143	0.58	0.516901	0.19305	0.19305	0.00019035	0.00512301
TBC1D4	7	13:75915261-75915371	6:8	0.923077	0.789474	0.8	0.992806	1	0.970149	-0.192806	0.192806	3.48603e-05	0.001388
IFT46	4	11:118428453-118428605	3:5	0.238095	0.253968	0.161765	0.357143	0.430769	0.439024	-0.192674	0.192674	0.00191311	0.0280068
TMEM62	2	15:43426455-43426566	1:3	0.916667	0.837838	0.956522	0.73913	0.724138	0.631579	0.192529	0.192529	0.000626833	0.0120519
TRIO	52	5:14488557-14489178	51:53	0.0603865	0.0601852	0.0899654	NA	0.238095	0.266667	-0.191994	0.191994	0.000644489	0.0122933
KLHL7	7	7:23165380-23165668	6:8	0.58427	0.295082	0.28	0.213115	0.103261	0.0677966	0.191821	0.191821	4.63261e-05	0.00173105
ULK4	19	3:41923642-41923772	18:20	0.25	0.444444	0.263158	0.030303	0.0714286	0.277778	0.191729	0.191729	0.0023359	0.0324189
AASDH	3	4:57248643-57248763	2:4	1	0.962963	1	0.90625	0.708333	0.808511	0.191489	0.191489	9.09098e-06	0.000491468
SRPK2	19	7:104766695-104766787	18:20	0.806452	0.662162	0.673913	0.846154	0.865169	0.925	-0.191255	0.191255	0.000153664	0.00430773
CAMTA2	7	17:4885384-4885522	6:8	0.757576	0.898876	0.911392	0.578947	0.707865	0.818182	0.191011	0.191011	0.00377591	0.0457257
PI4KB	7	1:151282687-151282731	6:8	0.113095	0.131148	0.158621	0.266667	0.322034	0.395833	-0.190886	0.190886	1.01839e-10	2.14603e-08
RP11-894J14.4	21	3:52858858-52858974	20:22	NA	0.933333	1	NA	0.92	0.631579	0.190877	0.190877	0.00227618	0.0318039
TMEM110	21	3:52858858-52858974	20:22	NA	0.933333	1	NA	0.92	0.631579	0.190877	0.190877	0.00227618	0.0318039
ITIH4	13	3:52858858-52858974	12:14	NA	0.933333	1	NA	0.92	0.631579	0.190877	0.190877	0.00227618	0.0318039
MUSTN1	19	3:52858858-52858974	18:20	NA	0.933333	1	NA	0.92	0.631579	0.190877	0.190877	0.00227618	0.0318039
ZEB1	9	10:31676649-31676727	8:10	0.333333	0.551724	0.25	0.102564	0.142857	0.27027	0.190476	0.190476	0.00076997	0.0141231
TAS2R14	3	12:11187381-11187484	2:4	NA	0.307692	0.304348	0.115942	0.19697	0.097561	0.190078	0.190078	0.0019075	0.0279776
MAPT	12	17:44087676-44087768	11:13	0.0777778	0.121622	0.0958904	0.136364	0.444444	0.285714	-0.189824	0.189824	0.000336087	0.007729
FADS3	2	11:61658641-61659006	1:5	1	0.95	0.968421	0.941176	0.694118	0.778947	0.189474	0.189474	1.76336e-05	0.000801574
PCNXL2	10	1:233362972-233363117	9:11	0.811594	0.893617	0.932584	0.673913	0.704545	0.758333	0.189072	0.189072	0.00152776	0.0237577
LUC7L	5	16:258600-259774	4:6	0.140127	0.117117	0.182609	0.229508	0.45	0.328571	-0.188444	0.188444	0.000126088	0.00369172
LYPLAL1	4	1:219366424-219366593	2:5	0.933333	0.923077	0.91954	0.836735	0.728571	0.734694	0.188383	0.188383	1.19842e-05	0.000610408
C11orf17	3	11:8934000-8934080	2:4	0.634146	0.699187	0.8	0.543478	0.511111	0.425926	0.188076	0.188076	0.00410378	0.0483173
LTA4H	21	12:96397616-96397759	20:22	0.621359	0.691542	0.704433	0.857708	0.901099	0.879518	-0.187976	0.187976	1.22537e-06	9.75793e-05
COPS7A	3	12:6837092-6837167	2:4	0.963303	0.921951	0.977143	0.867347	0.775862	0.727273	0.187441	0.187441	1.39206e-05	0.000683387
TBC1D25	3	X:48403257-48403411	2:4	0.941176	0.95	0.862069	0.844444	0.753846	0.636364	0.18733	0.18733	0.000128565	0.00374301
NCOA5	2	20:44708026-44708092	1:3	0.861702	0.942029	0.967391	0.754717	0.564103	0.777778	0.187312	0.187312	0.000111156	0.00336917
MDC1	9	6:30675343-30676134	8:10	0.797386	0.637097	0.580882	0.824324	0.789474	0.828571	-0.187228	0.187228	0.00383574	0.0462154
ZDHHC3	6	3:44974399-44974482	5:7	0.315315	0.169014	0.258621	0.142857	0.056	0.0720721	0.186549	0.186549	2.12466e-05	0.00094157
PKD2	9	4:88979135-88979255	8:10	0.944444	0.93617	1	0.75	0.813333	0.758621	0.185824	0.185824	2.67283e-05	0.00112038
TXNL4A	2	18:77746602-77746750	1:3	0.123894	0.0578947	0.0347222	0.257384	0.243346	0.173913	-0.185451	0.185451	4.10821e-08	5.13145e-06
FAM179B	8	14:45492113-45492176	7:9	NA	0.423077	0.263158	0.1875	0.129032	0.157895	0.185223	0.185223	0.00429503	0.0496445
MBTD1	3	17:49336504-49336567	2:4	0.863636	1	0.962963	0.777778	0.816667	0.748201	0.185185	0.185185	0.0030443	0.0391462
CTBP1	2	4:1235113-1235307	1:3	0.913706	0.914425	0.903941	0.853357	0.728543	0.683761	0.185163	0.185163	4.91605e-08	6.04303e-06
MED23	11	6:131936464-131936481	10:12	0.0298507	0.0384615	0.0322581	0.223881	0.217391	0.15	-0.185133	0.185133	3.62334e-08	4.61197e-06
CENPA	3	2:26997912-26998083	2:4	0.982456	0.945205	0.958904	0.774194	0.75641	0.826667	0.184711	0.184711	6.88453e-08	8.13978e-06
C2orf18	3	2:26997912-26998083	2:4	0.982456	0.945205	0.958904	0.774194	0.75641	0.826667	0.184711	0.184711	6.88453e-08	8.13978e-06
SESTD1	12	2:179988442-179988556	11:13	0.952381	1	0.954545	0.87013	0.586207	0.770833	0.183712	0.183712	0.000497623	0.0102561
MDM1	4	12:68719221-68719355	3:5	0.828571	0.933333	0.933333	0.545455	0.769231	0.75	0.183333	0.183333	0.000124817	0.0036649
SSH1	12	12:109196098-109196144	11:13	0.737864	0.662338	0.697674	0.880952	0.859155	1	-0.183278	0.183278	4.98167e-08	6.0995e-06
BTN3A2	3	6:26368406-26368495	2:4	0.553846	0.588235	0.725	0.518519	0.390244	0.405405	0.18283	0.18283	0.00314123	0.0400858
KLHL2	16	4:166242464-166242527	15:17	0.192982	0.0434783	0.0983607	0.411765	NA	0.15	-0.182522	0.182522	0.000175972	0.00481544
ZFAND5	2	9:74978386-74978522	1:3	0.573333	0.58427	0.590361	0.794737	0.766773	0.661871	-0.182504	0.182504	0.000840711	0.0151147
PHPT1	4	9:139744958-139745012	3:5	0.239726	0.208723	0.212544	0.030303	0.0615836	0.0230769	0.182241	0.182241	0	0
SLC25A43	2	X:118540413-118540664	1:3	0.97561	1	0.985915	NA	0.714286	0.894737	0.181404	0.181404	0.000151576	0.00427242
C18orf19	5	18:13671861-13671972	4:6	0.865385	0.924731	0.881356	0.774194	0.7	0.636364	0.181356	0.181356	0.000355876	0.00805257
MON2	29	12:62959794-62959811	28:30	0.27027	0.185185	0.254545	0.407895	0.435897	0.630435	-0.181352	0.181352	4.93547e-05	0.00181752
C3orf33	2	3:155523386-155523512	1:3	0	0.025641	0	0.111111	0.25	NA	-0.180556	0.180556	4.56597e-05	0.00171443
DGCR6	5	22:18897685-18897785	3:6	1	0.942857	1	NA	0.875	0.764706	0.180147	0.180147	0.00143752	0.0226501
CEP78	15	9:80880775-80880822	14:16	0.169118	0.266667	0.37037	0.528169	0.328	0.446429	-0.179762	0.179762	0.00370125	0.0451788
RIF1	32	2:152324988-152325065	31:33	0.358779	0.356164	0.204819	0.535714	0.582011	0.363636	-0.17955	0.17955	0.0031022	0.0396968
RBMX	9	X:135955405-135956611	8:10	0.985507	0.944737	0.960227	0.910569	0.75033	0.780886	0.179341	0.179341	6.60761e-07	5.86487e-05
DCAF17	10	2:172314882-172314987	9:11	0.637681	0.565789	0.515152	0.407767	0.386555	0.315789	0.179235	0.179235	1.02427e-05	0.00053596
CCDC111	5	4:185582928-185583057	4:6	0.978261	0.961538	0.958333	0.87931	0.68	0.782609	0.17893	0.17893	7.6809e-06	0.000431817
AP000304.12	15	21:34955794-34955972	14:16	0.954315	0.960396	0.925373	0.811475	0.767857	0.77551	0.178805	0.178805	0.000214421	0.00560517
CRYZL1	21	21:34955794-34955972	20:22	0.954315	0.960396	0.925373	0.811475	0.767857	0.77551	0.178805	0.178805	0.000214421	0.00560517
DONSON	7	21:34955794-34955972	6:8	0.954315	0.960396	0.925373	0.811475	0.767857	0.77551	0.178805	0.178805	0.000214421	0.00560517
EIF2AK4	36	15:40324370-40324438	35:37	0.721311	0.821429	0.928571	1	0.917808	1	-0.178571	0.178571	7.46902e-06	0.000424528
PIBF1	8	13:73401871-73402052	7:9	0.982759	1	1	0.821429	0.808219	0.876289	0.178571	0.178571	2.62871e-07	2.58506e-05
TECPR2	9	14:102898133-102898465	8:10	0.777778	0.821429	0.925926	1	1	0.954545	-0.178571	0.178571	0.00236467	0.032701
NUP54	6	4:77057339-77057565	5:7	1	1	1	0.761905	0.824242	0.904762	0.175758	0.175758	1.60521e-05	0.000751129
CDC25B	4	20:3780935-3780976	3:5	1	1	1	0.873626	0.817021	0.824242	0.175758	0.175758	0	0
CCHCR1	5	6:31122273-31122576	4:6	0.975207	0.974026	1	0.915254	0.8	0.745098	0.175207	0.175207	2.73858e-07	2.67612e-05
BRD1	4	22:50219378-50219434	3:5	0.121212	0.204819	0.263158	0.113636	0.0258621	0.029703	0.175116	0.175116	3.18775e-05	0.00129589
KIAA1468	24	18:59947007-59947089	23:25	0.352941	0.583333	0.3	0.097561	0.178571	0.190476	0.17437	0.17437	0.000424205	0.00908754
TCF25	19	16:89975374-89975491	18:20	0.186335	0.26178	0.314136	0.0965909	0.0875912	0.05	0.174189	0.174189	2.50151e-08	3.26959e-06
GANC	18	15:42621504-42621647	17:19	0.826087	0.862745	0.758065	1	0.9	1	-0.173913	0.173913	0.0036869	0.0450707
ARRB2	2	17:4618308-4618338	1:3	0.577181	0.542857	0.606061	0.750988	0.734694	0.822115	-0.173807	0.173807	7.50273e-06	0.000425663
URB1	34	21:33694111-33694254	33:35	0.8	0.78903	0.808219	0.936508	0.984848	0.973684	-0.173684	0.173684	3.99136e-07	3.70181e-05
FOXRED1	6	11:126144822-126144916	5:7	0.975309	0.985075	1	1	0.811594	0.647059	0.17348	0.17348	3.99402e-06	0.000254051
WNK1	13	12:988739-989197	12:14	0.166667	0.166667	0.157895	0.53125	0.31405	0.339623	-0.172956	0.172956	1.54075e-07	1.63335e-05
ZFP106	16	15:42716196-42716258	15:17	1	0.992157	0.991561	0.830882	0.816514	0.819277	0.17288	0.17288	0	0
ALDH16A1	8	19:49965141-49965293	7:9	0.926554	0.773913	0.783784	0.96	0.942857	0.956522	-0.172738	0.172738	0.00138129	0.0219991
LMLN	12	3:197729886-197729996	11:13	0.78125	0.76	0.92	0.608696	0.6875	0.235294	0.172554	0.172554	0.000115149	0.00345819
ST3GAL3	7	1:44290403-44290564	6:8	0.172414	0.2	0.142857	0.027027	0	0	0.172414	0.172414	3.68762e-07	3.43726e-05
RBMXL1	2	1:89453935-89454034	1:3	0.849558	0.8	0.857143	0.592593	0.833333	0.677419	0.172138	0.172138	0.00035765	0.00806202
CCBL2	2	1:89453935-89454034	1:3	0.849558	0.8	0.857143	0.592593	0.833333	0.677419	0.172138	0.172138	0.00035765	0.00806202
CDCA3	5	12:6958487-6958593	4:6	0.981132	0.87037	1	0.83871	0.809091	0.769231	0.172041	0.172041	0.00178776	0.0267146
DPH3	2	3:16305662-16305736	1:3	0.787402	0.773869	0.819905	0.568182	0.659898	0.615385	0.172017	0.172017	7.72016e-06	0.000433238
KBTBD8	2	3:67049405-67049615	1:3	1	0.885714	0.943396	0.833333	0.555556	0.771429	0.171968	0.171968	0.00407351	0.0481256
KIAA0562	12	1:3753059-3753256	10:13	0.893617	0.728571	0.743902	0.915789	1	0.857143	-0.171887	0.171887	5.50344e-05	0.00196632
ENOSF1	15	18:677743-677872	14:16	0.972222	0.885714	0.96875	0.813793	0.796875	0.714286	0.171875	0.171875	0.00111836	0.0187464
KIAA1432	15	9:5753536-5753646	14:16	0.942308	0.982301	0.939394	0.80597	0.743902	0.770492	0.171816	0.171816	2.62972e-10	5.25553e-08
MAPK6	5	15:52353496-52353697	4:6	0.983539	1	1	0.857143	0.828283	0.787879	0.171717	0.171717	0	0
AHSA2	6	2:61413752-61414685	5:7	0.921569	0.858586	0.93578	0.78	0.75	0.457143	0.171569	0.171569	8.27507e-05	0.00267855
ACAD10	16	12:112183948-112184088	15:17	0.945946	0.962963	1	0.785714	0.923077	0.791667	0.171296	0.171296	0.00261119	0.0352141
PI4KAP2	15	22:21830933-21831069	14:16	0.9875	0.971154	0.96	0.8	0.867647	0.747573	0.171154	0.171154	8.44364e-08	9.65161e-06
AC135983.5	8	15:32816708-32816801	6:9	0.863636	1	NA	0.333333	0.848485	0.76087	0.170949	0.170949	0.00135118	0.0216755
CEP135	11	4:56840912-56841135	10:12	0.9	0.96	1	0.789474	0.810526	0.696203	0.170526	0.170526	0.000564683	0.0112273
MIB2	7	1:1560371-1560565	6:8	0.926829	0.790698	0.673077	1	0.945946	0.960784	-0.170087	0.170087	0.000794068	0.0144523
MBD1	18	18:47797839-47797910	17:19	0.72	0.755906	0.830189	0.6875	0.577236	0.585859	0.170047	0.170047	0.00103443	0.0177724
C17orf68	15	17:8134594-8134787	14:16	0.84	0.5	0.75	0.967742	0.875	0.92	-0.17	0.17	2.65175e-05	0.00111715
MPHOSPH9	4	12:123710835-123710898	3:5	0.186207	0.263158	0.252874	0.10219	0.032967	0.0833333	0.16954	0.16954	0.00126909	0.0207564
RREB1	17	6:7240671-7240835	16:18	0.254237	0.266667	0.326531	0.1875	0.0977444	0.0841121	0.168922	0.168922	0.000177031	0.00482737
INTS3	15	1:153733496-153733585	14:16	0.177083	0.132184	0.168421	0.0526316	0	0	0.168421	0.168421	2.57669e-07	2.54198e-05
APEH	3	3:49712616-49712742	2:4	0.973384	1	0.972727	0.865	0.804979	0.739583	0.168405	0.168405	1.08388e-10	2.25339e-08
G2E3	2	14:31050282-31050322	1:3	0.958333	0.948718	1	0.790123	0.782051	0.813953	0.16821	0.16821	2.55565e-07	2.52928e-05
ARFGAP3	13	22:43206819-43206950	12:14	0.979933	0.958457	0.997126	0.812155	0.76	0.871795	0.167778	0.167778	1.11022e-16	5.21081e-14
AARS	3	16:70310869-70311057	2:4	1	0.998783	1	0.811448	0.837644	0.832589	0.167411	0.167411	0	0
AP3D1	31	19:2108686-2108765	30:32	0.9819	0.940299	0.965986	0.799127	0.763006	0.814286	0.16686	0.16686	1.02024e-07	1.15343e-05
ORC3L	3	6:88304260-88304331	2:4	0.215385	0.0930233	0.109589	0.25641	0.403226	0.276316	-0.166727	0.166727	0.00191257	0.0280068
C5orf36	4	5:93859635-93859803	3:5	1	NA	1	0.666667	1	NA	0.166667	0.166667	0.00427092	0.0494581
POLQ	8	3:121248488-121248639	7:9	0.935897	0.869565	0.972222	0.70297	0.769231	0.813953	0.166667	0.166667	0.00404505	0.0479355
TASP1	11	20:13539655-13539761	10:12	1	0.954545	1	0.866667	0.808642	0.833333	0.166667	0.166667	1.07592e-05	0.000559866
FASTKD3	2	5:7866759-7868309	1:3	0.666667	0.833333	0.947368	0.875	1	1	-0.166667	0.166667	0.00138851	0.0220688
ANKHD1	40	5:139927251-139927425	38:41	0	0	0	0	0.365854	0.166667	-0.166667	0.166667	2.4649e-06	0.000173141
RBBP8	2	18:20513839-20514227	1:4	0.195187	0.154812	0.122257	0.321244	0.313609	0.36478	-0.166432	0.166432	8.82198e-06	0.000481124
MAPK9	3	5:179706796-179707036	2:4	0.0584795	0.0927152	0.107143	0.151515	0.258741	0.28866	-0.166026	0.166026	1.22402e-06	9.75793e-05
RNFT1	4	17:58037429-58037529	3:5	0.906475	0.95082	0.915888	0.75	0.661017	0.75	0.165888	0.165888	1.09494e-08	1.56304e-06
STX16	4	20:57244347-57244509	3:5	0.80427	0.709141	0.664634	0.561151	0.49589	0.543379	0.165762	0.165762	0.00338181	0.0424295
WI2-3658N16.1	48	1:146055345-146055447	47:49	0.892857	0.970588	0.985915	0.923077	0.805556	0.702703	0.165033	0.165033	0.000289807	0.00693768
RP11-94I2.2	14	1:146055345-146055447	13:15	0.892857	0.970588	0.985915	0.923077	0.805556	0.702703	0.165033	0.165033	0.000289807	0.00693768
MRPL22	3	5:154330381-154330498	2:4	0.97193	0.962766	0.933884	0.798077	0.888235	0.791367	0.164689	0.164689	1.87026e-06	0.000136318
C1orf9	13	1:172546679-172546699	12:14	0.893333	0.836207	0.827586	1	0.990099	1	-0.163793	0.163793	2.90112e-12	8.64116e-10
HDDC2	3	6:125619860-125619962	2:4	0.74552	0.858238	0.855769	0.635542	0.69213	0.740838	0.16364	0.16364	0.00013004	0.00377884
NECAP1	4	12:8244365-8244446	3:5	0.975904	0.958333	0.95	0.97561	0.795181	0.703125	0.163153	0.163153	9.01388e-05	0.00287562
DDX3X	18	X:41206112-41206265	17:19	1	1	1	0.817787	0.881166	0.836879	0.163121	0.163121	0	0
ZNF678	2	1:227770215-227770307	1:3	0.672727	0.837838	0.6875	0.52459	0.564706	0.5	0.16291	0.16291	0.00258935	0.0350263
CNOT6	3	5:179922421-179922588	2:4	0.205128	0.230769	0.333333	0.08	0.0526316	0.0681818	0.162587	0.162587	0.000414557	0.00895398
MINK1	19	17:4795697-4795807	18:20	0.92437	0.769912	0.765432	0.931818	0.971831	0.916667	-0.161907	0.161907	0.000780363	0.0142868
IL4R	7	16:27357788-27357939	6:8	0.947977	0.969925	0.953488	NA	0.733333	0.85	0.161822	0.161822	0.000618753	0.0119496
DLG1	24	3:196802708-196802741	23:25	0.280899	0.28	0.318681	0.442623	0.388889	0.61194	-0.161724	0.161724	1.94805e-05	0.000873298
UBE2W	2	8:74782504-74782536	1:3	0.195122	0.0588235	0.0243902	0.371429	0.210526	0.220339	-0.161515	0.161515	0.0029322	0.0381802
TTLL4	16	2:219616427-219616529	15:17	1	0.977778	1	0.921569	0.708333	0.83871	0.16129	0.16129	1.82472e-07	1.89044e-05
HACL1	7	3:15626755-15626849	6:8	0.982456	0.955056	0.847059	0.857143	0.794118	0.730159	0.160939	0.160939	0.000159073	0.00442335
ING5	8	2:242658898-242661130	7:9	0.244444	0.119048	0.205128	0.0444444	0.0641026	0.0131579	0.160684	0.160684	5.10725e-06	0.000311432
FAM35A	7	10:88935646-88935852	6:8	0.796875	0.873016	0.693878	0.636364	0.630435	0.67033	0.160511	0.160511	0.00056197	0.0112022
TMEM11	3	17:21114249-21114540	1:4	0.333333	0.38835	0.247059	0.17284	0.164557	0.20339	0.160494	0.160494	0.00185826	0.0275423
VRK3	14	19:50484911-50485445	13:15	0.266667	0.256757	0.283333	0.123894	0.106383	0.0666667	0.160284	0.160284	6.5859e-06	0.000384202
HNRNPH3	3	10:70097615-70097753	2:4	0.924	0.91215	0.913146	0.851459	0.752964	0.737374	0.160181	0.160181	7.31499e-10	1.38169e-07
USP53	15	4:120189423-120189575	14:16	0.8	0.84	0.925926	1	0.965517	1	-0.16	0.16	0.00191066	0.0279975
SACM1L	2	3:45731840-45731879	1:3	0.183333	0	0.0172414	0.205357	0.177083	0.14	-0.159842	0.159842	0.00101227	0.0174983
DGKQ	13	4:959716-959866	12:14	0.938776	1	1	NA	0.857143	0.823529	0.159664	0.159664	0.000877423	0.0156747
PCGF3	4	4:726189-726287	3:5	0.666667	0.693252	0.761062	0.551724	0.533679	0.335526	0.159573	0.159573	0.001322	0.0213401
PLAGL1	9	6:144269115-144269597	8:10	0.87037	0.765199	0.70603	0.701493	0.606061	0.518868	0.159139	0.159139	0.00228859	0.0319392
CCNYL1	8	2:208606947-208607066	7:9	1	1	1	0.689655	0.840909	0.964286	0.159091	0.159091	3.5388e-06	0.000232249
UBA6	2	4:68562363-68562425	1:3	1	0.992188	0.964286	0.816667	0.873494	0.833333	0.158854	0.158854	2.48844e-11	5.92958e-09
DDX11	8	12:31238959-31239146	7:9	0.15493	0.1875	0.197802	0.12	0.0294118	0.0232558	0.158088	0.158088	0.000324445	0.00752833
GPBP1	8	5:56532940-56532999	7:9	0.277778	0.252577	0.172775	0.335329	0.471545	0.410628	-0.158051	0.158051	1.38694e-05	0.000681956
TM2D3	6	15:102182054-102182847	5:7	0.833333	0.795082	0.722772	0.888889	0.953125	0.966102	-0.158043	0.158043	1.42524e-05	0.000692002
CRAMP1L	17	16:1717336-1717401	16:18	0.847458	0.792079	0.732143	0.827586	0.953846	0.95	-0.157921	0.157921	0.00178593	0.0267002
LETM1	8	4:1834471-1834674	7:9	0.991803	0.989362	1	0.833887	0.809524	0.847291	0.157916	0.157916	0	0
PTS	3	11:112100931-112100953	2:4	0.791878	0.876471	0.943299	0.734694	0.55303	0.71875	0.157721	0.157721	4.52867e-06	0.000282832
AGA	6	4:178357430-178357505	5:7	1	0.966292	0.966667	0.847222	0.808989	0.631579	0.157678	0.157678	6.3783e-08	7.59926e-06
CRTC1	4	19:18854918-18854965	3:5	0.0441176	0.0307692	0	0.166667	0.188406	0.192982	-0.157637	0.157637	0.000295389	0.00702784
AC103686.3	12	8:48848913-48849077	11:13	0.997147	1	1	0.816327	0.859857	0.842482	0.157518	0.157518	0	0
SEC31A	19	4:83783687-83783725	18:20	0.756098	0.67	0.775	0.91358	0.825397	0.938462	-0.157483	0.157483	0.000110129	0.00335114
NEDD1	5	12:97311399-97311515	4:6	1	1	1	0.842105	0.842697	0.887097	0.157303	0.157303	7.77528e-08	8.98713e-06
TBC1D5	6	3:17469942-17470011	5:7	0.971223	0.875	0.932292	0.896552	0.77512	0.768707	0.157172	0.157172	0.000320679	0.0074774
TMEM129	3	4:1719243-1719430	2:4	0.892308	1	1	0.848485	0.842857	0.784314	0.157143	0.157143	0.00108286	0.0183175
CCDC84	8	11:118882859-118882964	7:9	0.956522	1	1	0.842857	0.823077	0.925	0.157143	0.157143	5.90877e-05	0.00205785
LRRC41	10	1:46744854-46744929	9:11	1	1	1	0.853448	0.843243	0.828283	0.156757	0.156757	2.77556e-15	1.16187e-12
CCDC57	21	17:80069868-80071641	20:22	0.15625	0.157895	0.0416667	0	0.0222222	0	0.15625	0.15625	8.8197e-05	0.00282671
DCLRE1B	2	1:114449618-114449783	1:3	0.897059	1	1	0.84375	0.910714	0.684211	0.15625	0.15625	0.00244001	0.0335631
MIB2	19	1:1564765-1564946	18:20	1	1	0.969697	0.6875	0.865248	0.844037	0.155963	0.155963	3.19482e-05	0.00129706
DUSP19	3	2:183951768-183951920	2:4	1	0.95	0.923077	1	0.588235	NA	0.155882	0.155882	0.000271205	0.00660984
TMEM135	2	11:86778736-86778863	1:3	0.987097	1	0.977011	0.831395	0.828571	0.835526	0.155701	0.155701	3.33852e-11	7.83464e-09
C17orf95	2	17:74725772-74725876	1:3	0.590278	0.651282	0.714286	0.481481	0.496063	0.540541	0.155219	0.155219	0.0028689	0.0375613
KIAA0895L	12	16:67215461-67215600	11:13	0.551282	0.698413	0.567568	0.3625	0.488889	0.4125	0.155068	0.155068	0.000116025	0.00347257
RSU1	8	10:16737022-16737154	7:9	1	1	1	0.876344	0.841629	0.845161	0.154839	0.154839	9.09854e-11	1.95726e-08
DCAF11	2	14:24584322-24584502	1:3	0.603774	0.69863	0.567901	0.309524	0.449541	0.517647	0.154232	0.154232	0.00117453	0.0195191
SEMA4D	16	9:91996089-91996261	15:17	1	0.826087	0.83871	0.992701	1	0.964286	-0.153991	0.153991	1.46831e-05	0.00070627
FGFR1OP	7	6:167426996-167427055	6:8	0.603306	0.434343	0.425	0.301075	0.222222	0.280374	0.15397	0.15397	3.41576e-05	0.00137237
DRAM2	6	1:111667364-111667503	5:7	0.978947	0.930769	0.990991	0.803922	0.870229	0.826087	0.15286	0.15286	1.27369e-05	0.000639466
VPS37A	2	8:17123416-17123490	1:3	0.941176	0.960784	1	0.75	0.808511	0.948454	0.152274	0.152274	0.00195924	0.0284669
C20orf72	4	20:17956327-17956546	2:5	0.865497	0.838028	0.873684	0.806818	0.713287	0.702703	0.15221	0.15221	0.00227423	0.0318039
DPY19L3	20	19:32971947-32972846	19:21	0.210526	0.131579	0.1875	0.0909091	0	0.0363636	0.151136	0.151136	0.00125255	0.0205075
RFESD	6	5:94990037-94990071	5:7	1	1	0.888889	0.849057	0.717391	0.861111	0.150943	0.150943	0.00223118	0.0314018
CUZD1	2	10:124609940-124610310	1:3	0.73913	0.729167	0.636364	0.857143	0.975309	0.88	-0.150833	0.150833	0.002048	0.0294662
FAM24B	3	10:124609940-124610066	2:4	0.73913	0.729167	0.636364	0.857143	0.975309	0.88	-0.150833	0.150833	0.002048	0.0294662
MED24	7	17:38191169-38191225	6:8	0.167568	0.25	0.272	0.140351	0.0675676	0.0993789	0.150621	0.150621	0.000115531	0.00346448
PSTK	2	10:124742249-124742540	1:3	1	1	1	0.85	0.75	0.882353	0.15	0.15	0.000119417	0.00354329
C4orf21	7	4:113538596-113540846	6:8	0.810345	1	0.85	1	1	1	-0.15	0.15	8.48079e-07	7.23718e-05
TDG	3	12:104366738-104366811	2:4	0.0952381	0.177083	0.149701	0	0	0	0.149701	0.149701	0	0
ZBTB8OS	5	1:33097428-33097480	4:6	0.765027	0.764706	0.790909	0.669643	0.45977	0.615385	0.149643	0.149643	0.00186814	0.0275963
CCDC115	5	2:131097133-131097335	4:6	0.163934	0.168539	0.175824	0.0352941	0.0196078	0.0150376	0.148931	0.148931	1.29776e-08	1.82731e-06
GPR180	4	13:95271404-95271584	3:5	0.982456	0.923077	0.892308	0.774194	0.722222	0.8	0.148883	0.148883	1.88423e-06	0.000137013
SS18L1	2	20:60729337-60729521	1:3	0.183486	0.247059	0.44	0.228571	0.0740741	0.0987654	0.148293	0.148293	0.00186935	0.027601
USPL1	2	13:31195210-31195376	1:3	0.586957	0.394737	0.369565	0.333333	0.246575	0.216667	0.148161	0.148161	0.00352463	0.043673
ERO1LB	5	1:236413185-236413267	4:6	0.972222	1	1	1	0.780488	0.851852	0.148148	0.148148	2.29745e-08	3.02842e-06
C14orf143	5	14:90416441-90416486	3:6	1	1	1	0.952381	0.851852	0.761905	0.148148	0.148148	5.77594e-05	0.00202629
AF205589.2	10	8:145638621-145638773	9:11	0.941176	0.9375	1	0.690476	0.793103	0.90625	0.148073	0.148073	0.0036193	0.044591
ETFDH	2	4:159600442-159601236	1:3	0.0309278	0.0361446	0.0384615	0.133333	0.184211	0.236364	-0.148066	0.148066	1.34142e-05	0.000663788
ACAP3	22	1:1230098-1230196	21:23	0.808511	1	0.782609	0.934783	0.956522	0.981132	-0.148011	0.148011	0.00106061	0.0181017
SEC22C	4	3:42605257-42605372	3:5	0.111111	0.025641	0.0659341	0.213592	0.152778	0.229885	-0.147658	0.147658	7.57385e-05	0.00250259
ZNF23	13	16:71484493-71484618	12:14	0.324324	0.1875	0.112676	0	0.04	0.0666667	0.1475	0.1475	0.00309382	0.0396513
RFFL	13	17:33341759-33341782	12:14	0.759615	0.852632	0.873134	1	0.9375	1	-0.147368	0.147368	0.00275196	0.036415
NEURL4	3	17:7230484-7230549	2:4	0.861538	1	1	0.852941	0.857143	0.829268	0.147059	0.147059	0.00132524	0.0213589
TPCN2	8	11:68834971-68835073	7:9	0.925926	1	1	0.852941	0.727273	1	0.147059	0.147059	0.00294521	0.0382692
ZCCHC11	12	1:52947095-52947307	11:13	0.792683	0.79	0.925926	0.939189	0.938144	0.955801	-0.146506	0.146506	3.97435e-05	0.00153892
CCNT1	7	12:49089782-49089945	6:8	0.732558	0.735	0.747059	0.80303	0.881481	0.894309	-0.146481	0.146481	0.000346301	0.00787041
FBF1	12	17:73922369-73922507	11:13	0.972973	1	1	0.854167	0.953488	0.72	0.145833	0.145833	0.000110019	0.00335108
XRCC3	2	14:104179212-104179305	1:3	0.825	0.857143	0.807692	1	0.870968	0.970588	-0.145588	0.145588	0.00168511	0.0255755
DENND4C	3	9:19296006-19296244	2:4	0.965217	0.992754	0.986111	0.975904	0.793814	0.840909	0.145202	0.145202	6.9546e-08	8.19135e-06
DSN1	3	20:35399276-35399596	2:4	0.960674	0.884211	0.96	0.815476	0.849057	0.70297	0.144524	0.144524	0.000246092	0.00617391
ALCAM	15	3:105270988-105271026	14:16	0.69962	0.732704	0.737327	0.823529	0.877193	0.967742	-0.144489	0.144489	0.000345188	0.00785665
GNPDA2	2	4:44724101-44724259	1:3	0.912281	0.93038	0.880734	0.763636	0.807018	0.767857	0.144424	0.144424	0.000310957	0.0073029
SAFB2	7	19:5611131-5611641	6:8	0.806818	0.894231	0.819048	0.941176	0.963235	0.967213	-0.144188	0.144188	3.08466e-07	2.95831e-05
PATZ1	3	22:31736664-31737669	2:4	0.162791	0.276596	0.351351	0.162651	0.13242	0.108974	0.144176	0.144176	0.000883242	0.0157605
ESCO1	9	18:19120538-19120661	8:10	0.196581	0.185393	0.188889	0.0568182	0.0352941	0.0454545	0.143434	0.143434	1.70253e-06	0.000126473
MPHOSPH8	13	13:20244980-20245243	12:14	0.076087	0.215827	0.262136	0.0724638	0.028169	0.0833333	0.143364	0.143364	0.000153232	0.00430773
TPD52L2	4	20:62507169-62507228	3:5	0.509615	0.713249	0.717842	0.754808	0.856604	0.882166	-0.143355	0.143355	1.61128e-05	0.000752829
MLL5	2	7:104678573-104678646	1:3	0.367521	0.337748	0.348684	0.302013	0.101911	0.205776	0.142908	0.142908	0.00362371	0.0446017
TBC1D19	14	4:26719555-26719639	13:15	1	1	0.979592	0.857143	0.666667	0.939394	0.142857	0.142857	9.90373e-06	0.000522637
EFHC1	8	6:52329693-52329913	7:9	1	1	1	0.857143	0.857143	0.777778	0.142857	0.142857	9.36706e-05	0.00296691
NBEAL2	13	3:47035945-47036043	12:14	1	1	1	0.854839	0.857143	0.921569	0.142857	0.142857	0.000151224	0.00427024
C11orf1	4	11:111753860-111753926	3:5	0.522222	0.882353	0.815789	NA	0.982456	0.934783	-0.14283	0.14283	0.00176314	0.026436
TWF1	2	12:44199634-44199688	1:3	0.172414	0.0869565	0.166667	0.037037	0.0243902	0.0204082	0.142276	0.142276	0.00100108	0.0173822
STX2	10	12:131280540-131280665	9:11	0.742424	0.782609	0.645161	0.842105	0.967742	0.884615	-0.142191	0.142191	0.000525239	0.0106971
MDM2	2	12:69202797-69202866	1:3	0.131673	0.180887	0.148855	0.0398551	0.0070922	0.0035461	0.141763	0.141763	0	0
HAUS2	4	15:42852980-42853068	3:5	0.233766	0.253623	0.188976	0.397849	0.375	0.256757	-0.141234	0.141234	0.000585224	0.0114592
DGCR6L	5	22:20303642-20303742	3:6	0.985507	0.947826	0.981651	0.840708	0.832579	0.877119	0.140943	0.140943	8.29884e-11	1.82321e-08
PRPF3	4	1:150300016-150300111	3:5	0.276471	0.278351	0.36478	0.404255	0.552381	0.419192	-0.140841	0.140841	0.000586507	0.0114698
CD97	18	19:14517873-14518041	17:19	0.982301	0.982533	0.993084	NA	1	0.684211	0.140427	0.140427	2.22036e-05	0.00097147
ATG5	4	6:106756239-106756366	3:5	0.834951	0.920354	0.884211	0.696774	0.743802	0.792453	0.140409	0.140409	0.000124395	0.00366192
ARAP1	15	11:72415197-72415379	14:17	0.807692	0.762887	0.879032	0.947917	0.956522	0.931818	-0.140224	0.140224	6.28723e-05	0.00216159
DPH5	5	1:101479266-101479374	4:6	0.912568	0.928	0.939394	0.919643	0.787879	0.737374	0.140121	0.140121	0.000341539	0.00778169
PAIP1	2	5:43556684-43557195	1:3	0.98062	0.98995	1	0.85	0.85259	0.780952	0.13995	0.13995	3.88201e-12	1.12386e-09
ZNF324B	2	19:58964554-58964633	1:3	0.217391	0.0625	NA	0	0	0	0.139946	0.139946	4.66554e-05	0.00174126
DYRK4	10	12:4716493-4716553	9:11	0.835294	0.715789	0.683544	0.655172	0.576087	0.47619	0.139703	0.139703	4.18441e-05	0.00160421
CAMTA1	2	1:6880241-6880310	1:3	0.940476	0.95935	0.975309	0.81982	0.864583	0.802326	0.13953	0.13953	0.000371357	0.00828188
MSH2	17	2:47709918-47710371	16:18	0.833333	0.931034	0.706897	0.958333	0.986111	0.972789	-0.139456	0.139456	4.55736e-10	8.76854e-08
IQCE	2	7:2606750-2606797	1:3	0.916667	0.957447	0.939394	0.454545	0.888889	0.8	0.139394	0.139394	0.000103264	0.00319244
MZF1	6	19:59080883-59080953	5:7	0.933333	1	0.985507	0.846154	0.73913	0.916667	0.139353	0.139353	8.16279e-05	0.0026588
FOXRED2	4	22:36900145-36900414	3:5	0.928814	0.940828	0.866438	0.689189	0.859155	0.789474	0.13934	0.13934	2.46827e-07	2.45851e-05
UBE2Q2	4	15:76152219-76152323	3:5	0.880952	0.910448	0.945205	0.704981	0.7713	0.77451	0.139147	0.139147	2.65365e-08	3.43942e-06
NBPF10	9	1:148344640-148344742	8:10	0.903226	1	0.9625	0.75	0.823529	0.933333	0.138971	0.138971	0.00394697	0.0471885
PPP4R1	13	18:9562920-9563044	12:14	0.122449	0.124294	0.152318	0.262821	0.296296	0.221239	-0.138527	0.138527	1.17168e-06	9.52628e-05
SPNS1	7	16:28993222-28993377	6:8	0.94697	0.967213	0.976331	0.933333	0.82906	0.736842	0.138153	0.138153	4.74424e-05	0.00176214
INF2	24	14:105183900-105183983	22:25	0.137931	0.148936	0.0315789	NA	0	0	0.137931	0.137931	0.00181032	0.0269867
KIF3A	9	5:132046651-132046749	8:11	1	1	0.945946	0.862069	0.888889	0.833333	0.137931	0.137931	0.00194947	0.0283915
MLX	3	17:40720488-40720577	2:4	0.93	0.985294	0.961538	0.906977	0.797872	0.824324	0.137214	0.137214	8.99021e-06	0.000488579
TNIK	15	3:170857259-170857345	14:16	0	0.0294118	0	0	0.136364	0.302326	-0.136364	0.136364	0.00117902	0.0195756
CUL7	19	6:43010540-43010722	18:20	0.928571	1	1	0.84	0.867925	0.863636	0.136364	0.136364	0.00137521	0.0219586
MIF4GD	5	17:73263827-73263982	4:6	0.978102	0.954545	0.974576	0.851613	0.838462	0.829545	0.136115	0.136115	8.55132e-07	7.27732e-05
MICAL1	16	6:109769078-109769166	15:17	0.986111	0.984127	0.986111	0.92	0.846154	0.85	0.136111	0.136111	3.10539e-06	0.000210494
C14orf104	2	14:50094730-50094873	1:3	0.54386	0.8125	0.6	0.465753	0.464286	0.459459	0.135714	0.135714	0.000404438	0.00879177
TRPT1	4	11:63992267-63992442	3:5	0.96875	0.959459	1	0.833333	0.925234	0.72	0.135417	0.135417	8.2563e-05	0.00267526
FAM188A	10	10:15858834-15858914	9:11	1	0.943396	0.96875	0.892308	0.810811	0.833333	0.135417	0.135417	5.98688e-05	0.0020791
ZNF638	3	2:71575557-71577401	2:4	0.7875	0.673575	0.75	0.926606	0.828452	0.885321	-0.135321	0.135321	3.72776e-06	0.000241075
TMEM44	14	3:194313770-194313802	13:15	0.0909091	0.0540541	0.0869565	0.222222	0.162791	0.363636	-0.135266	0.135266	0.00364968	0.0447924
TAF1A	4	1:222753101-222753214	3:5	0.851064	0.965517	0.918367	0.783133	0.796296	0.645161	0.135235	0.135235	0.000258709	0.00636739
SLC41A1	7	1:205767797-205767943	6:8	1	1	1	1	0.864865	0.827586	0.135135	0.135135	3.36263e-07	3.19522e-05
ATXN2	11	12:111953958-111954167	10:12	0.738739	0.825243	0.774194	0.909091	0.953271	0.817204	-0.134897	0.134897	0.00160361	0.0246771
PIGQ	9	16:628785-628938	8:10	0.971429	1	0.928571	0.806452	0.90566	0.836735	0.134694	0.134694	0.00210021	0.0300222
SECISBP2L	8	15:49311615-49311749	7:9	0.777778	0.837349	0.832215	0.822785	0.491379	0.698413	0.133802	0.133802	0.00408602	0.0481849
DOLPP1	7	9:131848418-131848546	6:8	0.873239	0.777778	0.818182	0.970588	0.951724	0.895349	-0.133542	0.133542	0.000372987	0.00829507
BPTF	7	17:65882244-65882432	6:8	0.747126	0.824561	0.745763	0.911392	0.85	0.880597	-0.133471	0.133471	0.00223859	0.0314917
KIAA0494	7	1:47154025-47154216	6:8	0.436364	0.373239	0.350427	0.436893	0.506667	0.630252	-0.133427	0.133427	0.00340972	0.0426932
DPP3	21	11:66278676-66278710	20:22	1	1	1	0.866667	0.896552	0.804878	0.133333	0.133333	0.00105649	0.0180512
PIK3CB	10	3:138423285-138423335	9:11	0.972973	1	1	0.820513	0.92	0.866667	0.133333	0.133333	2.66815e-05	0.00111994
SFT2D2	5	1:168205827-168205862	4:6	0.837037	0.878613	0.850267	0.991228	0.982955	0.958333	-0.132687	0.132687	3.4502e-10	6.67981e-08
UBN1	12	16:4921156-4921302	11:13	0.808333	0.778443	0.878453	0.940887	0.957055	0.9	-0.132553	0.132553	0.000103587	0.00319603
AKAP11	7	13:42871184-42871318	6:8	0.969231	1	0.995215	0.701149	0.862745	0.912281	0.13247	0.13247	1.59872e-14	6.23344e-12
SNX14	7	6:86277252-86277295	6:8	0.966387	1	0.976471	0.978723	0.844156	0.783784	0.132315	0.132315	1.67969e-05	0.000771986
DHODH	5	16:72055023-72055210	4:6	0.980583	0.985507	0.926316	0.863636	0.76	0.848485	0.132098	0.132098	5.52419e-05	0.00196693
TUBGCP6	16	22:50658621-50660303	15:17	1	1	0.984127	0.962264	0.685185	0.867925	0.132075	0.132075	4.47768e-06	0.000280213
CEP290	21	12:88508197-88508339	20:22	0.789474	0.857143	0.852459	0.97561	1	0.984127	-0.131668	0.131668	8.21304e-07	7.04752e-05
FBXL3	2	13:77595648-77595996	1:3	0.946429	0.957746	0.939394	0.943662	0.761062	0.814815	0.131614	0.131614	0.000109347	0.00333717
PLA2G12A	2	4:110639839-110639915	1:3	1	0.99	0.960784	0.745098	0.893617	0.858491	0.131509	0.131509	5.16793e-07	4.66726e-05
MGA	3	15:41961026-41962156	2:4	0.903226	0.894737	0.912791	0.772727	0.669118	0.801887	0.130499	0.130499	1.03385e-09	1.89939e-07
SPAG9	7	17:49109042-49109083	6:8	0.321212	0.282895	0.326923	0.251799	0.190789	0.147651	0.130423	0.130423	5.15067e-05	0.00187048
FAM120B	7	6:170657239-170657411	6:8	0.952381	0.955056	1	0.762376	0.825	0.902778	0.130056	0.130056	6.4328e-09	9.76808e-07
COQ2	7	4:84188243-84188361	6:8	0	0.030303	0.0769231	0.16	0.1875	0.135135	-0.129697	0.129697	0.00116306	0.0193595
XPO1	5	2:61752405-61752468	4:6	0.0302013	0.0810811	0.052139	0.0658683	0.181548	0.201201	-0.129409	0.129409	0.000757	0.0139182
R3HDM2	2	12:57789532-57789601	1:3	0.984615	0.977528	0.988095	0.928571	0.760331	0.855263	0.129352	0.129352	1.31947e-07	1.43919e-05
CREB3L2	4	7:137612896-137613112	1:5	1	0.964912	0.969697	0.825	0.840426	0.904762	0.129271	0.129271	0.00412436	0.0484491
DENND5A	21	11:9164269-9164392	20:22	1	1	1	0.870968	0.666667	0.916667	0.129032	0.129032	0	0
CROT	5	7:86988522-86988646	3:6	1	1	1	0.944444	0.870968	0.806452	0.129032	0.129032	0.000154613	0.0043265
C9orf46	3	9:5431897-5431983	2:4	0.960912	0.93956	0.98366	0.804734	0.833333	0.832	0.128912	0.128912	1.11022e-16	5.21081e-14
QSOX2	3	9:139116707-139116755	2:4	0.965854	0.962121	0.981982	1	0.826087	0.836957	0.128897	0.128897	0.000286921	0.00688456
NONO	13	X:70518557-70518666	12:14	1	1	1	0.932995	0.871298	0.814336	0.128702	0.128702	0	0
DST	47	6:56463274-56463507	46:48	0.792208	0.940741	0.87156	1	1	0.967742	-0.12844	0.12844	9.4753e-07	7.93288e-05
ZNF800	4	7:127026114-127026234	3:5	0.956989	0.884848	0.868687	0.75641	0.752212	0.818898	0.128438	0.128438	0.00229742	0.0320045
ERC1	6	12:1221381-1221473	5:7	0.511364	0.53125	0.534483	0.54902	0.857143	0.659574	-0.128324	0.128324	0.00322211	0.0409398
MAZ	6	16:29820861-29821092	5:7	0.571429	0.53125	0.495122	0.399494	0.471413	0.403077	0.128173	0.128173	0.00325762	0.0412219
C4orf21	13	4:113524680-113524853	12:14	0.384615	0.153846	0.128205	0.0571429	0.025974	0.012987	0.127872	0.127872	4.8139e-07	4.38589e-05
BARD1	3	2:215657021-215657169	2:4	0.94382	0.848485	1	0.620915	0.816	0.838095	0.12782	0.12782	0.000791027	0.0144134
GK	11	X:30715849-30715866	10:12	0	0.0724638	0	0.122449	0.12766	0.230769	-0.12766	0.12766	0.000256962	0.00635068
SLC35A3	5	1:100464817-100464971	4:6	0.878505	0.965278	0.889764	0.762295	0.721429	0.842593	0.127469	0.127469	7.98637e-06	0.000444154
RP11-269K22.1	7	2:86769375-86769435	6:8	0.975904	0.990196	0.968085	0.848485	0.827586	0.957447	0.127419	0.127419	0.000138919	0.00399192
VPS24	9	2:86769375-86769435	8:10	0.975904	0.990196	0.968085	0.848485	0.827586	0.957447	0.127419	0.127419	0.000138919	0.00399192
DENND1A	4	9:126531793-126531845	3:5	0.993464	1	0.977528	0.914634	0.843478	0.866071	0.127393	0.127393	7.50301e-09	1.12281e-06
TBC1D22B	12	6:37284479-37284606	11:13	1	1	0.916667	0.954545	0.872727	0.808511	0.127273	0.127273	0.00270355	0.0359279
EIF4A2	4	3:186502751-186502890	3:5	0.818457	0.760908	0.717035	0.634103	0.514763	0.672702	0.126804	0.126804	3.63859e-05	0.00143583
DTYMK	3	2:242619644-242619734	2:4	0.891949	0.823232	0.807229	0.69697	0.560261	0.697115	0.126263	0.126263	0.00109561	0.0184549
RETSAT	4	2:85577163-85577364	3:5	0.971591	0.967033	0.921986	1	0.840909	0.716981	0.126124	0.126124	0.000247434	0.00619124
ECT2	2	3:172469940-172470262	1:3	0.140496	0.171429	0	0.0151515	0	0.016129	0.125344	0.125344	9.69243e-05	0.0030324
RBM5	8	3:50141681-50141741	7:9	0.708029	0.796703	0.854839	0.921788	0.911392	0.940828	-0.125084	0.125084	1.78767e-06	0.000131536
RBM6	33	3:50141681-50141741	32:34	0.708029	0.796703	0.854839	0.921788	0.911392	0.940828	-0.125084	0.125084	1.78767e-06	0.000131536
TMEM175	8	4:946155-946238	7:9	1	0.978022	1	0.931034	0.875	0.84058	0.125	0.125	2.87823e-06	0.000195953
NEK4	6	3:52794811-52794952	5:7	1	0.981481	1	0.875	0.769231	0.956044	0.125	0.125	3.17884e-09	5.26583e-07
RGPD8	27	2:113135615-113135831	26:28	1	1	1	1	0.75	NA	0.125	0.125	0.000655005	0.0124632
TCTN3	8	10:97445313-97445393	7:9	0.965116	0.924812	0.967742	0.81982	0.950413	0.840336	0.12478	0.12478	0.000568535	0.011275
EIF2C4	11	1:36298038-36298171	10:12	0.695652	0.909091	0.857143	0.975	0.981818	1	-0.124675	0.124675	7.44145e-06	0.000423739
TXNDC11	4	16:11824501-11824630	3:5	0.921053	0.893617	0.846154	0.785714	0.769231	0.659574	0.124386	0.124386	0.00276194	0.0365315
RPS24	6	10:79799962-79799983	4:7	0.0410822	0.0580866	0.0772834	0.0714286	0.182432	0.28928	-0.124346	0.124346	0.00106444	0.0181293
TP53BP1	2	15:43785235-43785374	1:3	0.818182	0.822222	0.840426	0.556818	0.697917	0.7625	0.124306	0.124306	2.15106e-05	0.000949194
PUM2	3	2:20526022-20526146	2:4	0.139693	0.209924	0.192607	0.0683453	0.0548926	0.091954	0.124262	0.124262	1.03852e-06	8.64788e-05
NF1	31	17:29576973-29579821	30:32	0.214876	0.304348	0.243902	0.0444444	0.163043	0.12	0.123902	0.123902	0.0015759	0.0243717
C6orf204	5	6:118972360-118973057	3:6	1	0.888889	0.9375	0.649123	0.841667	0.813725	0.123775	0.123775	0.000357855	0.00806202
DNAJC2	5	7:102967779-102967825	4:6	0.114865	0.155556	0.165289	0.245902	0.27933	0.358209	-0.123774	0.123774	0.000501895	0.0103372
PEX5	11	12:7354837-7354947	10:12	0.38835	0.515152	0.46	0.336245	0.362694	0.330233	0.123755	0.123755	0.000997941	0.0173572
TTC35	5	8:109468102-109468159	4:6	1	0.978102	0.97619	1	0.854545	0.833333	0.123557	0.123557	5.1283e-06	0.000311874
FRYL	18	4:48595947-48596033	17:19	1	1	1	0.901961	0.876712	0.78	0.123288	0.123288	4.30123e-09	6.76341e-07
XIAP	3	X:123019481-123020389	2:4	0.97561	0.824561	0.873016	0.75	0.753968	0.52439	0.123016	0.123016	0.000480517	0.00999663
MTIF3	3	13:28023989-28024055	2:4	0.111111	0.037037	0	NA	0.32	0	-0.122963	0.122963	0.00338526	0.0424384
AF038458.3	6	19:36501796-36501979	5:7	1	1	1	0.877193	0.969697	0.862069	0.122807	0.122807	0.000285964	0.00687224
ALKBH6	6	19:36501796-36501979	5:7	1	1	1	0.877193	0.969697	0.862069	0.122807	0.122807	0.000285964	0.00687224
KIAA0182	3	16:85667520-85667738	2:4	0.930556	0.983051	0.936508	0.940171	0.813793	0.766467	0.122715	0.122715	0.000740943	0.0136946
ZXDC	8	3:126160608-126160789	7:9	1	0.95	1	0.928571	0.826087	NA	0.122671	0.122671	0.001377	0.0219702
KIAA0586	31	14:58965501-58965678	29:32	0.97619	0.956522	0.980769	0.837209	0.923077	0.853659	0.122532	0.122532	0.00140983	0.0223236
GTF3C5	9	9:135930331-135930351	8:10	0.299595	0.190722	0.207317	0.164345	0.0561404	0.0848214	0.122496	0.122496	0.00392416	0.0469702
NPHP3	40	3:132339976-132340136	39:41	0	0	0	0.193548	0.122449	0.0384615	-0.122449	0.122449	2.9051e-09	4.83824e-07
EFHD2	3	1:15753646-15753780	2:4	0.953668	0.969072	0.954545	0.815126	0.943925	0.832168	0.122378	0.122378	7.71066e-05	0.00253829
SPTAN1	24	9:131355262-131355321	23:25	0.438596	0.859031	0.882927	0.851662	0.981366	0.991525	-0.122336	0.122336	0.00133657	0.0214968
GSTZ1	7	14:77794255-77794380	6:8	0.913793	0.861111	0.974359	0.666667	0.8	0.791667	0.122126	0.122126	0.00138414	0.0220331
RHOT1	3	17:30499956-30500079	2:4	0.0448718	0.222222	0.145631	0.0363636	0.0196078	0.0240964	0.121535	0.121535	2.43039e-08	3.19009e-06
SFXN1	10	5:174949378-174949425	9:11	1	1	1	0.879056	0.865741	0.937853	0.120944	0.120944	0	0
NCK2	5	2:106497784-106498505	4:6	0.906522	0.905963	0.937965	0.77551	0.871622	0.785714	0.120807	0.120807	1.94451e-07	1.99454e-05
TMEM49	4	17:57814814-57814904	3:5	0.98913	0.974684	0.992908	0.922652	0.868421	0.809249	0.120709	0.120709	3.50446e-11	8.16224e-09
CHTF8	4	16:69154956-69155073	3:5	0.473054	0.479675	0.448113	0.593301	0.599237	0.561086	-0.120248	0.120248	0.0035055	0.0435086
RRAGB	4	X:55753740-55753823	3:5	0.214286	0.147059	0.121951	0	0.0681818	0.027027	0.120032	0.120032	0.000713174	0.0133004
ITGAV	24	2:187531877-187531957	23:25	0.939759	1	1	0.787234	0.88	0.947368	0.12	0.12	8.9381e-05	0.00285439
BIRC3	2	11:102192568-102196093	1:3	0.982222	1	1	0.88	0.842105	1	0.12	0.12	0.000336542	0.00773253
C21orf59	3	21:33979959-33980026	2:4	1	0.988571	1	0.833333	0.940476	0.88	0.12	0.12	1.03624e-09	1.89939e-07
ABHD12	13	20:25280850-25281520	12:14	0.875	0.852632	0.792683	0.920635	0.972603	1	-0.119971	0.119971	6.60713e-06	0.000384716
PRKACB	15	1:84670162-84671121	14:16	0.147541	0.169231	0.116883	0.0305344	0.0277778	0.00591716	0.119763	0.119763	5.97179e-08	7.17129e-06
ZCCHC11	22	1:52924008-52924121	21:23	0.916667	0.921053	0.955882	0.80137	0.901639	0.757812	0.119683	0.119683	0.00129163	0.0210276
INF2	3	14:105169442-105169557	2:4	0.990566	0.995868	0.977654	0.961538	0.870968	0.866667	0.119598	0.119598	2.00833e-06	0.000145355
GPR175	9	3:127294592-127294652	8:10	1	0.952756	0.932203	0.9	0.833333	0.777778	0.119423	0.119423	0.000175609	0.00480976
PKM2	14	15:72494795-72494961	13:15	0.858118	0.86578	0.835112	0.829175	0.738916	0.639279	0.119202	0.119202	0.00287678	0.0376291
EIF2C2	2	8:141595218-141595410	1:3	1	0.977273	0.991667	0.857143	0.983871	0.872549	0.119118	0.119118	1.63347e-05	0.00075976
BAT3	13	6:31612086-31612191	12:14	0.476744	0.474388	0.441176	0.371212	0.28447	0.355311	0.119076	0.119076	0.00362978	0.0446543
PLEKHH1	4	14:68023986-68024135	3:5	1	1	1	0.971429	0.880952	0.8125	0.119048	0.119048	8.60295e-06	0.000472419
LGALS8	12	1:236706215-236706340	11:13	0.546053	0.551402	0.581395	0.454545	0.27381	0.432432	0.118969	0.118969	0.00206024	0.0296012
NCOA2	15	8:71056877-71057083	14:16	0.909091	0.888889	0.933333	0.790323	0.75	0.814433	0.118768	0.118768	0.00384368	0.046275
CALU	2	7:128387607-128388421	1:3	0.0212766	0.00858369	0	0.186813	0.126984	0.0932203	-0.1184	0.1184	1.11244e-12	3.51634e-10
C5orf42	3	5:37245812-37245947	2:4	0.8	0.918919	0.867925	1	0.986111	0.984375	-0.118187	0.118187	1.28616e-06	0.000100864
TAZ	5	X:153642438-153642527	4:6	0.787879	0.466667	0.463415	0.433962	0.348485	0.340909	0.118182	0.118182	0.00285169	0.037415
NUMB	4	14:73783098-73783130	3:5	0.212766	0.139394	0.0833333	0.0294118	0	0.0215054	0.117889	0.117889	1.89582e-07	1.95756e-05
UPF3A	8	13:115064315-115064475	7:9	0.953488	0.943396	0.97619	0.857143	0.72549	0.835821	0.117667	0.117667	0.000138893	0.00399192
LETMD1	9	12:51451789-51451911	8:10	0.912409	0.896	0.923664	0.794872	0.857143	0.615385	0.117537	0.117537	0.000439758	0.00935604
FDPS	10	1:155289585-155289719	9:11	0.955997	0.843137	0.874552	0.991926	0.988281	0.992278	-0.117374	0.117374	4.28579e-05	0.00163097
EML2	16	19:46124741-46124895	15:17	0.904762	0.974359	1	0.741935	0.857143	0.9	0.117216	0.117216	0.00307098	0.0394075
PCBP2	15	12:53861589-53861627	14:16	0.642879	0.729756	0.756416	0.885635	0.846939	0.788364	-0.117183	0.117183	9.54814e-05	0.00301501
PHF14	3	7:11021999-11022786	2:4	0.742081	0.824427	0.861111	0.952899	0.941463	0.853175	-0.117036	0.117036	0.00376456	0.0456418
SPG11	3	15:44951277-44951501	2:4	1	0.985507	1	0.882979	0.935185	0.815789	0.117021	0.117021	3.98354e-08	5.01619e-06
GEMIN6	5	2:39006400-39006467	4:6	0.0402685	0.0325203	0.0891089	0.157143	0.112903	0.1875	-0.116874	0.116874	0.000534712	0.0108405
FECH	7	18:55226377-55226475	6:8	0.953488	1	1	0.962687	0.883212	0.85906	0.116788	0.116788	0.000993638	0.017331
RASAL3	17	19:15562856-15562919	16:18	0.981651	0.970588	0.9375	0.816327	0.93985	0.853846	0.116742	0.116742	0.00375438	0.0455938
GINS1	5	20:25400320-25400441	4:6	0.0261438	0.0686275	0.0272727	0.0820312	0.14375	0.220339	-0.116477	0.116477	0.00127124	0.0207697
CSDE1	6	1:115280092-115280184	5:7	0.185848	0.168121	0.202703	0.0541728	0.0694611	0.0906516	0.116387	0.116387	5.5822e-13	1.85935e-10
PIGL	2	17:16137285-16137384	1:3	0.952381	1	1	0.924528	0.694915	0.883721	0.116279	0.116279	8.69201e-05	0.00279355
PHF20L1	6	8:133811341-133811418	5:7	0.129032	0.285714	0.183673	0.106667	0.0613497	0.0676329	0.116041	0.116041	0.00239832	0.033122
ISY1	6	3:128864604-128864716	5:7	1	1	1	0.903226	0.884058	0.878788	0.115942	0.115942	6.61847e-10	1.25779e-07
ASNS	2	7:97501031-97501308	1:3	0.136792	0.139594	0.109792	0	0.0683761	0.0210526	0.11574	0.11574	0.00140498	0.0222848
ANXA6	22	5:150490188-150490205	21:23	0.788856	0.743514	0.709957	0.900542	0.859189	0.835616	-0.115675	0.115675	0.000622825	0.0119983
SIL1	12	5:138286860-138287024	11:13	1	1	1	0.884615	0.857143	0.9	0.115385	0.115385	1.20285e-06	9.70333e-05
RYK	11	3:133896785-133896917	10:12	0.98374	0.961538	0.918367	0.866667	0.846154	0.84	0.115385	0.115385	6.99208e-05	0.00235172
RNF166	2	16:88769198-88770025	1:3	0	0.0153846	0	0.0618557	0.115044	0.189474	-0.115044	0.115044	6.30477e-08	7.54065e-06
RPGRIP1L	24	16:53656131-53656268	23:25	0.153846	0.236842	0.411765	0.16129	0.121951	0.0416667	0.114891	0.114891	0.00391835	0.0469187
NOTCH1	9	9:139411724-139411837	8:10	0.969697	0.970297	0.976103	0.943243	0.847315	0.855823	0.114474	0.114474	8.40854e-06	0.000464299
CAPN7	17	3:15287033-15287178	16:18	0.692308	0.90099	0.843478	0.957746	0.952941	0.962025	-0.114268	0.114268	4.70949e-06	0.000290609
MON1A	3	3:49948959-49949444	2:4	0.972222	0.947368	0.929825	0.83871	0.769231	0.833333	0.114035	0.114035	0.00217358	0.0307431
TRIOBP	29	22:38165035-38165194	28:30	1	0.884058	0.886076	1	1	0.942029	-0.113924	0.113924	0.000790391	0.0144108
NOL12	29	22:38165035-38165194	28:30	1	0.884058	0.886076	1	1	0.942029	-0.113924	0.113924	0.000790391	0.0144108
NCOR1	25	17:15990486-15990659	24:26	0.261905	0.160173	0.206704	0.163717	0.0934343	0.0506757	0.11327	0.11327	0.000279551	0.00674428
DCTN4	5	5:150121676-150121719	4:6	0.933962	0.912281	0.964539	0.738095	0.821053	0.892857	0.11291	0.11291	2.53624e-05	0.00108068
SEC14L2	17	22:30823158-30823390	16:18	0.977612	1	0.990654	0.877778	0.946154	0.8	0.112876	0.112876	4.00305e-09	6.39188e-07
MTFP1	3	22:30823158-30823390	2:4	0.977612	1	0.990654	0.877778	0.946154	0.8	0.112876	0.112876	4.00305e-09	6.39188e-07
RP4-539M6.19	15	22:30823158-30823390	14:16	0.977612	1	0.990654	0.877778	0.946154	0.8	0.112876	0.112876	4.00305e-09	6.39188e-07
PLOD3	18	7:100850859-100851005	17:19	1	0.974874	1	NA	0.941176	0.833333	0.112745	0.112745	0.000439701	0.00935604
SPG11	28	15:44881450-44881612	27:29	0.930233	1	0.990099	0.868421	0.877863	0.982143	0.112236	0.112236	0.00165323	0.0252603
H6PD	2	1:9299903-9300077	1:3	0.18	0.12963	0.084507	0.0277778	0.0135135	0.0175439	0.112086	0.112086	0.000130172	0.00377914
ASB1	3	2:239344352-239344654	2:4	0.90625	0.857143	0.90303	0.764706	0.801887	0.791209	0.111822	0.111822	4.40472e-05	0.00166803
RPRD1A	2	18:33620770-33620828	1:3	0.171975	0.0842697	0.115646	0.302326	0.211111	0.227273	-0.111626	0.111626	4.61258e-07	4.21486e-05
PATL1	7	11:59423429-59423518	6:8	0.816667	0.841463	0.823944	0.935484	0.944099	0.869048	-0.11154	0.11154	0.00387087	0.046494
ZNF792	2	19:35451772-35451898	1:3	1	1	1	NA	0.777778	1	0.111111	0.111111	0.00160014	0.0246483
POLI	7	18:51810113-51810185	6:8	0	0.030303	0	0.155556	0.111111	0.108696	-0.111111	0.111111	0.000553792	0.0110676
SIL1	8	5:138378309-138378408	7:9	0.979592	0.989247	0.989583	0.90625	0.878788	0.859649	0.110459	0.110459	2.28343e-06	0.000163238
CEP57	9	11:95555663-95555740	8:10	0.933884	0.857143	0.816667	0.973684	0.908654	0.96748	-0.110337	0.110337	0.000649313	0.0123703
SRP9	3	1:225974564-225974687	2:4	0.0823328	0.129393	0.14826	0.00967458	0.029148	0.0192308	0.110162	0.110162	1.04255e-11	2.66903e-09
DMXL2	42	15:51743842-51743894	41:43	0.844444	0.909091	0.875	0.958333	0.985075	1	-0.110075	0.110075	1.63956e-05	0.000760146
NSUN4	5	1:46812593-46812747	4:6	0.86	0.935484	0.836066	0.75	0.732759	0.826087	0.11	0.11	0.00379074	0.0458157
AGAP3	11	7:150819812-150820725	10:12	0.190476	0.128205	0.102941	NA	0	0.037037	0.109687	0.109687	0.000999876	0.0173811
NT5C3L	2	17:39991840-39991934	1:3	0.131579	0.214286	0.12963	0.0217391	0.0451613	0.0223881	0.109191	0.109191	1.779e-06	0.000131523
CRELD1	11	3:9985586-9985779	10:12	0.233333	0.109091	0.05	0	0	0	0.109091	0.109091	0.00100162	0.0173822
UGGT1	21	2:128913966-128913989	20:22	0.508671	0.196875	0.20679	0.0869565	0.0980392	0.12782	0.108751	0.108751	0.000630966	0.0121099
ZDHHC2	7	8:17063164-17063284	6:8	1	0.883929	0.99	0.906977	0.881356	0.867925	0.108644	0.108644	0.00307521	0.0394454
PAFAH1B1	3	17:2568666-2568750	2:4	0.975207	0.969849	0.96477	0.861224	0.85623	0.887446	0.108625	0.108625	0	0
GLMN	12	1:92732257-92732298	11:13	0.780822	0.857143	0.871795	0.965517	0.96	1	-0.108374	0.108374	2.24349e-06	0.000161245
DENND4B	25	1:153903423-153903540	24:26	1	1	1	0.891892	0.929293	0.851852	0.108108	0.108108	9.22888e-05	0.00292641
NOL8	4	9:95085518-95085633	3:5	0.121951	0.179104	0.24	0.097561	0.0714286	0.015873	0.107676	0.107676	0.00109739	0.0184749
PPP3CB	16	10:75199630-75199659	15:17	0.826087	0.892857	0.877193	0.93	0.984733	1	-0.10754	0.10754	0.000135506	0.00391565
ZFYVE27	3	10:99502851-99502921	2:4	0.873016	0.931034	0.892857	0.924528	1	1	-0.107143	0.107143	0.00121972	0.0201189
AC018892.1	5	2:97790197-97790334	4:6	0.857143	0.851852	0.97561	0.777778	0.62963	0.75	0.107143	0.107143	0.00380907	0.0459655
ZNF280D	21	15:56946583-56946701	19:22	1	0.974359	1	0.787879	0.892857	0.916667	0.107143	0.107143	0.000852031	0.0152563
GABPB2	3	1:151060946-151060993	2:4	0.0952381	0.0408163	0.03125	0.393939	0.147727	0.118644	-0.106911	0.106911	0.00289284	0.0377754
SUGP2	14	19:19103397-19104549	13:15	0.797753	0.793103	0.671429	0.9	0.9375	0.821429	-0.106897	0.106897	0.00150095	0.0233995
ITGAL	6	16:30490652-30490782	5:7	1	0.983193	0.941176	0.93913	0.876712	0.826923	0.106481	0.106481	0.00111989	0.018762
C12orf35	4	12:32133812-32138891	3:5	0.833333	0.893617	0.904762	1	1	0.991342	-0.106383	0.106383	1.13609e-12	3.55482e-10
PIKFYVE	6	2:209142261-209142432	5:7	0.987342	0.965517	0.962025	0.880952	0.859504	0.816327	0.106013	0.106013	5.73257e-07	5.11751e-05
PGS1	3	17:76392389-76392466	2:4	0.863248	0.925714	0.9	0.776923	0.794326	0.838983	0.105674	0.105674	0.000791463	0.0144134
MDC1	7	6:30679444-30679503	6:8	1	1	1	0.963855	0.855769	0.894737	0.105263	0.105263	5.11762e-09	8.00648e-07
TNIP1	4	5:150444521-150444692	3:5	0.903328	0.880795	0.897959	0.722222	0.792857	0.845238	0.105102	0.105102	0.00325556	0.0412127
PMS1	14	2:190730430-190732655	13:15	0.985075	1	0.984375	0.96875	0.88	0.859649	0.105075	0.105075	4.14585e-05	0.00159337
ZDHHC20	13	13:21956040-21956084	12:14	0.0836502	0.088785	0.123932	0.151163	0.193676	0.204819	-0.104891	0.104891	4.35323e-06	0.000273529
GCFC1	10	21:34123228-34123345	9:11	0.989247	0.939189	0.938776	0.938017	0.788288	0.83432	0.10487	0.10487	4.99308e-05	0.00183042
PLEKHC1	14	14:53327732-53328902	12:15	0.0643275	0.0285714	0.0218978	0.207792	0.133333	0.0961538	-0.104762	0.104762	2.7507e-06	0.000188932
PRKRA	5	2:179310153-179310262	4:6	0.00460829	0.0388889	0.0258621	0.164835	0.129555	0.130435	-0.104573	0.104573	9.58096e-06	0.000509948
TANC1	5	2:159992705-159992809	4:6	1	1	1	0.931818	0.895833	0.849057	0.104167	0.104167	6.51434e-05	0.00221996
AC009086.1	3	16:29580592-29580649	2:4	1	0.90625	1	0.733333	0.895833	0.971429	0.104167	0.104167	0.00422702	0.0492112
KIAA0247	3	14:70137033-70137224	2:4	0.104167	0.117647	0.028169	0	0	0	0.104167	0.104167	1.07271e-05	0.000559415
ZNF280D	11	15:56974452-56974675	10:12	0.978261	0.873016	0.862069	1	0.973214	0.977011	-0.103996	0.103996	0.000743946	0.0137337
MAPKBP1	16	15:42109812-42109933	15:17	1	1	0.97	1	0.896552	0.848485	0.103448	0.103448	0.00140943	0.0223236
THAP3	6	1:6692856-6693641	5:7	1	0.978261	1	1	0.846154	0.896552	0.103448	0.103448	0.00124227	0.0203856
CLIP4	19	2:29397239-29397311	18:20	1	1	1	0.896552	1	0.84375	0.103448	0.103448	0.00422172	0.049201
GOLGA4	5	3:37315027-37315092	4:6	0.916667	0.89375	0.847953	0.679487	0.84375	0.790698	0.103052	0.103052	0.00184461	0.0274055
FNTA	9	8:42932981-42935584	8:10	0.00884956	0.0162338	0.0306748	0.0311284	0.119231	0.125628	-0.102997	0.102997	1.33067e-06	0.000102537
ABCC1	13	16:16162013-16162160	12:14	0.91844	0.919075	0.905512	0.811475	0.825581	0.815603	0.102837	0.102837	4.45885e-05	0.00168647
GLMN	7	1:92752047-92752149	6:8	1	1	1	0.932331	0.897196	0.817073	0.102804	0.102804	0.000311845	0.0073182
KIAA0586	21	14:58938917-58938997	20:22	1	1	0.979592	0.936508	0.897436	0.877551	0.102564	0.102564	7.21949e-05	0.0024073
KIAA0430	24	16:15694498-15694558	23:25	0.830769	0.897638	0.964539	1	1	0.992366	-0.102362	0.102362	1.45706e-07	1.57266e-05
FANCL	10	2:58390164-58390209	9:11	0.989247	1	1	0.903226	NA	0.892857	0.101959	0.101959	0.00248623	0.0339426
C1orf86	10	1:2125437-2125572	9:11	0.943966	0.957895	0.942675	0.842105	0.875	0.834483	0.10186	0.10186	2.84656e-05	0.00117745
PPP1R12A	15	12:80199946-80200113	14:16	0.671429	0.458498	0.454918	0.356643	0.395939	0.287129	0.101855	0.101855	0.00142265	0.0224959
MFN2	2	1:12042027-12042171	1:3	0.985401	0.966887	0.960894	0.837607	0.865169	0.917293	0.101719	0.101719	1.46469e-06	0.000111205
OMA1	8	1:58971732-58971881	7:9	1	0.943182	0.988764	0.887097	0.893333	0.885246	0.101667	0.101667	0.000122373	0.00361594
C15orf44	2	15:65899497-65899780	1:3	0.97191	0.904255	0.964497	0.862903	0.95122	0.819672	0.101594	0.101594	0.000121381	0.00359812
TRIM35	5	8:27147660-27147695	4:6	0.882353	0.871212	0.83237	0.966667	0.972789	0.98	-0.101577	0.101577	4.57521e-06	0.000283509
BAG4	2	8:38050206-38050313	1:3	0.902857	0.858896	0.867647	0.876812	0.764103	0.766082	0.101565	0.101565	0.000678055	0.0127996
PARP14	15	3:122437206-122437805	14:16	1	0.898551	0.888889	1	1	1	-0.101449	0.101449	0.000981185	0.0171816
EEFSEC	4	3:127983460-127983624	3:5	1	0.986301	1	0.897959	0.898551	0.931034	0.101449	0.101449	0.00010573	0.00324921
DTNB	12	2:25678274-25678363	11:13	0.615385	0.828571	0.888889	0.929825	0.880597	0.958333	-0.101253	0.101253	0.00189145	0.0278212
ABCC1	17	16:16177223-16177399	16:18	0.824268	0.897281	0.85	0.951049	0.965278	0.904762	-0.101049	0.101049	0.000333585	0.00768808
AKAP9	39	7:91715542-91715730	38:40	1	0.963636	1	0.894118	0.982143	0.899083	0.100917	0.100917	0.00246243	0.0337516
TOR3A	3	1:179054763-179055028	2:4	0.959391	0.890625	0.963731	0.858586	0.929825	0.638158	0.100805	0.100805	0.000622097	0.0119917
PDDC1	4	11:773428-773629	3:5	0.92623	1	0.988506	0.906542	0.847619	0.88785	0.100655	0.100655	5.57614e-05	0.0019786
PCYT2	8	17:79865080-79865133	7:9	0.126214	0.222222	0.103896	0.0424837	0.015748	0.025641	0.100573	0.100573	0.000255975	0.0063384
TNRC6A	11	16:24807228-24807260	10:12	0.866667	0.824	0.858209	0.869565	0.958763	0.986842	-0.100554	0.100554	0.00186499	0.0275761
ADPGK	3	15:73067213-73067438	1:4	0.976744	0.901961	0.940828	0.827957	0.840336	0.930233	0.100492	0.100492	0.00253272	0.0344407
SFXN4	2	10:120924581-120924882	1:3	0.0857143	0.140741	0.163265	0.0763359	0.0403226	0.0165289	0.100418	0.100418	5.06942e-05	0.00185183
C6orf134	8	6:30608312-30608380	7:9	0.684211	0.814815	0.8125	0.906977	0.960784	0.9125	-0.1	0.1	0.000770051	0.0141231
NEK1	20	4:170429920-170430003	19:21	0	0.117647	0.1	0	0	0	0.1	0.1	0.000680214	0.0128094
NUBPL	6	14:32142561-32142600	5:7	1	1	1	0.830986	0.9	1	0.1	0.1	2.8283e-05	0.00117286
BRMS1L	5	14:36304050-36304129	4:6	1	0.978723	1	0.733333	0.9	0.956522	0.1	0.1	3.47876e-05	0.00138689
TARSL2	4	15:102255043-102255166	3:5	0.97619	1	1	0.956522	0.826087	0.9	0.1	0.1	0.00402891	0.0477809
C3orf31	2	3:11886365-11886570	1:3	0	0	0	0.0740741	0.183007	0.1	-0.1	0.1	1.38445e-09	2.43671e-07
SSBP2	5	5:80809447-80809536	4:6	0.961538	1	1	0.92915	0.9	0.85	0.1	0.1	0.00264122	0.0355263

## Sheet: 3
gene_symbol	exon	coordonnees	longueur	psi_ATL2_n1	psi_ATL2_n2	psi_ATL2_n3	psi_MOLT4_n1	psi_MOLT4_n2	psi_MOLT4_n3	deltaPSI	valeur abs deltaPSI	pvalue_glm	pvalue_corrigee_glm
PHKA2	33	X:18910416-18911773	317	0.78	0.899696	0.888889	0.046875	0	0.08	0.842014	0.842014	0	0
PHKA2	33	X:18910416-18911773	0	0.22	0.100304	0.111111	0.953125	1	0.92	-0.842014	0.842014	0	0
CIDEB	8	14:24774302-24774971	0	0.965517	0.714286	0.806452	0	0	NA	0.806452	0.806452	0	0
CIDEB	8	14:24774302-24774971	-102	0.0344828	0.285714	0.193548	1	1	NA	-0.806452	0.806452	0	0
WASH6P	4	X:155251979-155252124	9	0.933333	1	1	0.342105	0.2	0.278689	0.721311	0.721311	1.11022e-16	1.68085e-13
WASH6P	4	X:155251979-155252124	0	0.0666667	0	0	0.657895	0.8	0.721311	-0.721311	0.721311	0	0
EPB41	3	1:29313943-29314417	0	0.54878	0.178571	0.295455	0.846154	0.869565	0.927184	-0.574111	0.574111	1.63913e-12	1.42327e-09
EPB41	3	1:29313943-29314417	17	0.45122	0.821429	0.704545	0.153846	0.130435	0.0728155	0.574111	0.574111	1.85207e-12	1.58487e-09
TOR1AIP1	3	1:179858445-179858504	0	0	0	0	0.566038	0.60241	0.535211	-0.566038	0.566038	0	0
TOR1AIP1	3	1:179858445-179858504	3	1	1	1	0.433962	0.39759	0.464789	0.566038	0.566038	0	0
CDCA2	7	8:25327412-25327496	27	0.528	0.5625	0.576923	0	0	0	0.5625	0.5625	0	0
CDCA2	7	8:25327412-25327496	0	0.472	0.4375	0.423077	1	1	1	-0.5625	0.5625	0.000526976	0.0240812
CRTC2	15	1:153920148-153920805	15	0.604167	0.442105	0.554795	0	0	0	0.554795	0.554795	0	0
CRTC2	15	1:153920148-153920805	0	0.395833	0.557895	0.445205	1	1	1	-0.554795	0.554795	0	0
ZNF286	2	17:15603362-15603680	87	0.390244	0.302326	0.310345	0.566667	0.826667	0.864407	-0.516322	0.516322	6.02241e-08	2.14213e-05
NOP14	19	4:2939666-2940145	230	0.490566	0.536232	0.446429	0	0	NA	0.490566	0.490566	2.52631e-12	2.13094e-09
ZFP41	7	8:144351530-144356009	0	0.8	NA	0.259259	NA	1	1	-0.47037	0.47037	1.59984e-07	5.16189e-05
ZFP41	7	8:144351530-144356009	237	0.2	NA	0.740741	NA	0	0	0.47037	0.47037	3.91127e-10	2.19944e-07
ZNF286	2	17:15603362-15603680	0	0.585366	0.604651	0.689655	0.366667	0.106667	0.135593	0.469058	0.469058	8.82292e-08	3.02877e-05
CD27	6	12:6560434-6560884	0	0	0	0	NA	0.25	0.666667	-0.458333	0.458333	0.000198392	0.0118324
CD27	6	12:6560434-6560884	201	1	1	1	NA	0.75	0.333333	0.458333	0.458333	0.00016041	0.0100333
MAP3K14	14	17:43344459-43344565	0	0.757576	0.736842	0.833333	0.314286	0.263889	0.366667	0.44329	0.44329	9.25664e-09	4.01881e-06
MAP3K14	14	17:43344459-43344565	-130	0.242424	0.263158	0.166667	0.685714	0.736111	0.633333	-0.44329	0.44329	1.24074e-09	6.65993e-07
ZNF75A	2	16:3358360-3358836	-38	NA	0	0	0.428571	0.43662	0.493333	-0.43662	0.43662	1.52322e-06	0.000325864
ZNF75A	2	16:3358360-3358836	-47	NA	1	1	0.571429	0.56338	0.506667	0.43662	0.43662	1.19296e-06	0.000268849
HIPK2	10	7:139299032-139299239	81	0.535714	0.309091	0.458333	0.875	0.849624	0.726667	-0.391291	0.391291	0.000174042	0.0107268
HIPK2	10	7:139299032-139299239	0	0.464286	0.690909	0.541667	0.125	0.150376	0.273333	0.391291	0.391291	0.00034333	0.0174307
TBC1D17	2	19:50381400-50381498	0	0.705882	0.642857	0.444444	0.904762	1	1	-0.357143	0.357143	4.80433e-09	2.25136e-06
TBC1D17	2	19:50381400-50381498	27	0.294118	0.357143	0.555556	0.0952381	0	0	0.357143	0.357143	7.33588e-09	3.3319e-06
BOD1L	23	4:13581552-13581597	0	1	0.962963	1	NA	0.805556	0.481481	0.356481	0.356481	6.77037e-11	4.29846e-08
BOD1L	23	4:13581552-13581597	4	0	0.037037	0	NA	0.194444	0.518519	-0.356481	0.356481	4.86119e-10	2.65768e-07
NEO1	8	15:73528628-73528847	0	0.682243	0.589862	0.710714	0.356322	0.209524	0.34188	0.340363	0.340363	8.24243e-09	3.67572e-06
NEO1	8	15:73528628-73528847	60	0.317757	0.410138	0.285714	0.643678	0.790476	0.65812	-0.340363	0.340363	7.09632e-11	4.45747e-08
NOTCH1	20	9:139402684-139402837	36	0	0	0	0.273563	0.345263	0.338673	-0.338673	0.338673	0	0
NOTCH1	20	9:139402684-139402837	0	1	1	1	0.726437	0.654737	0.661327	0.338673	0.338673	0	0
PFN2	3	3:149682694-149684373	322	0.566802	0.532	0.482759	0.253968	0.16185	0.194969	0.337031	0.337031	0	0
PFN2	3	3:149682694-149684373	0	0.433198	0.468	0.517241	0.746032	0.83815	0.805031	-0.337031	0.337031	0	0
DOM3Z	5	6:31938120-31938255	0	0.923077	0.96	1	NA	0.531915	0.733333	0.327376	0.327376	4.82661e-06	0.000780787
DOM3Z	5	6:31938120-31938255	100	0.0769231	0.04	0	NA	0.468085	0.266667	-0.327376	0.327376	1.44848e-05	0.00176357
H6PD	3	1:9304984-9305620	0	1	1	1	0.8	0.6875	0.594203	0.3125	0.3125	7.33968e-13	6.98987e-10
ATM	8	11:108114680-108114845	22	0.0860215	0.0961538	0.156716	0.468085	0.4	0.407895	-0.311741	0.311741	3.8137e-09	1.90831e-06
ATM	8	11:108114680-108114845	0	0.913978	0.903846	0.843284	0.531915	0.6	0.592105	0.311741	0.311741	2.45772e-09	1.251e-06
C2orf63	13	2:55404738-55404917	126	0	0	0.0769231	0.310345	0.166667	0.444444	-0.310345	0.310345	1.40133e-05	0.00172378
C2orf63	13	2:55404738-55404917	0	1	1	0.923077	0.689655	0.833333	0.555556	0.310345	0.310345	8.31275e-06	0.00116586
CIC	17	19:42798087-42798241	0	0.836364	0.842105	0.592593	0.544304	0.527559	0.484848	0.308805	0.308805	0.00012084	0.0082532
CIC	17	19:42798087-42798241	3	0.163636	0.157895	0.407407	0.455696	0.472441	0.515152	-0.308805	0.308805	0.000340525	0.0173181
SETD4	4	21:37431114-37431271	49	0.635294	0.618182	0.695652	1	0.820513	0.942857	-0.307563	0.307563	2.03689e-08	8.12623e-06
CAMSAP1L1	10	1:200816338-200816420	0	0.648352	0.866935	0.821782	0.517241	0.36	0.69697	0.304541	0.304541	0.000688534	0.0293746
CAMSAP1L1	10	1:200816338-200816420	48	0.351648	0.133065	0.178218	0.482759	0.64	0.30303	-0.304541	0.304541	0.000257728	0.014262
TBC1D17	3	19:50381755-50382481	0	0.8	0.696203	0.666667	1	1	0.99	-0.303797	0.303797	7.77156e-16	9.97547e-13
TBC1D17	3	19:50381755-50382481	-5	0.2	0.303797	0.333333	0	0	0.01	0.303797	0.303797	1.14353e-14	1.35039e-11
H6PD	3	1:9304984-9305620	8	0	0	0	0.2	0.3	0.405797	-0.3	0.3	3.17968e-12	2.57184e-09
FASTKD3	5	5:7861696-7861886	121	0.909091	0.6	0.569231	1	0.894737	0.727273	-0.294737	0.294737	0.000366366	0.018379
FASTKD3	5	5:7861696-7861886	0	0.0909091	0.4	0.430769	0	0.105263	0.272727	0.294737	0.294737	0.000961225	0.0370225
TBC1D17	11	19:50386908-50387002	-82	0.0465116	0.294118	0.33871	0	0	0	0.294118	0.294118	4.15223e-14	4.80723e-11
TBC1D17	11	19:50386908-50387002	0	0.953488	0.705882	0.66129	1	1	1	-0.294118	0.294118	7.40386e-12	5.67741e-09
B4GALT3	3	1:161145598-161145885	21	0.809917	0.811594	0.848	0.694444	0.5	0.517647	0.293947	0.293947	1.55843e-05	0.00187409
C6orf174	7	6:127794225-127794536	0	0.846154	0.628571	0.541667	0.916667	0.931507	0.880597	-0.288095	0.288095	9.98085e-06	0.00133579
AL096711.1	7	6:127794225-127794536	0	0.846154	0.628571	0.541667	0.916667	0.931507	0.880597	-0.288095	0.288095	9.98085e-06	0.00133579
TCF3	21	19:1609293-1611368	0	0.939394	0.856209	0.774648	0.569231	0.586538	0.433962	0.286978	0.286978	9.62249e-09	4.14715e-06
B4GALT3	3	1:161145598-161145885	0	0.157025	0.166667	0.136	0.277778	0.442308	0.447059	-0.285283	0.285283	1.65451e-05	0.00196561
ARL16	4	17:79649064-79649705	526	0.882353	0.803738	0.874016	0.737805	0.58952	0.571429	0.284496	0.284496	5.27152e-06	0.000840834
ARL16	4	17:79649064-79649705	0	0.117647	0.196262	0.125984	0.262195	0.41048	0.428571	-0.284496	0.284496	1.05106e-05	0.00139147
SETD4	4	21:37431114-37431271	0	0.341176	0.381818	0.304348	0	0.179487	0.0571429	0.284034	0.284034	5.23153e-08	1.89506e-05
LTBP1	12	2:33482351-33482578	0	0.603774	0.634615	0.636364	0.433333	0.354839	0.257143	0.279777	0.279777	0.000825855	0.0332092
ZNF839	12	14:102807660-102809044	0	0.692308	0.606061	0.634615	0.787234	0.910891	0.901961	-0.267345	0.267345	0.000240811	0.0136563
ZNF839	12	14:102807660-102809044	780	0.307692	0.393939	0.365385	0.212766	0.0891089	0.0980392	0.267345	0.267345	0.000668144	0.0287248
MAP4	24	3:47892180-47894529	101	0.242634	0.167768	0.235401	0.524904	0.501672	0.452586	-0.266271	0.266271	4.56366e-09	2.2087e-06
CLINT1	12	5:157216371-157216575	0	0.547059	0.681319	0.619718	0.376812	0.242798	0.353488	0.26623	0.26623	3.99819e-06	0.000690272
PLAGL1	6	6:144286987-144287422	87	0.183946	0.391781	0.369492	0.533333	0.632353	0.72	-0.262861	0.262861	3.38254e-05	0.00324751
NIF3L1	4	2:201755929-201757102	712	0.549296	0.695652	0.727273	0.432836	0.45098	0.27451	0.262816	0.262816	5.47546e-07	0.00014563
MAP4	24	3:47892180-47894529	0	0.757366	0.832232	0.760949	0.475096	0.498328	0.547414	0.262621	0.262621	1.80094e-08	7.23377e-06
C6orf174	7	6:127794225-127794536	174	0.153846	0.342857	0.4375	0.0833333	0.0684932	0.119403	0.259524	0.259524	5.28045e-05	0.00444137
AL096711.1	7	6:127794225-127794536	174	0.153846	0.342857	0.4375	0.0833333	0.0684932	0.119403	0.259524	0.259524	5.28045e-05	0.00444137
SFRS15	19	21:33057362-33057553	66	0.310345	0.506757	0.433962	0.642857	0.693333	0.693431	-0.259371	0.259371	0.000783543	0.0320834
SFRS15	19	21:33057362-33057553	0	0.689655	0.493243	0.566038	0.357143	0.306667	0.306569	0.259371	0.259371	0.000662109	0.028569
CLINT1	12	5:157216371-157216575	54	0.452941	0.315018	0.380282	0.623188	0.740741	0.637209	-0.256928	0.256928	1.45606e-07	4.7499e-05
HMGN1	7	21:40717756-40719218	1334	0.82243	0.86747	0.923077	0.611111	0.6	0.730769	0.256359	0.256359	0.000786243	0.0321272
HMGN1	7	21:40717756-40719218	0	0.17757	0.13253	0.0769231	0.388889	0.4	0.230769	-0.256359	0.256359	0.00106381	0.0400081
FTSJ2	2	7:2279053-2279342	0	0.92	1	1	0.714286	0.744681	0.931034	0.255319	0.255319	5.38031e-05	0.00450611
FTSJ2	2	7:2279053-2279342	31	0.08	0	0	0.285714	0.255319	0.0689655	-0.255319	0.255319	5.37964e-05	0.00450611
MINK1	24	17:4797283-4797388	3	0.228571	0.465753	0.3	0.0454545	0.025	0.166667	0.254545	0.254545	3.60431e-05	0.00336203
MINK1	24	17:4797283-4797388	0	0.771429	0.534247	0.7	0.954545	0.975	0.833333	-0.254545	0.254545	1.4856e-05	0.00179748
BRPF1	8	3:9785262-9785585	3	0.694444	0.666667	0.836066	0.435897	0.607143	0.441176	0.253268	0.253268	0.000886287	0.0349431
BRPF1	8	3:9785262-9785585	0	0.305556	0.333333	0.163934	0.564103	0.392857	0.558824	-0.253268	0.253268	0.00103712	0.0391788
C15orf40	5	15:83673145-83674444	0	0.886598	0.94186	0.932432	0.679245	0.772727	0.566667	0.253187	0.253187	1.23044e-08	5.09523e-06
C15orf40	5	15:83673145-83674444	720	0.113402	0.0581395	0.0675676	0.320755	0.227273	0.433333	-0.253187	0.253187	1.23039e-08	5.09523e-06
RBM33	9	7:155503897-155504149	-30	0.5	0.478992	0.455128	0.231939	0.253125	0.234266	0.244726	0.244726	1.14805e-05	0.00146833
RBM33	9	7:155503897-155504149	0	0.5	0.521008	0.544872	0.768061	0.746875	0.762238	-0.241229	0.241229	1.76224e-05	0.00205635
C20orf12	16	20:18393290-18393503	6	0.75	0.761905	0.775	1	1	1	-0.238095	0.238095	2.05628e-08	8.14854e-06
CELF1	18	11:47487491-47493654	3211	0.0944882	0.287671	0.316239	0.064257	0.0522876	0.00884956	0.235384	0.235384	1.43811e-05	0.00175804
BIRC6	14	2:32660564-32660653	0	0.641304	0.534591	0.502924	0.769231	0.822917	0.630769	-0.23464	0.23464	0.000721941	0.0303228
MPV17	4	2:27535861-27535976	0	0.920904	0.863636	0.676923	0.690476	0.632353	0.616667	0.231283	0.231283	0.000587716	0.0262494
NFYA	8	6:41059267-41059433	18	0.277778	0.422222	0.304878	0.194118	0.0733591	0.0736842	0.231194	0.231194	5.78839e-07	0.000153263
MAPK12	24	22:50687260-50687319	31	0.142857	0.322581	0.263158	0.0322581	0.145455	0.030303	0.2309	0.2309	0.000808927	0.0327277
HDAC10	9	22:50687260-50687319	31	0.142857	0.322581	0.263158	0.0322581	0.145455	0.030303	0.2309	0.2309	0.000808927	0.0327277
KDM2B	26	12:121868076-121868272	0	1	1	1	0.769608	0.709497	0.780612	0.230392	0.230392	0	0
KDM2B	26	12:121868076-121868272	11	0	0	0	0.230392	0.290503	0.219388	-0.230392	0.230392	0	0
ANKRD13B	12	17:27938894-27939024	0	0.972973	0.931818	0.888889	0.916667	0.6	0.703704	0.228114	0.228114	0.000306802	0.0162759
CNDP2	2	18:72167117-72167268	55	0.146853	0.189189	0.259843	0.313559	0.469799	0.411765	-0.222576	0.222576	0.00014354	0.00925268
CNDP2	2	18:72167117-72167268	0	0.853147	0.810811	0.740157	0.686441	0.530201	0.588235	0.222576	0.222576	0.000112698	0.00785443
LTBP1	12	2:33482351-33482578	159	0.358491	0.346154	0.363636	0.566667	0.580645	0.742857	-0.222155	0.222155	0.000844518	0.0336468
MPV17	4	2:27535861-27535976	35	0.0564972	0.116883	0.323077	0.309524	0.338235	0.366667	-0.221352	0.221352	0.000973598	0.037256
C5orf42	2	5:37247720-37247847	0	0.953125	0.968254	0.931034	0.829268	0.737705	0.660714	0.21542	0.21542	5.23793e-06	0.00083814
C5orf42	2	5:37247720-37247847	81	0.046875	0.031746	0.0689655	0.170732	0.262295	0.339286	-0.21542	0.21542	1.60105e-05	0.00191195
C6orf70	3	6:170155379-170155518	0	0.864865	0.949153	0.958333	0.638889	0.793651	0.74	0.209153	0.209153	0.00020912	0.0123105
C20orf12	16	20:18393290-18393503	24	0.208333	0.238095	0.2	0	0	0	0.208333	0.208333	1.19275e-07	3.95652e-05
IFNGR2	8	21:34809135-34809827	55	0.00856531	0.00770713	0.0128205	0.262136	0.0512821	0.215385	-0.206819	0.206819	0	0
IFNGR2	8	21:34809135-34809827	0	0.991435	0.992293	0.987179	0.737864	0.948718	0.784615	0.206819	0.206819	0	0
PLAGL1	6	6:144286987-144287422	55	0.561873	0.361644	0.40678	0.2	0.176471	0.2	0.20678	0.20678	3.62633e-05	0.00337724
FAM135A	16	6:71234046-71236401	588	NA	0.925926	0.978723	0.933333	NA	0.56	0.205658	0.205658	2.91162e-05	0.00289422
POLQ	30	3:121151765-121151880	0	0.969697	1	0.909091	0.764706	0.8	0.578947	0.204991	0.204991	7.33347e-05	0.00576653
POLQ	30	3:121151765-121151880	-3	0.030303	0	0.0909091	0.235294	0.2	0.421053	-0.204991	0.204991	0.00014215	0.00920309
IL4I1	18	19:50380197-50381103	0	0.2	0.208333	NA	0.0952381	0	0	0.204167	0.204167	0.000120908	0.0082532
IL4I1	18	19:50380197-50381103	102	0.8	0.791667	NA	0.904762	1	1	-0.204167	0.204167	0.000108283	0.00761745
VARS	14	6:31750873-31750963	9	0	0	0	0.231156	0.179412	0.203636	-0.203636	0.203636	0	0
VARS	14	6:31750873-31750963	0	1	1	1	0.768844	0.820588	0.796364	0.203636	0.203636	0	0
ZNF714	6	19:21299613-21301688	22	0.432432	0.285714	0.236842	0.48913	0.480769	0.518519	-0.203416	0.203416	0.00110318	0.0409928
ZNF714	6	19:21299613-21301688	0	0.567568	0.714286	0.763158	0.51087	0.519231	0.481481	0.203416	0.203416	0.00110318	0.0409928
GABPA	2	21:27107532-27107889	266	0.306452	0.351598	0.42069	0.553571	0.541667	0.643836	-0.201973	0.201973	0.000716801	0.0301664
GABPA	2	21:27107532-27107889	94	0.693548	0.648402	0.57931	0.446429	0.458333	0.356164	0.201973	0.201973	0.000195931	0.0117339
C1orf112	13	1:169773216-169773381	0	0.939024	0.853659	0.903846	0.813725	0.567901	0.702703	0.201143	0.201143	0.000297953	0.0159354
C1orf112	13	1:169773216-169773381	37	0.0609756	0.146341	0.0961538	0.186275	0.419753	0.297297	-0.201143	0.201143	0.000320014	0.0167067
NFYA	8	6:41059267-41059433	0	0.722222	0.555556	0.695122	0.805882	0.895753	0.908772	-0.200631	0.200631	2.08982e-06	0.0004059
NIF3L1	4	2:201755929-201757102	763	0.323944	0.289855	0.272727	0.462687	0.490196	0.588235	-0.200341	0.200341	2.7609e-05	0.00278145
GPSM2	2	1:109427897-109428200	232	0.0172414	0	0	0.0285714	0.25	0.2	-0.2	0.2	0.000375802	0.0187409
GPSM2	2	1:109427897-109428200	0	0.982759	1	1	0.971429	0.75	0.8	0.2	0.2	0.000309704	0.0163564
FBF1	16	17:73918026-73918177	0	0.345455	0.27027	0.42	0.145833	0.15	0.0606061	0.199621	0.199621	7.02782e-06	0.00102967
ARL10	5	5:175798725-175800503	0	0.939394	0.891892	0.967742	0.705128	0.740741	0.790698	0.198653	0.198653	0.000128579	0.00867653
FBF1	16	17:73918026-73918177	50	0.654545	0.72973	0.58	0.833333	0.85	0.939394	-0.195455	0.195455	1.66155e-05	0.00196605
ANAPC5	11	12:121766119-121766300	39	0.368902	0.268072	0.248408	0.431461	0.521739	0.463415	-0.195342	0.195342	0.0010476	0.0395269
SCMH1	17	1:41499655-41499774	54	NA	0.833333	0.777778	1	1	1	-0.194444	0.194444	2.86672e-06	0.000512925
ATP6V1G2	5	6:31508099-31508441	0	0.44863	0.384615	0.237354	0.482301	0.615385	0.576052	-0.191436	0.191436	0.000379299	0.0188516
BAT1	4	6:31508099-31508441	0	0.44863	0.384615	0.237354	0.482301	0.615385	0.576052	-0.191436	0.191436	0.000379299	0.0188516
MAN2A2	17	15:91455747-91455894	25	0.843137	0.897059	0.891156	0.7	0.693182	0.755556	0.191156	0.191156	0.000632824	0.0277186
MAN2A2	17	15:91455747-91455894	0	0.156863	0.0882353	0.108844	0.3	0.306818	0.244444	-0.191156	0.191156	0.000190768	0.0115527
PPP4R1	7	18:9584719-9584826	62	0.0376569	0.0236967	0	0.214286	0.190184	0.235772	-0.190589	0.190589	0	0
PPP4R1	7	18:9584719-9584826	0	0.962343	0.976303	1	0.785714	0.809816	0.764228	0.190589	0.190589	0	0
PTPRG	32	3:62278836-62280573	0	0.666667	0.809524	0.921875	1	1	1	-0.190476	0.190476	1.25168e-05	0.00156912
PTPRG	32	3:62278836-62280573	1539	0.333333	0.190476	0.078125	0	0	0	0.190476	0.190476	2.14438e-08	8.3851e-06
C6orf167	23	6:97613122-97613333	118	0.027027	0	0	0.0952381	0.271605	0.189655	-0.189655	0.189655	2.53149e-06	0.000463946
C6orf167	23	6:97613122-97613333	0	0.972973	1	1	0.869048	0.703704	0.810345	0.189655	0.189655	1.11911e-08	4.78825e-06
ZDHHC4	3	7:6618132-6618377	0	0.0545455	0.240741	0.313725	0.0545455	0.0677966	0.0493827	0.186195	0.186195	0.000502396	0.0232841
ZDHHC4	3	7:6618132-6618377	65	0.945455	0.759259	0.686275	0.945455	0.923729	0.950617	-0.186195	0.186195	0.000299926	0.0160119
PDXDC2P	4	16:70072808-70072888	-115	0.377778	0.55102	0.604167	0.685714	0.736842	0.814815	-0.185822	0.185822	0.000316497	0.0166408
PDXDC2P	4	16:70072808-70072888	0	0.622222	0.44898	0.395833	0.314286	0.263158	0.185185	0.185822	0.185822	0.000316497	0.0166408
CUL7	25	6:43006005-43006210	0	0.875	1	0.911765	0.791667	0.726027	0.71875	0.185737	0.185737	0.00139319	0.0482957
SDF4	7	1:1152289-1153184	116	0.965909	0.973529	0.986842	0.912281	0.6875	0.788235	0.185294	0.185294	7.94209e-12	6.01206e-09
CARHSP1	5	16:8946802-8949183	109	0.0398671	0.186992	0.243478	0.00338219	0.00506757	0.00193424	0.18361	0.18361	5.25135e-14	5.96281e-11
CARHSP1	5	16:8946802-8949183	0	0.960133	0.813008	0.756522	0.996618	0.994932	0.998066	-0.18361	0.18361	2.22045e-16	3.27766e-13
PSPH	4	7:56101654-56101847	48	0.0909091	0	0.0172414	0.240506	0.2	0.2	-0.182759	0.182759	4.32795e-05	0.00385436
SNRNP48	5	6:7599906-7601757	1663	NA	0.545455	1	0.953125	0.929577	0.977778	-0.180398	0.180398	7.753e-07	0.000193973
SNRNP48	5	6:7599906-7601757	0	NA	0.454545	0	0.046875	0.0704225	0.0222222	0.180398	0.180398	8.15771e-07	0.000202383
HECTD1	27	14:31597818-31598654	0	0.660944	0.741818	0.708333	0.392694	0.528302	0.591398	0.180031	0.180031	0.00090919	0.0355139
HECTD1	27	14:31597818-31598654	141	0.339056	0.258182	0.291667	0.607306	0.471698	0.408602	-0.180031	0.180031	0.000359865	0.018099
CC2D1B	8	1:52825377-52825555	0	0.860465	0.972222	1	0.792453	0.895833	0.784615	0.179769	0.179769	0.00125754	0.0451927
PCGF3	6	4:727673-728816	0	0.275168	0.276423	0.219048	0.0520833	0.0955056	0.128713	0.179662	0.179662	0.000339008	0.0173058
NME7	2	1:169293631-169293738	0	1	1	1	0.846154	0.820513	0.780488	0.179487	0.179487	3.34388e-08	1.28208e-05
NME7	2	1:169293631-169293738	31	0	0	0	0.153846	0.179487	0.219512	-0.179487	0.179487	3.27836e-08	1.26517e-05
USP24	9	1:55625284-55625358	0	1	1	1	0.873134	0.821192	0.778689	0.178808	0.178808	0	0
TCF3	21	19:1609293-1611368	1770	0.004329	0.0196078	0.0422535	0.138462	0.211538	0.198113	-0.178505	0.178505	3.22871e-08	1.2542e-05
SEC63	12	6:108224048-108224202	4	0.00666667	0.0120846	0.037931	0.188679	0.244604	0.070922	-0.176595	0.176595	1.6865e-09	8.89104e-07
SEC63	12	6:108224048-108224202	0	0.993333	0.987915	0.962069	0.811321	0.755396	0.929078	0.176595	0.176595	5.2986e-08	1.90766e-05
IRF3	2	19:50167700-50168103	0	0.864865	0.630137	0.758065	0.922078	0.955882	0.934426	-0.176362	0.176362	5.2069e-05	0.00439932
IRF3	2	19:50167700-50168103	173	0.135135	0.369863	0.241935	0.0779221	0.0441176	0.0655738	0.176362	0.176362	0.000141502	0.00918552
ROMO1	3	20:34288720-34288901	-23	0.003314	0	0	0.158405	0.192771	0.175109	-0.175109	0.175109	0	0
ROMO1	3	20:34288720-34288901	0	0.996686	1	1	0.841595	0.807229	0.824891	0.175109	0.175109	0	0
PBRM1	23	3:52621369-52621526	0	0.934307	0.96063	0.967532	0.794118	0.786517	0.788845	0.171785	0.171785	3.33067e-16	4.46953e-13
C6orf70	3	6:170155379-170155518	5	0.135135	0.0508475	0.0208333	0.222222	0.206349	0.24	-0.171375	0.171375	0.00131293	0.0465158
FUT11	2	10:75532948-75533573	0	0.923077	0.742857	0.759494	0.588235	0.76	0.516129	0.171258	0.171258	0.000477785	0.0224251
NAT9	7	17:72768099-72768193	0	0.921053	0.873786	0.939655	0.75	0.755102	0.731707	0.171053	0.171053	0.00100485	0.0382288
MLL2	34	12:49430908-49432772	0	0.955752	0.796791	0.830189	1	0.990148	1	-0.169811	0.169811	4.10083e-12	3.27208e-09
TCF3	21	19:1609293-1611368	869	0.0562771	0.124183	0.183099	0.292308	0.201923	0.367925	-0.168125	0.168125	0.000836412	0.0334545
ZNF559	9	19:9452293-9454523	1684	0.166667	0.136364	0.166667	0	0	0.0454545	0.166667	0.166667	0.000657991	0.0285041
PBRM1	23	3:52621369-52621526	75	0.0656934	0.0393701	0.025974	0.205882	0.209738	0.179283	-0.166512	0.166512	2.88658e-15	3.55079e-12
MLST8	3	16:2256032-2256215	0	0.791209	0.886792	0.903614	0.72093	0.675325	0.771429	0.165862	0.165862	0.000240104	0.0136563
MLST8	3	16:2256032-2256215	30	0.208791	0.113208	0.0963855	0.27907	0.324675	0.228571	-0.165862	0.165862	0.000240099	0.0136563
MAN2A2	18	15:91456107-91456221	0	1	1	1	0.681319	0.851613	0.834951	0.165049	0.165049	3.33067e-16	4.46953e-13
TMX2	3	11:57505308-57505498	77	0.962162	0.959276	0.952381	0.878981	0.737024	0.796053	0.163223	0.163223	3.14585e-07	9.19537e-05
PCGF3	6	4:727673-728816	1047	0.724832	0.715447	0.752381	0.9375	0.88764	0.861386	-0.162808	0.162808	0.000139012	0.00907959
ICA1	6	7:8272220-8272385	0	0.790323	0.671429	0.846154	1	0.90625	0.952381	-0.162058	0.162058	0.000510146	0.0235693
ICA1	6	7:8272220-8272385	3	0.209677	0.314286	0.153846	0	0.09375	0.047619	0.162058	0.162058	0.000543001	0.0246248
FBXO18	12	10:5955710-5955802	0	0.922222	0.988827	0.971098	0.8	0.81	0.84466	0.161098	0.161098	3.29958e-11	2.3759e-08
FBXO18	12	10:5955710-5955802	37	0.0777778	0.0111732	0.0289017	0.2	0.19	0.15534	-0.161098	0.161098	3.29877e-11	2.3759e-08
NAT9	7	17:72768099-72768193	77	0.0394737	0.0582524	0.0172414	0.2	0.204082	0.121951	-0.160526	0.160526	0.000436069	0.0209843
POLQ	11	3:121230734-121230876	0	1	1	1	0.765957	0.857143	0.84	0.16	0.16	0.000926247	0.0359804
POLQ	11	3:121230734-121230876	59	0	0	0	0.234043	0.142857	0.16	-0.16	0.16	0.00131888	0.0465748
SP3	3	2:174828489-174828611	9	0.0350877	0	0.0188679	0.27027	0.078125	0.178571	-0.159704	0.159704	1.33108e-05	0.00165113
SP3	3	2:174828489-174828611	0	0.964912	1	0.981132	0.72973	0.921875	0.821429	0.159704	0.159704	7.39071e-06	0.00107749
TMEM194B	4	2:191383678-191383909	161	0.134328	0.0555556	0.18	0.2375	0.293103	0.302083	-0.158775	0.158775	5.01138e-05	0.00427604
TMEM194B	4	2:191383678-191383909	0	0.865672	0.944444	0.82	0.7625	0.706897	0.697917	0.158775	0.158775	5.01147e-05	0.00427604
SHPRH	27	6:146216021-146216113	5	0.0588235	0.157895	0.210526	0	0	0	0.157895	0.157895	1.17265e-05	0.00149545
SHPRH	27	6:146216021-146216113	0	0.941176	0.842105	0.789474	1	1	1	-0.157895	0.157895	0.000458896	0.0217749
FDXACB1	19	11:111708972-111709122	21	0.533333	0.589286	0.60274	0.853147	0.746479	0.728155	-0.157193	0.157193	0.00122773	0.0444108
FDXACB1	19	11:111708972-111709122	0	0.466667	0.410714	0.39726	0.132867	0.253521	0.271845	0.157193	0.157193	0.00121772	0.0441375
FAM111A	5	11:58916270-58916426	39	0.365217	0.353535	0.321429	0.517647	0.465278	0.510204	-0.156669	0.156669	1.67282e-05	0.00197543
CHFR	16	12:133424671-133424843	102	0.75	0.818182	0.8	1	0.954545	0.956522	-0.156522	0.156522	0.000824311	0.0332002
SART3	5	12:108938203-108938308	54	0.808594	0.72	0.752252	0.878307	0.908163	0.949686	-0.155911	0.155911	4.13447e-13	4.13762e-10
SART3	5	12:108938203-108938308	0	0.191406	0.28	0.247748	0.121693	0.0918367	0.0503145	0.155911	0.155911	4.13447e-13	4.13762e-10
PER3	22	1:7902732-7905237	-46	0.244604	0.130719	0.161972	0.00666667	0.00578035	0.00628931	0.155683	0.155683	0	0
PER3	22	1:7902732-7905237	0	0.755396	0.869281	0.838028	0.993333	0.99422	0.993711	-0.155683	0.155683	0	0
MAN2A2	18	15:91456107-91456221	15	0	0	0	0.274725	0.148387	0.15534	-0.15534	0.15534	5.59552e-14	6.19113e-11
KLHDC4	2	16:87795555-87795646	-110	0.0105263	0	0	0.19697	0.117647	0.155172	-0.155172	0.155172	3.13295e-11	2.31231e-08
THADA	12	2:43804161-43804381	120	0.161538	0.15873	0.168317	0.255102	0.37234	0.316667	-0.155128	0.155128	6.14844e-06	0.000928477
RRP8	2	11:6623082-6623445	-49	0.0454545	0.164384	0.0675676	0.222222	0.327273	0.216667	-0.154655	0.154655	1.13446e-05	0.00146573
KLHDC4	2	16:87795555-87795646	0	0.989474	1	0.910256	0.80303	0.835294	0.844828	0.15418	0.15418	4.08739e-07	0.000114093
RRP8	2	11:6623082-6623445	0	0.931818	0.835616	0.932432	0.777778	0.672727	0.783333	0.15404	0.15404	4.22079e-05	0.00377854
ZNF564	4	19:12636185-12638730	14	0.153846	0.047619	0.153846	0	0	0	0.153846	0.153846	0.00014164	0.00918552
MZF1	7	19:59079555-59080766	404	0.0666667	0	0.0136986	0.166667	0.272727	0.0833333	-0.152968	0.152968	4.57159e-05	0.00399896
ZNF780B	4	19:40554577-40554703	0	1	1	1	0.965517	0.823529	0.847826	0.152174	0.152174	0.000190105	0.0115244
DMXL2	27	15:51768786-51768916	3	0.242424	0.268116	0.279661	0.426829	0.322581	0.42029	-0.152174	0.152174	0.00134539	0.0470889
DMXL2	27	15:51768786-51768916	0	0.757576	0.731884	0.720339	0.573171	0.677419	0.57971	0.152174	0.152174	0.0013454	0.0470889
SDF4	7	1:1152289-1153184	0	0.0284091	0.0132353	0.0109649	0.0877193	0.3125	0.164706	-0.151471	0.151471	5.66214e-14	6.19113e-11
DPY19L3	8	19:32930018-32930141	5	0.166667	0.255319	0.22	0.0566038	0.0833333	0.0714286	0.148571	0.148571	0.000717609	0.0301789
ANKRD13B	12	17:27938894-27939024	15	0	0	0	0.0833333	0.2	0.148148	-0.148148	0.148148	1.66061e-05	0.00196605
UBE2F	17	2:238976706-238976806	0	0.975904	0.964706	0.970588	0.9	0.75	0.825397	0.145191	0.145191	0.00032688	0.0168859
SCLY	3	2:238976706-238976806	0	0.975904	0.964706	0.970588	0.9	0.75	0.825397	0.145191	0.145191	0.00032688	0.0168859
UBE2F	17	2:238976706-238976806	4	0.0240964	0.0352941	0.0294118	0.1	0.25	0.174603	-0.145191	0.145191	0.000244922	0.0137597
SCLY	3	2:238976706-238976806	4	0.0240964	0.0352941	0.0294118	0.1	0.25	0.174603	-0.145191	0.145191	0.000244922	0.0137597
MUS81	13	11:65632488-65632616	0	0.941667	0.989011	0.958333	0.791667	0.814815	0.827586	0.143519	0.143519	0.00033624	0.0172337
MUS81	13	11:65632488-65632616	98	0.0583333	0.010989	0.0416667	0.208333	0.185185	0.172414	-0.143519	0.143519	0.000740891	0.0308287
MTFP1	3	22:30823158-30823390	69	0.0902778	0.0895522	0.152542	0.197183	0.232143	0.3	-0.141865	0.141865	2.46801e-06	0.000455387
SEC14L2	17	22:30823158-30823390	69	0.0902778	0.0895522	0.152542	0.197183	0.232143	0.3	-0.141865	0.141865	2.46801e-06	0.000455387
RP4-539M6.19	15	22:30823158-30823390	69	0.0902778	0.0895522	0.152542	0.197183	0.232143	0.3	-0.141865	0.141865	2.46801e-06	0.000455387
DUS3L	9	19:5786760-5786856	-74	0.222222	0.292683	0.361702	0.0352113	0.157895	0.150943	0.14174	0.14174	0.000410921	0.0200354
TMEM62	7	15:43441227-43441349	0	0.95122	1	0.974359	NA	0.866667	0.8	0.141026	0.141026	0.000848198	0.0337252
SPG11	4	15:44949293-44949494	0	1	0.980392	1	0.858974	0.907895	0.770492	0.141026	0.141026	1.23401e-08	5.09523e-06
RABGGTB	9	1:76257866-76257991	0	0.911162	0.944732	0.93499	0.870833	0.746479	0.794444	0.140546	0.140546	4.47468e-06	0.00073801
RABGGTB	9	1:76257866-76257991	16	0.0888383	0.0552677	0.0650096	0.129167	0.253521	0.205556	-0.140546	0.140546	1.56488e-06	0.000326513
MSH4	6	1:76257866-76257991	0	0.911162	0.944732	0.93499	0.870833	0.746479	0.794444	0.140546	0.140546	4.47468e-06	0.00073801
MSH4	6	1:76257866-76257991	16	0.0888383	0.0552677	0.0650096	0.129167	0.253521	0.205556	-0.140546	0.140546	1.56488e-06	0.000326513
EPB41L5	25	2:120925453-120925583	3	0	0.0444444	0.0606061	0.297297	0.148515	0.183908	-0.139464	0.139464	0.000744099	0.0308917
PPP4R1	3	18:9595016-9595151	0	0.502732	0.507042	0.5	0.363636	0.414894	0.328	0.139096	0.139096	0.000103068	0.00732325
PPP4R1	3	18:9595016-9595151	51	0.497268	0.492958	0.5	0.636364	0.585106	0.672	-0.139096	0.139096	0.000103068	0.00732325
STAT3	7	17:40489781-40489875	0	1	1	1	0.824713	0.860963	0.946108	0.139037	0.139037	0	0
ADCY3	3	2:25065123-25065253	30	0.181818	0.138889	0.0263158	0	0	0	0.138889	0.138889	1.31161e-05	0.0016304
ARAP1	32	11:72404737-72404850	0	0.861111	0.911111	0.784091	1	1	1	-0.138889	0.138889	7.79377e-14	8.21755e-11
SCMH1	17	1:41499655-41499774	-17	NA	0.166667	0.111111	0	0	0	0.138889	0.138889	0.000146136	0.00935857
ARAP1	32	11:72404737-72404850	-107	0.138889	0.0888889	0.215909	0	0	0	0.138889	0.138889	7.50511e-14	8.05707e-11
PPP2R2D	4	10:133757472-133757649	127	0.0102041	0.0701754	0	0.222222	0.148936	0.126984	-0.138732	0.138732	0.000357415	0.0180372
PPP2R2D	4	10:133757472-133757649	0	0.989796	0.929825	1	0.777778	0.851064	0.873016	0.138732	0.138732	0.000138686	0.00907011
MSTO1	6	1:155581218-155581394	0	NA	0.176471	0.1	0	0	0	0.138235	0.138235	0.000179206	0.0109891
TMTC3	8	12:88566374-88566522	0	0.981818	1	1	0.818182	0.862745	1	0.137255	0.137255	0.000138713	0.00907011
TMTC3	8	12:88566374-88566522	55	0.0181818	0	0	0.181818	0.137255	0	-0.137255	0.137255	0.000136838	0.0090232
FRYL	44	4:48548084-48548288	0	0.857143	0.78	0.806818	0.669903	0.767677	0.606383	0.136915	0.136915	7.65504e-05	0.00594726
FRYL	44	4:48548084-48548288	3	0.142857	0.22	0.193182	0.330097	0.212121	0.393617	-0.136915	0.136915	0.00015365	0.00969646
ABCD4	18	14:74753404-74753519	12	0	0	0	0.0384615	0.135135	0.145455	-0.135135	0.135135	8.56064e-05	0.00641124
ABCD4	18	14:74753404-74753519	0	1	1	1	0.961538	0.864865	0.854545	0.135135	0.135135	7.73434e-05	0.00596589
NADK	10	1:1687942-1688321	274	0.761905	0.777778	0.787879	0.904762	0.912281	0.917808	-0.134503	0.134503	2.15533e-05	0.00233098
NADK	10	1:1687942-1688321	0	0.238095	0.222222	0.212121	0.0952381	0.0877193	0.0821918	0.134503	0.134503	2.15524e-05	0.00233098
MINA	9	3:97668688-97668859	3	0.287037	0.257485	0.25	0.395161	0.391608	0.320312	-0.134123	0.134123	0.00107477	0.04019
MINA	9	3:97668688-97668859	0	0.712963	0.742515	0.75	0.604839	0.608392	0.679688	0.134123	0.134123	0.00107477	0.04019
TMX2	3	11:57505308-57505498	0	0.0378378	0.040724	0.047619	0.121019	0.249135	0.174342	-0.133618	0.133618	4.76771e-07	0.000128525
SEC14L2	17	22:30823158-30823390	0	0.833333	0.880597	0.813559	0.704225	0.660714	0.7	0.133333	0.133333	1.54718e-06	0.000326513
ZNF559	9	19:9452293-9454523	1973	0	0.181818	0.133333	0	0	0	0.133333	0.133333	0.000100491	0.00717473
LETMD1	4	12:51445875-51446029	-4	0	0.0142857	0.0365854	0.0952381	0.2	NA	-0.133333	0.133333	0.000161261	0.0100545
RP4-539M6.19	15	22:30823158-30823390	0	0.833333	0.880597	0.813559	0.704225	0.660714	0.7	0.133333	0.133333	1.54718e-06	0.000326513
LETMD1	4	12:51445875-51446029	0	1	0.985714	0.963415	0.904762	0.8	NA	0.133333	0.133333	0.000129949	0.00871915
TRIT1	4	1:40318403-40318548	-75	0	0	0.04	0.133333	0.0571429	0.166667	-0.133333	0.133333	0.000467403	0.0220606
TRIT1	4	1:40318403-40318548	0	1	1	0.96	0.866667	0.942857	0.833333	0.133333	0.133333	0.000379944	0.0188678
MTFP1	3	22:30823158-30823390	0	0.833333	0.880597	0.813559	0.704225	0.660714	0.7	0.133333	0.133333	1.54718e-06	0.000326513
PDCD6IP	7	3:33870330-33870461	15	0.942122	0.977077	0.985673	0.844156	0.84466	0.805195	0.132922	0.132922	1.05771e-10	6.43837e-08
PDCD6IP	7	3:33870330-33870461	0	0.0578778	0.0229226	0.0143266	0.155844	0.15534	0.194805	-0.132922	0.132922	7.68245e-10	4.16156e-07
LYST	30	1:235914510-235914662	0	0.896104	0.858974	0.86747	1	1	0.942857	-0.13253	0.13253	0.000610643	0.0270514
LYST	30	1:235914510-235914662	-16	0.103896	0.141026	0.13253	0	0	0.0571429	0.13253	0.13253	0.000610412	0.0270514
NDOR1	2	9:140100684-140100761	0	1	0.892308	0.951613	0.711538	0.916667	0.819277	0.132336	0.132336	0.000807574	0.032727
ARL10	5	5:175798725-175800503	500	0.0606061	0.0540541	0.0322581	0.217949	0.185185	0.186047	-0.131992	0.131992	0.000485961	0.0226827
CUL7	20	6:43008653-43008813	0	0.931034	1	1	0.870968	0.862745	0.868421	0.131579	0.131579	0.00110812	0.0410987
CUL7	20	6:43008653-43008813	-49	0.0689655	0	0	0.129032	0.137255	0.131579	-0.131579	0.131579	0.00110781	0.0410987
PIH1D1	2	19:49954039-49954196	91	0.979452	0.887324	0.893939	0.901408	0.762821	0.65873	0.131119	0.131119	7.71307e-05	0.00596589
PIH1D1	2	19:49954039-49954196	0	0.0205479	0.112676	0.106061	0.0985915	0.237179	0.34127	-0.131119	0.131119	0.000415967	0.0202313
MPHOSPH9	22	12:123646662-123646765	26	0.00862069	0.0107527	0.078125	0.142857	0.117647	0.141176	-0.130424	0.130424	0.000136059	0.00900625
MPHOSPH9	22	12:123646662-123646765	0	0.991379	0.989247	0.921875	0.857143	0.882353	0.858824	0.130424	0.130424	4.77098e-05	0.00415491
THADA	12	2:43804161-43804381	0	0.807692	0.825397	0.811881	0.72449	0.617021	0.683333	0.128548	0.128548	4.37339e-05	0.00388896
ZNF333	9	19:14816903-14817585	0	0.128205	0.0519481	0.178571	0.04	0	0	0.128205	0.128205	0.00127419	0.0455139
ZNF333	9	19:14816903-14817585	595	0.871795	0.935065	0.821429	0.96	1	1	-0.128205	0.128205	0.000728509	0.0304638
DYNC2H1	47	11:103062826-103062993	0	1	0.994048	1	1	0.875	0.8	0.125	0.125	3.44831e-07	9.98066e-05
SLC25A22	4	11:794987-795169	5	0.35	0.0555556	0.125	0	0.0588235	0	0.125	0.125	0.00131265	0.0465158
SLC25A22	4	11:794987-795169	0	0.65	0.944444	0.875	1	0.941176	1	-0.125	0.125	0.00131277	0.0465158
DYNC2H1	47	11:103062826-103062993	21	0	0.00595238	0	0	0.125	0.2	-0.125	0.125	2.45699e-07	7.55589e-05
HPS3	15	3:148884821-148885027	0	0.9375	0.972973	0.945455	0.84	0.820513	0.7	0.124942	0.124942	7.22455e-05	0.00570286
BOLA2	5	16:29458123-29458347	104	0.772021	0.885057	0.862319	0.639535	0.755319	0.737864	0.124455	0.124455	3.56766e-05	0.00335011
BOLA2	5	16:29458123-29458347	0	0.227979	0.114943	0.137681	0.360465	0.244681	0.262136	-0.124455	0.124455	3.56764e-05	0.00335011
LARP4	5	12:50824278-50824353	0	0.869048	0.88685	0.877358	1	1	1	-0.122642	0.122642	1.11022e-16	1.68085e-13
LARP4	5	12:50824278-50824353	3	0.130952	0.11315	0.122642	0	0	0	0.122642	0.122642	0	0
CDC26	2	9:116035609-116035718	0	0.923077	1	0.984848	0.935484	0.859155	0.865385	0.119464	0.119464	0.00126573	0.0453148
CDC26	2	9:116035609-116035718	28	0.0769231	0	0.0151515	0.0645161	0.140845	0.134615	-0.119464	0.119464	0.00126542	0.0453148
ANKHD1	15	5:139866543-139866645	48	0.0596026	0.0618557	0.0207254	0.188312	0.14881	0.178571	-0.118969	0.118969	3.59057e-11	2.46643e-08
ANKHD1	15	5:139866543-139866645	0	0.940397	0.938144	0.979275	0.811688	0.85119	0.821429	0.118969	0.118969	3.59178e-11	2.46643e-08
AARS	3	16:70310869-70311057	0	1	1	1	0.861472	0.883333	0.881119	0.118881	0.118881	0	0
PIGN	8	18:59815447-59815571	0	1	0.985507	1	0.881188	0.869048	0.910112	0.118812	0.118812	4.09672e-07	0.000114093
PIGN	8	18:59815447-59815571	85	0	0.0144928	0	0.118812	0.130952	0.0898876	-0.118812	0.118812	4.08685e-07	0.000114093
ZCCHC11	28	1:52902427-52903373	726	0.125	0.1	0.0571429	0.21	0.218045	0.275	-0.118045	0.118045	0.000953034	0.0368174
AARS	3	16:70310869-70311057	51	0	0	0	0.138528	0.107576	0.11655	-0.11655	0.11655	0	0
CENPT	9	16:67865119-67865269	8	1	1	1	0.884058	0.888889	0.837209	0.115942	0.115942	3.16158e-12	2.57184e-09
CENPT	9	16:67865119-67865269	42	0	0	0	0.115942	0.111111	0.162791	-0.115942	0.115942	3.0117e-12	2.50459e-09
ENOSF1	7	18:691204-693175	0	0.380952	0.166667	0.138889	0.0517241	0.0512821	0.0454545	0.115385	0.115385	0.00111291	0.0412502
SPG11	4	15:44949293-44949494	33	0	0.0196078	0	0.115385	0.0921053	0.229508	-0.115385	0.115385	7.14635e-08	2.49678e-05
USP24	9	1:55625284-55625358	-72	0	0	0	0.0970149	0.13245	0.114754	-0.114754	0.114754	1.61315e-13	1.67103e-10
SLC35C2	7	20:44983712-44983880	0	0.926316	0.944444	0.913295	0.776119	0.81203	0.857143	0.114286	0.114286	0.000578524	0.025937
RTEL1	5	20:62293203-62293296	-88	0.108696	0.128205	0.128205	0.0142857	0	0.0166667	0.113919	0.113919	0.000101249	0.00722012
RAP2C	4	X:131351024-131351834	0	0.877551	0.886364	0.962963	1	1	1	-0.113636	0.113636	1.60287e-05	0.00191195
ANKHD1	3	5:139818046-139818202	0	0.87069	0.897887	0.906475	0.784741	0.795276	0.727941	0.113146	0.113146	0.000209072	0.0123105
LRBA	54	4:151242343-151242535	15	0.831776	0.766917	0.743363	0.6875	0.568	0.653846	0.113071	0.113071	3.75184e-05	0.0034506
LRBA	54	4:151242343-151242535	0	0.168224	0.233083	0.256637	0.3125	0.432	0.346154	-0.113071	0.113071	3.75186e-05	0.0034506
ACAD8	10	11:134132026-134132516	0	0.12766	0.257143	0.0512821	0.0149254	0.030303	0	0.112734	0.112734	8.20333e-06	0.00115633
ACAD8	10	11:134132026-134132516	388	0.87234	0.742857	0.948718	0.985075	0.969697	1	-0.112734	0.112734	8.20562e-06	0.00115633
ZNF227	4	19:44732599-44732725	41	0.0588235	0.0238095	0.0322581	0.144578	0.190909	0.122449	-0.11232	0.11232	0.000789846	0.0322202
ZNF227	4	19:44732599-44732725	0	0.941176	0.97619	0.967742	0.855422	0.809091	0.877551	0.11232	0.11232	0.000790157	0.0322202
MCM3AP	27	21:47660725-47660931	0	0.891892	0.933649	0.960674	0.791667	0.821429	0.836957	0.112221	0.112221	0.000238194	0.0135755
MCM3AP	27	21:47660725-47660931	-2	0.108108	0.0663507	0.0393258	0.208333	0.178571	0.163043	-0.112221	0.112221	0.000370184	0.0185233
GGT7	18	20:33432523-33433294	5	0.11828	0.0545455	0.131868	0	0.00649351	0.010989	0.111786	0.111786	2.76205e-05	0.00278145
GGT7	18	20:33432523-33433294	0	0.88172	0.945455	0.868132	1	0.993506	0.989011	-0.111786	0.111786	1.07766e-05	0.00142032
COX11	4	17:53038480-53040276	1603	0.024	0.0880503	0.0714286	0.126154	0.202479	0.182573	-0.111144	0.111144	0.000723965	0.0303382
CEP290	52	12:88448117-88448190	0	1	0.88	0.888889	1	1	1	-0.111111	0.111111	0.000625731	0.0274489
ALKBH4	3	7:102096668-102098428	0	1	0.958333	1	0.888889	0.875	0.918919	0.111111	0.111111	0.00118406	0.0432095
TECPR2	7	14:102891316-102891628	32	0.0384615	0	0	0	0.296296	0.111111	-0.111111	0.111111	0.00114035	0.04203
CEP290	52	12:88448117-88448190	28	0	0.12	0.111111	0	0	0	0.111111	0.111111	0.000616382	0.0271599
TECPR2	7	14:102891316-102891628	0	0.961538	1	1	1	0.666667	0.888889	0.111111	0.111111	0.00065155	0.0283081
ALKBH4	3	7:102096668-102098428	413	0	0.0416667	0	0.111111	0.125	0.0810811	-0.111111	0.111111	0.00118324	0.043206
SLC19A1	8	21:46934628-46936054	988	0.0566038	0.125	0.108108	0.0190476	0	0	0.108108	0.108108	8.10934e-05	0.00616237
IKBKAP	2	9:111693277-111693481	145	0.0487805	0.132353	0.146341	0.24	0.225806	0.316456	-0.107647	0.107647	1.45806e-05	0.00177142
FAM48A	22	13:37596148-37597181	727	0.291429	0.149123	0.146667	0.0425532	0.0438596	0.028777	0.10657	0.10657	6.02416e-06	0.000914386
C1orf159	6	1:1025733-1026754	391	0.106383	0.142857	0	0	0	0	0.106383	0.106383	0.000571626	0.0257254
DENND4B	25	1:153903423-153903540	0	0.987342	1	1	0.794872	0.911765	0.893617	0.106383	0.106383	8.8996e-06	0.00123642
RAD50	26	5:131977870-131980313	0	1	0.882812	0.893939	0.976471	1	1	-0.106061	0.106061	6.20507e-06	0.000933441
RAD50	26	5:131977870-131980313	827	0	0.117188	0.106061	0.0235294	0	0	0.106061	0.106061	5.10152e-06	0.000818531
RBCK1	12	20:409595-409738	0	0.978947	0.982609	0.980263	0.917695	0.843489	0.874459	0.105804	0.105804	9.30312e-05	0.00678152
CALR3	19	19:16641580-16641691	0	0.828283	0.822727	0.822967	0.931507	0.928571	0.885	-0.105605	0.105605	1.50824e-06	0.000323833
CHERP	6	19:16641580-16641691	0	0.828283	0.822727	0.822967	0.931507	0.928571	0.885	-0.105605	0.105605	1.50824e-06	0.000323833
MYO9B	29	19:17313651-17313692	0	0.730159	0.622378	0.808	0.840491	0.831325	0.835714	-0.105556	0.105556	2.75573e-05	0.00278145
MYO9B	29	19:17313651-17313692	3	0.269841	0.377622	0.192	0.159509	0.168675	0.164286	0.105556	0.105556	2.75565e-05	0.00278145
HPS3	15	3:148884821-148885027	31	0.0625	0.027027	0.0545455	0.16	0.128205	0.3	-0.105455	0.105455	0.000237788	0.0135709
RHPN1	9	8:144461999-144462155	42	0.210526	0	NA	0	0	0	0.105263	0.105263	0.00013789	0.00904955
EXOSC8	7	13:37580057-37580162	0	0.970149	0.931548	0.935849	0.93808	0.760965	0.83105	0.104799	0.104799	0.000823333	0.0331856
EXOSC8	7	13:37580057-37580162	37	0.0298507	0.0684524	0.0641509	0.0619195	0.234649	0.16895	-0.104799	0.104799	0.000818185	0.0330436
TINF2	5	14:24710226-24710322	0	1	1	1	0.877193	0.947368	0.896552	0.103448	0.103448	9.83694e-06	0.00132745
TINF2	5	14:24710226-24710322	6	0	0	0	0.122807	0.0526316	0.103448	-0.103448	0.103448	1.20544e-05	0.00152874
IL32	3	16:3115782-3115827	3	0.854839	0.803419	0.827068	0.929825	0.932203	0.930233	-0.103165	0.103165	0.000386787	0.0190524
IL32	3	16:3115782-3115827	0	0.145161	0.196581	0.172932	0.0701754	0.0677966	0.0697674	0.103165	0.103165	0.000746524	0.0309106
ETAA1	5	2:67630357-67632467	0	0.982456	0.884211	0.793814	0.987013	0.926471	1	-0.102802	0.102802	0.000448646	0.0213631
RALGAPA1	26	14:36143386-36143484	55	0	0.0126582	0	0.0277778	0.102362	0.158333	-0.102362	0.102362	2.3446e-05	0.00244157
RALGAPA1	26	14:36143386-36143484	0	1	0.987342	1	0.972222	0.897638	0.841667	0.102362	0.102362	1.83138e-05	0.0021158
SP4	3	7:21468907-21470461	9	0	0	0	0.102041	0	0.108696	-0.102041	0.102041	0.000894359	0.0351113
SP4	3	7:21468907-21470461	0	1	1	1	0.897959	1	0.891304	0.102041	0.102041	0.000916281	0.0357343
C9orf91	3	9:117386416-117386739	214	0.946429	0.982759	0.94	0.84466	0.825	0.872642	0.101768	0.101768	0.00135207	0.0471826
C9orf91	3	9:117386416-117386739	0	0.0535714	0.0172414	0.06	0.15534	0.175	0.122642	-0.101768	0.101768	0.00107779	0.0402519
ORC3L	23	6:88376729-88377171	7	0.950617	0.914894	0.962264	0.849057	0.928571	0.679487	0.101561	0.101561	0.000835843	0.0334545
CDK10	11	16:89761073-89761196	-96	0.119048	NA	0.0833333	0	0	0	0.10119	0.10119	0.000323813	0.016801
MLL2	34	12:49430908-49432772	67	0	0.106952	0.100629	0	0	0	0.100629	0.100629	4.30181e-09	2.11667e-06
CALR3	19	19:16641580-16641691	-33	0.171717	0.159091	0.177033	0.0684932	0.0714286	0.115	0.100289	0.100289	4.96366e-06	0.000798581
CHERP	6	19:16641580-16641691	-33	0.171717	0.159091	0.177033	0.0684932	0.0714286	0.115	0.100289	0.100289	4.96366e-06	0.000798581
ACY1	9	3:52021004-52021077	0	1	1	1	0.8	1	NA	0.1	0.1	2.21761e-05	0.00236013
ABHD14A	14	3:52021004-52021077	-43	0	0	0	0.2	0	NA	-0.1	0.1	8.68175e-05	0.00644797
ABHD14A	14	3:52021004-52021077	0	1	1	1	0.8	1	NA	0.1	0.1	2.21761e-05	0.00236013
RP11-155D18.11	14	3:52021004-52021077	-43	0	0	0	0.2	0	NA	-0.1	0.1	8.68175e-05	0.00644797
ACY1	9	3:52021004-52021077	-43	0	0	0	0.2	0	NA	-0.1	0.1	8.68175e-05	0.00644797
RP11-155D18.11	14	3:52021004-52021077	0	1	1	1	0.8	1	NA	0.1	0.1	2.21761e-05	0.00236013

## Sheet: 4
gene_symbol	exon	coordonnees	longueur	psi_ATL2_n1	psi_ATL2_n2	psi_ATL2_n3	psi_MOLT4_n1	psi_MOLT4_n2	psi_MOLT4_n3	deltaPSI	valeur abs deltaPSI	pvalue_glm	pvalue_corrigee_glm
C14orf129	3	14:96846025-96846125	-33	1	1	1	0	0.03125	0	1	1	0	0
C14orf129	3	14:96846025-96846125	0	0	0	0	1	0.96875	1	-1	1	0	0
ULK3	15	15:75130092-75130139	0	1	0.993333	1	0.00980392	0.00925926	0	0.990741	0.990741	0	0
ULK3	15	15:75130092-75130139	-6	0	0.00666667	0	0.990196	0.990741	1	-0.990741	0.990741	0	0
PARP2	2	14:20813091-20813285	0	0.984127	1	1	0.031746	0	0.015625	0.984375	0.984375	0	0
PARP2	2	14:20813091-20813285	-39	0.015873	0	0	0.968254	1	0.984375	-0.984375	0.984375	0	0
C8orf59	2	8:86131465-86131592	0	0.97037	0.970297	0.977444	0.0416667	0	0	0.97037	0.97037	0	0
C8orf59	2	8:86131465-86131592	-87	0.0296296	0.029703	0.0225564	0.958333	1	1	-0.97037	0.97037	0	0
STAG3	25	7:99800077-99800213	13	0.00331126	0.0119048	0.00884956	1	0.965517	0.956522	-0.956668	0.956668	0	0
STAG3	25	7:99800077-99800213	0	0.996689	0.988095	0.99115	0	0.0344828	0.0434783	0.956668	0.956668	0	0
ETV4	6	17:41613794-41613847	0	0.969072	0.940299	0.930233	0.0714286	0	0	0.940299	0.940299	0	0
ETV4	6	17:41613794-41613847	14	0.0309278	0.0597015	0.0697674	0.928571	1	1	-0.940299	0.940299	0	0
SP2	1	17:45973516-45973659	44	0	0	0	0.911111	0.795918	0.887931	-0.887931	0.887931	0	0
SP2	1	17:45973516-45973659	0	1	1	1	0.0888889	0.204082	0.112069	0.887931	0.887931	0	0
CIDEB	1	14:24779855-24780655	-6	0.145455	0.114286	0.333333	1	1	1	-0.854545	0.854545	0	0
CIDEB	1	14:24779855-24780655	0	0.854545	0.885714	0.666667	0	0	0	0.854545	0.854545	0	0
CXorf65	5	X:70324148-70324254	0	1	1	1	0.173913	0.133333	NA	0.846377	0.846377	0	0
CXorf65	5	X:70324148-70324254	-81	0	0	0	0.826087	0.866667	NA	-0.846377	0.846377	0	0
PHKA2	32	X:18912322-18912522	57	0.778894	0.897516	0.881295	0.046875	0	0.08	0.83442	0.83442	0	0
PHKA2	32	X:18912322-18912522	0	0.221106	0.0962733	0.111511	0.9375	1	0.893333	-0.825989	0.825989	0	0
C14orf145	6	14:81380666-81380752	0	0.159091	NA	0.333333	1	1	1	-0.753788	0.753788	3.76588e-13	1.35523e-10
C14orf145	6	14:81380666-81380752	-18	0.840909	NA	0.666667	0	0	0	0.753788	0.753788	0	0
CLIP3	8	19:36510073-36510208	0	0.0416667	0.333333	0.0357143	0.686567	0.881944	0.752809	-0.711142	0.711142	9.99201e-16	4.40389e-13
CLIP3	8	19:36510073-36510208	-63	0.958333	0.666667	0.964286	0.313433	0.118056	0.247191	0.711142	0.711142	1.83187e-13	6.84351e-11
PRPF40B	14	12:50029148-50029256	0	0.964286	0.391304	0.344828	1	0.964286	1	-0.608696	0.608696	4.45354e-08	7.2201e-06
PRPF40B	14	12:50029148-50029256	-18	0.0357143	0.608696	0.655172	0	0.0357143	0	0.608696	0.608696	2.77289e-07	3.46399e-05
CLIP3	13	19:36507809-36507881	0	0.133333	NA	0.176471	0.72973	0.818182	0.740741	-0.585839	0.585839	2.24007e-08	3.87088e-06
CLIP3	13	19:36507809-36507881	95	0.866667	NA	0.823529	0.27027	0.181818	0.259259	0.585839	0.585839	1.05453e-07	1.53773e-05
ANKRD16	2	10:5929810-5930030	21	0.0333333	0	0	0.557377	0.59322	0.387755	-0.557377	0.557377	1.11022e-16	5.73021e-14
ANKRD16	2	10:5929810-5930030	0	0.966667	1	1	0.442623	0.40678	0.612245	0.557377	0.557377	1.11022e-16	5.73021e-14
IL3RA	10	X:1497552-1497657	0	NA	0.8	0.269231	0	0	0	0.534615	0.534615	0.000602606	0.0164038
IL3RA	10	X:1497552-1497657	48	NA	0.2	0.730769	1	1	1	-0.534615	0.534615	1.92591e-10	5.39611e-08
LRCH4	12	7:100175287-100175363	-8	0.618182	0.225352	0.507463	0	0	0	0.507463	0.507463	0	0
LRCH4	12	7:100175287-100175363	0	0.381818	0.774648	0.492537	1	1	1	-0.507463	0.507463	0	0
C14orf159	11	14:91636347-91636545	-15	0	0	0	0.504587	0.614679	0.458716	-0.504587	0.504587	0	0
C14orf159	11	14:91636347-91636545	0	1	1	1	0.495413	0.385321	0.541284	0.504587	0.504587	0	0
NT5M	1	17:17206649-17207131	84	0.52381	0.421053	0.588235	0.25	0	0.0454545	0.478355	0.478355	2.79442e-07	3.46882e-05
NT5M	1	17:17206649-17207131	0	0.47619	0.578947	0.411765	0.75	1	0.954545	-0.478355	0.478355	2.79444e-07	3.46882e-05
ADCK4	1	19:41222492-41222790	0	0.705882	0.4	0.368421	0.818182	0.9375	NA	-0.477841	0.477841	0.00160644	0.0334737
PICK1	1	22:38453261-38453594	-151	0.62069	0.75	0.625	NA	0.208333	0.12	0.460833	0.460833	1.50563e-07	2.02954e-05
SLMO1	6	18:12429349-12429435	-3	0.480769	0.478261	0.37931	NA	0	0.0714286	0.442547	0.442547	2.65458e-07	3.32693e-05
SLMO1	6	18:12429349-12429435	0	0.519231	0.521739	0.62069	NA	1	0.928571	-0.442547	0.442547	2.65469e-07	3.32693e-05
RP11-431I8.2	10	3:160102194-160102434	-158	0.968254	0.931818	1	0.346154	0.529412	0.833333	0.438842	0.438842	4.38811e-10	1.13242e-07
IFT80	6	3:160102194-160102434	-158	0.968254	0.931818	1	0.346154	0.529412	0.833333	0.438842	0.438842	4.38811e-10	1.13242e-07
WHSC1L1	21	8:38138985-38139101	0	0.816901	0.758621	0.781609	0.520408	0.343137	0.240964	0.438472	0.438472	2.13398e-10	5.9367e-08
WHSC1L1	21	8:38138985-38139101	-33	0.183099	0.241379	0.218391	0.479592	0.656863	0.759036	-0.438472	0.438472	3.16255e-09	6.81615e-07
RALGDS	26	9:135975883-135977149	-1024	0.925	0.933333	0.84375	0.487179	0.567901	0.465116	0.437821	0.437821	0	0
HDAC4	2	2:240322071-240322713	-601	0.527778	0.457143	0.478261	0.0541667	0.0132979	0.0439883	0.434273	0.434273	0	0
CUTA	1	6:33385736-33386065	0	0.328729	0.32766	0.573333	0.737838	0.783871	0.762402	-0.433673	0.433673	1.06703e-06	0.000110424
CSNK1G1	3	15:64648187-64648442	0	1	1	0.948052	0.571429	0.641975	0.55102	0.428571	0.428571	0	0
RP11-431I8.2	10	3:160102194-160102434	0	0.031746	0.0681818	0	0.653846	0.441176	0.166667	-0.40943	0.40943	1.76074e-09	3.92425e-07
IFT80	6	3:160102194-160102434	0	0.031746	0.0681818	0	0.653846	0.441176	0.166667	-0.40943	0.40943	1.76074e-09	3.92425e-07
TTC23	2	15:99789376-99790004	-451	0.230769	0.631579	0.514286	0.105263	0.0769231	0.107143	0.409023	0.409023	2.11373e-06	0.000197412
PIGG	9	4:514845-515062	0	0.8	0.876712	0.867403	0.603175	0.342466	0.477778	0.389626	0.389626	8.74196e-11	2.48487e-08
CCDC84	6	11:118881931-118882021	-28	0.479167	0.317073	0.309091	0.706667	0.68	0.728395	-0.389593	0.389593	5.23656e-11	1.54443e-08
CCDC84	6	11:118881931-118882021	0	0.520833	0.682927	0.690909	0.293333	0.312	0.271605	0.389593	0.389593	3.20549e-11	9.74718e-09
IL2RG	1	X:70331247-70331481	0	0.307288	0.410395	0.460925	0	0.0248649	0.0291859	0.38553	0.38553	0	0
IL2RG	1	X:70331247-70331481	-28	0.692362	0.589605	0.539075	1	0.975135	0.970814	-0.38553	0.38553	0	0
RALGDS	26	9:135975883-135977149	-1093	0	0	0	0.320513	0.382716	0.430233	-0.382716	0.382716	0	0
PHKA2	30	X:18915281-18915451	20	0.0571429	0.414634	0.382353	0	0	0	0.382353	0.382353	7.21645e-15	3.01141e-12
PHKA2	30	X:18915281-18915451	0	0.942857	0.585366	0.617647	1	1	1	-0.382353	0.382353	5.91416e-13	2.08999e-10
FDPS	1	1:155278539-155278867	-111	0.94863	0.956897	0.942373	0.605178	0.570093	0.543478	0.378537	0.378537	5.16929e-07	6.14456e-05
FDPS	1	1:155278539-155278867	0	0.0513699	0.0431034	0.0576271	0.394822	0.429907	0.456522	-0.378537	0.378537	1.04662e-06	0.000109145
PAXIP1	6	7:154777727-154777889	0	NA	0.714286	0.588235	0.435897	0.272727	0.206897	0.378533	0.378533	0.00177337	0.0358753
PAXIP1	6	7:154777727-154777889	-39	NA	0.285714	0.411765	0.564103	0.727273	0.793103	-0.378533	0.378533	0.00177337	0.0358753
GABPB1	6	15:50593418-50593565	0	0.405622	0.547739	0.555556	0.24581	0.170213	0.167785	0.377526	0.377526	1.85593e-06	0.000176273
GABPB1	6	15:50593418-50593565	-36	0.594378	0.452261	0.444444	0.75419	0.829787	0.832215	-0.377526	0.377526	5.31666e-08	8.44337e-06
ZNF749	1	19:57946693-57946961	0	0.326923	0.276923	0.318182	0.634409	0.691358	0.764228	-0.373176	0.373176	1.41531e-08	2.55862e-06
ZNF749	1	19:57946693-57946961	74	0.673077	0.723077	0.681818	0.365591	0.308642	0.235772	0.373176	0.373176	5.27336e-10	1.31753e-07
STAMBP	1	2:74056086-74056637	0	0.369231	0.371795	0.6	0.727273	0.868421	0.744444	-0.37265	0.37265	3.13963e-06	0.000277376
STAMBP	1	2:74056086-74056637	-514	0.630769	0.628205	0.4	0.272727	0.131579	0.255556	0.37265	0.37265	1.65249e-06	0.000157331
PLDN	2	15:45879789-45879994	0	0.590909	0.72549	0.836735	NA	0.322581	0.393939	0.36723	0.36723	6.50246e-05	0.00308796
PLDN	2	15:45879789-45879994	80	0.409091	0.27451	0.163265	NA	0.677419	0.606061	-0.36723	0.36723	2.30032e-05	0.00137492
PCYT1A	1	3:196014403-196014623	-83	0.921569	0.966667	0.919355	0.5625	0.551724	0.833333	0.359069	0.359069	3.17488e-07	3.904e-05
GPS2	11	17:7218571-7219646	-79	0.642857	0.492063	0.571429	0.803279	0.93	0.965517	-0.358571	0.358571	1.17964e-09	2.75432e-07
ACAD11	12	3:132323942-132324049	120	0	0	0	NA	0.347826	0.368421	-0.358124	0.358124	0	0
NPHP3	43	3:132323942-132324049	120	0	0	0	NA	0.347826	0.368421	-0.358124	0.358124	0	0
ACAD11	12	3:132323942-132324049	0	1	1	1	NA	0.652174	0.631579	0.358124	0.358124	0	0
NPHP3	43	3:132323942-132324049	0	1	1	1	NA	0.652174	0.631579	0.358124	0.358124	0	0
RGL2	1	6:33266647-33267176	-510	0.714286	0	NA	0.333333	0	0	0.357143	0.357143	0.000429223	0.0130416
RGL2	1	6:33266647-33267176	0	0.285714	1	NA	0.666667	1	1	-0.357143	0.357143	0.0004657	0.0138495
IL4I1	17	19:50381427-50381584	27	0.705882	0.642857	0.444444	0.904762	1	1	-0.357143	0.357143	3.52404e-09	7.55378e-07
IL4I1	17	19:50381427-50381584	0	0.294118	0.357143	0.555556	0.0952381	0	0	0.357143	0.357143	4.66517e-09	9.68232e-07
SMURF1	11	7:98645307-98645505	29	0.039604	0	0.011236	0.214286	0.360825	0.424658	-0.349589	0.349589	0	0
SMURF1	11	7:98645307-98645505	0	0.960396	1	0.988764	0.785714	0.639175	0.575342	0.349589	0.349589	0	0
PTGR2	1	14:74318534-74318823	-116	NA	0.3125	0.3	0.652174	0.5	0.75	-0.345924	0.345924	0.000805221	0.0204438
NEURL4	29	17:7218650-7219646	0	0.652174	0.584906	0.571429	0.803279	0.93	0.965517	-0.345094	0.345094	2.56848e-08	4.3752e-06
LRCH4	14	7:100174896-100175012	43	0.344086	0.142857	0.354167	0	0	0	0.344086	0.344086	0	0
LRCH4	14	7:100174896-100175012	0	0.655914	0.857143	0.645833	1	1	1	-0.344086	0.344086	0	0
AKT1S1	1	19:50379860-50380644	0	0.666667	0.5125	0.586207	0.8125	1	0.928571	-0.342365	0.342365	1.68722e-05	0.0010779
C18orf54	3	18:51888013-51888801	0	0.391304	0.294118	0.3125	0.666667	0.645161	0.652174	-0.339674	0.339674	0.000444449	0.0133593
PICK1	1	22:38453261-38453594	0	0.310345	0.25	0.275	NA	0.666667	0.56	-0.338333	0.338333	0.00014272	0.00551553
NEURL4	29	17:7218650-7219646	79	0.347826	0.377358	0.387755	0.180328	0.04	0.0344828	0.337358	0.337358	1.81636e-08	3.19501e-06
HDAC4	2	2:240322071-240322713	-315	0.416667	0.4	0.434783	0.7625	0.744681	0.750733	-0.334066	0.334066	1.41304e-06	0.000137538
CXorf40A	1	X:148622187-148622888	-544	0.385965	0.365079	0.0909091	0	0.0338983	0.0344828	0.331181	0.331181	1.09186e-07	1.58627e-05
FAN1	1	15:31196055-31196227	-137	0.5	0.45614	0.396226	0.340909	0.0508475	0.125	0.33114	0.33114	1.41096e-05	0.00093333
PRMT1	4	19:50183129-50183182	4	0.1	0.714286	0.444444	0.0241935	0.239316	0.117117	0.327327	0.327327	4.92598e-05	0.00250985
WDR62	19	19:36582102-36582213	-33	0	0	0	0.325581	0.4	0.255814	-0.325581	0.325581	0.000120074	0.00486572
WDR62	19	19:36582102-36582213	0	1	1	1	0.674419	0.6	0.744186	0.325581	0.325581	8.60029e-05	0.00379904
KIAA1370	2	15:52970627-52970831	0	0.923077	0.882353	1	NA	0.571429	0.625	0.324863	0.324863	0.000113502	0.00465869
ZNF189	2	9:104161677-104161812	0	0.933333	0.964286	0.722222	0.666667	0.548387	0.611111	0.322222	0.322222	0.00132109	0.0293604
BIRC6	32	2:32696082-32696192	27	0.769231	0.75122	0.713781	0.420091	0.430168	0.454545	0.321052	0.321052	6.08519e-08	9.54791e-06
BIRC6	32	2:32696082-32696192	0	0.230769	0.24878	0.286219	0.579909	0.569832	0.545455	-0.321052	0.321052	4.62054e-08	7.42809e-06
TEP1	1	14:20881564-20881579	34	0.8125	0.740741	0.904762	NA	0.571429	0.411765	0.320903	0.320903	0.000198694	0.00711127
TEP1	1	14:20881564-20881579	0	0.1875	0.259259	0.0952381	NA	0.428571	0.588235	-0.320903	0.320903	0.000226624	0.00782533
FAM18B2	4	17:15456999-15457143	0	0.972222	0.958333	0.970588	0.65	0.758621	0.626263	0.320588	0.320588	5.24461e-10	1.31753e-07
FAM18B2	4	17:15456999-15457143	-80	0.0277778	0.0416667	0.0294118	0.35	0.241379	0.373737	-0.320588	0.320588	1.40292e-09	3.19947e-07
CDRT4	4	17:15456999-15457143	0	0.972222	0.958333	0.970588	0.65	0.758621	0.626263	0.320588	0.320588	5.24461e-10	1.31753e-07
CDRT4	4	17:15456999-15457143	-80	0.0277778	0.0416667	0.0294118	0.35	0.241379	0.373737	-0.320588	0.320588	1.40292e-09	3.19947e-07
TTC23	2	15:99789376-99790004	-246	NA	0.210526	0.457143	0.526316	0.653846	0.821429	-0.320012	0.320012	0.00119926	0.0275906
CHRNB1	3	17:7345913-7348504	-2393	NA	1	1	NA	0.6	0.76	0.32	0.32	9.93462e-05	0.00424043
CHRNB1	3	17:7345913-7348504	0	NA	0	0	NA	0.4	0.24	-0.32	0.32	5.95988e-05	0.00289693
PRMT1	4	19:50183129-50183182	0	0.9	0.214286	0.555556	0.975806	0.760684	0.873874	-0.318318	0.318318	2.73488e-05	0.00155702
MFAP3	1	5:153418519-153418868	-297	1	0.888889	0.882353	NA	0.419355	0.722222	0.3181	0.3181	9.51986e-06	0.000686445
TRAPPC5	1	19:7745707-7745935	-171	0.569536	0.62963	0.681818	0.314286	0.204545	0.311688	0.317941	0.317941	1.11022e-16	5.73021e-14
TBC1D17	2	19:50381400-50381498	0	0.8	0.688312	0.666667	1	1	0.99	-0.311688	0.311688	2.22045e-16	1.04939e-13
CASP8	12	2:202141550-202141827	-136	0.6375	0.564706	0.611111	0.859375	0.922156	0.964286	-0.311045	0.311045	3.4861e-10	9.17757e-08
AC100778.1	1	18:47018628-47018935	-200	0.827822	0.816739	0.764133	0.338652	0.506329	0.640523	0.31041	0.31041	6.6211e-07	7.31604e-05
ATP1B3	8	3:141640819-141640905	0	0.998243	0.996633	0.998288	0.8	0.678363	0.689873	0.308369	0.308369	0	0
ATP1B3	8	3:141640819-141640905	78	0.00175747	0.003367	0.00171233	0.2	0.321637	0.310127	-0.308369	0.308369	0	0
CPSF7	7	11:61187394-61187566	-27	0.530945	0.430147	0.418972	0.734694	0.737527	0.608414	-0.304547	0.304547	6.79901e-06	0.000531271
CPSF7	7	11:61187394-61187566	0	0.469055	0.569853	0.581028	0.265306	0.262473	0.391586	0.304547	0.304547	0.000373058	0.0116232
GPS2	11	17:7218571-7219646	0	0.342857	0.31746	0.387755	0.180328	0.04	0.0344828	0.302857	0.302857	7.88372e-08	1.18941e-05
GMNN	1	6:24775159-24775472	0	0.852941	0.952381	0.911111	0.593668	0.682243	0.609302	0.301809	0.301809	0.00138606	0.0303571
YIPF2	1	19:11039187-11039357	0	0.504348	0.293814	0.330097	0.6125	0.630952	0.754902	-0.300855	0.300855	8.28184e-07	8.87605e-05
YIPF2	1	19:11039187-11039357	-74	0.495652	0.695876	0.669903	0.3875	0.369048	0.245098	0.300855	0.300855	1.17321e-06	0.000119212
NMRAL1	2	16:4524411-4524793	-144	0.44385	0.44086	0.456311	0.14321	0.131818	0.229947	0.30064	0.30064	0.000105695	0.00442947
TBC1D17	2	19:50381400-50381498	116	0.163636	0.298701	0.319444	0	0	0.01	0.298701	0.298701	1.74305e-14	6.90635e-12
GMNN	1	6:24775159-24775472	-132	0.147059	0.047619	0.0888889	0.401055	0.317757	0.386047	-0.297158	0.297158	0.00239158	0.0447349
AC004086.1	1	12:112847215-112847443	-176	0.799197	0.740741	0.826389	0.623188	0.506024	0.477612	0.293173	0.293173	5.2343e-05	0.00262223
AKT1S1	1	19:50379860-50380644	-422	0.288889	0.3375	0.293103	0.03125	0	0	0.293103	0.293103	3.95495e-07	4.77344e-05
IFNGR2	7	21:34805021-34805178	0	0.964657	0.959032	0.9625	0.672566	0.74	0.593023	0.289934	0.289934	0	0
IFNGR2	7	21:34805021-34805178	-69	0.035343	0.0409683	0.0375	0.327434	0.26	0.406977	-0.289934	0.289934	0	0
OMA1	1	1:59012375-59012469	39	0.666667	0.653846	0.8	0.1875	0.571429	NA	0.287202	0.287202	0.0010845	0.0257199
HP1BP3	2	1:21112679-21113181	-328	0.348315	0.1875	0.208955	0.452703	0.538462	0.495146	-0.28619	0.28619	0.000187228	0.00677891
CASP8	12	2:202141550-202141827	0	0.3625	0.329412	0.375	0.140625	0.0778443	0.0357143	0.284656	0.284656	3.98634e-08	6.5426e-06
PCYT1A	1	3:196014403-196014623	0	0.0784314	0.0333333	0.0806452	0.4375	0.362069	0.166667	-0.283638	0.283638	5.49503e-07	6.42353e-05
PIGG	9	4:514845-515062	-46	0.0833333	0.0410959	0.0994475	0.206349	0.452055	0.366667	-0.283333	0.283333	1.76902e-10	4.99221e-08
CUL7	2	6:43019851-43020534	0	0.25	0.238095	0.217391	0.416667	0.518072	0.5625	-0.279977	0.279977	0.00110837	0.0261121
CUL7	2	6:43019851-43020534	-96	0.75	0.761905	0.782609	0.583333	0.481928	0.4375	0.279977	0.279977	0.0010964	0.0258925
RSPRY1	1	16:57220240-57220962	-599	0.326087	0.460674	0.330275	0.609524	0.621429	0.496855	-0.279249	0.279249	0.000427426	0.0129971
KIAA1370	2	15:52970627-52970831	-142	0.0769231	0.117647	0	NA	0.333333	0.375	-0.277244	0.277244	0.000256641	0.00869343
CXorf40A	1	X:148622187-148622888	0	0.526316	0.587302	0.8	0.891304	0.864407	0.862069	-0.277105	0.277105	0.000176343	0.00648288
PCNT	39	21:47851443-47852129	0	0.790323	0.704545	0.644444	0.552239	0.428571	0.416667	0.275974	0.275974	1.01105e-06	0.000106041
PCNT	39	21:47851443-47852129	-237	0.209677	0.295455	0.355556	0.447761	0.571429	0.583333	-0.275974	0.275974	1.01105e-06	0.000106041
C6orf203	1	6:107349407-107350001	127	0.0666667	0	0	0.275862	0	0.478261	-0.275862	0.275862	8.7449e-05	0.00384991
KRIT1	1	7:91875104-91875414	0	0.738462	0.571429	0.619048	0.777778	0.893617	0.928571	-0.274569	0.274569	0.00231054	0.0436768
KIAA0895	3	7:36406313-36406878	-407	0	0	NA	0.444444	0.243243	0.272727	-0.272727	0.272727	4.6224e-05	0.00239522
GOLGA3	4	12:133393126-133393398	-120	0.390244	0.5	0.483871	0.587045	0.753846	0.816	-0.269975	0.269975	0.000532972	0.0151495
GOLGA3	4	12:133393126-133393398	0	0.609756	0.5	0.516129	0.412955	0.246154	0.184	0.269975	0.269975	0.000149949	0.00570972
TRAPPC5	1	19:7745707-7745935	0	0.258278	0.157407	0.209091	0.485714	0.477273	0.233766	-0.268182	0.268182	0.00161423	0.0335202
HERC1	44	15:63955183-63955403	0	0.393035	0.373333	0.394118	0.666667	0.571429	0.66	-0.266965	0.266965	1.43171e-11	4.52905e-09
HERC1	44	15:63955183-63955403	-21	0.606965	0.626667	0.605882	0.333333	0.428571	0.34	0.266965	0.266965	1.43171e-11	4.52905e-09
FBF1	2	17:73936929-73937119	15	0	0	0	0.128205	0.323529	0.266667	-0.266667	0.266667	1.97665e-07	2.57595e-05
FBF1	2	17:73936929-73937119	0	1	1	1	0.871795	0.676471	0.733333	0.266667	0.266667	2.00591e-07	2.60543e-05
NIT1	1	1:161087862-161088015	-47	0.898305	0.78125	0.833333	0.875	0.567568	0.347826	0.265766	0.265766	0.00243905	0.0453003
FBXO38	15	5:147806776-147807510	0	0.764706	0.578947	0.839286	0.590909	0.5	0.37931	0.264706	0.264706	0.000685803	0.0181146
CEP152	26	15:49033798-49033901	-30	0.0428571	0.0333333	0.111111	0.238806	0.387097	0.304348	-0.261491	0.261491	0.000791941	0.0201692
FAM50A	5	X:153676832-153676908	-5	0	0	0	0.285714	0.0714286	0.259259	-0.259259	0.259259	0	0
FAM50A	5	X:153676832-153676908	0	1	1	1	0.714286	0.928571	0.740741	0.259259	0.259259	0	0
MAP3K14	13	17:43344773-43345126	-10	0	0.125	0.0540541	0.3125	0.424242	0.12	-0.258446	0.258446	0.000632084	0.0170289
MAP3K14	13	17:43344773-43345126	0	1	0.875	0.945946	0.6875	0.575758	0.88	0.258446	0.258446	0.000818956	0.0207388
AC004086.1	1	12:112847215-112847443	0	0.200803	0.259259	0.173611	0.376812	0.457831	0.492537	-0.257028	0.257028	0.000393049	0.0121495
ASTE1	1	3:130745351-130745698	0	0.533333	0.633333	0.583333	0.84	0.733333	0.857143	-0.256667	0.256667	0.00131589	0.0293228
AL096711.1	6	6:127796438-127797613	-9	0.0869565	0.0555556	0.1	0.351351	0.216216	0.343284	-0.256327	0.256327	0.00036034	0.0113077
C6orf174	6	6:127796438-127797613	-9	0.0869565	0.0555556	0.1	0.351351	0.216216	0.343284	-0.256327	0.256327	0.00036034	0.0113077
AL096711.1	6	6:127796438-127797613	0	0.913043	0.944444	0.9	0.648649	0.783784	0.656716	0.256327	0.256327	0.000328139	0.0105074
C6orf174	6	6:127796438-127797613	0	0.913043	0.944444	0.9	0.648649	0.783784	0.656716	0.256327	0.256327	0.000328139	0.0105074
SMPD4	4	2:130931083-130931229	-4	0.960854	0.947368	0.976077	0.838951	0.68	0.705128	0.255726	0.255726	5.06575e-09	1.02958e-06
SMPD4	4	2:130931083-130931229	0	0.0391459	0.0526316	0.0239234	0.161049	0.32	0.294872	-0.255726	0.255726	3.32322e-08	5.47717e-06
HELLS	1	10:96305535-96305709	-45	0.232558	0.207692	0.224806	0.528169	0.480392	0.453202	-0.255586	0.255586	0.0025925	0.0472491
HELLS	1	10:96305535-96305709	0	0.767442	0.792308	0.775194	0.471831	0.519608	0.546798	0.255586	0.255586	0.00243729	0.045289
CREB3L4	1	1:153940346-153940660	-300	0.254237	0.153846	0.433333	0	0	0.125	0.254237	0.254237	0.000503677	0.0145488
FBXO38	15	5:147806776-147807510	-225	0.196078	0.245614	0.125	0.386364	0.45	0.551724	-0.253922	0.253922	1.86783e-08	3.2678e-06
GAPVD1	10	9:128083712-128083841	-63	0.083871	0.221477	0.153846	0.483412	0.407407	0.343137	-0.253561	0.253561	3.22915e-05	0.00177903
GAPVD1	10	9:128083712-128083841	0	0.916129	0.778523	0.846154	0.516588	0.592593	0.656863	0.253561	0.253561	4.17583e-05	0.00220163
DSE	7	6:116720361-116720829	0	0.933333	0.9375	0.842105	0.733333	0.652174	0.681818	0.251515	0.251515	5.50103e-05	0.00271426
DSE	7	6:116720361-116720829	-4	0.0666667	0.0625	0.157895	0.266667	0.347826	0.318182	-0.251515	0.251515	5.50094e-05	0.00271426
ANKLE1	5	19:17394034-17394771	0	0.933333	1	1	0.737705	0.761905	0.75	0.25	0.25	0.000266082	0.00892079
SLC35B3	1	6:8435175-8435796	-401	0.733333	0.644444	0.680851	NA	0.918919	0.941176	-0.249197	0.249197	0.00026284	0.00884234
MFAP3	1	5:153418519-153418868	-6	0	0.037037	0.0294118	0.230769	0.290323	0.277778	-0.248366	0.248366	0.000100614	0.00428056
RANBP3	9	19:5931415-5931542	-15	0.394366	0.411458	0.488	0.659341	0.581818	0.692308	-0.247882	0.247882	0.00104713	0.0249999
RANBP3	9	19:5931415-5931542	0	0.605634	0.588542	0.512	0.340659	0.418182	0.307692	0.247882	0.247882	0.000180295	0.00659108
C6orf174	12	6:127767553-127768885	0	0.7375	0.697842	0.691667	0.878505	0.945274	0.946078	-0.247432	0.247432	1.276e-08	2.36096e-06
AL096711.1	12	6:127767553-127768885	0	0.7375	0.697842	0.691667	0.878505	0.945274	0.946078	-0.247432	0.247432	1.276e-08	2.36096e-06
G2E3	9	14:31067689-31067805	-24	0	0	0	0.213793	0.251656	0.247191	-0.247191	0.247191	2.19295e-10	6.05778e-08
G2E3	9	14:31067689-31067805	0	1	1	1	0.786207	0.748344	0.752809	0.247191	0.247191	8.29525e-12	2.66713e-09
ZNF184	1	6:27440508-27440897	0	0.914894	0.581818	0.724638	0.478261	0.569892	0.472222	0.246377	0.246377	0.000936439	0.0230549
LTA	1	6:31539682-31540223	0	0.965116	0.946237	0.900552	NA	0.733333	0.666667	0.246237	0.246237	5.52436e-06	0.000444054
LTA	1	6:31539682-31540223	-144	0.0348837	0.0537634	0.0994475	NA	0.266667	0.333333	-0.246237	0.246237	7.30823e-06	0.000561003
CCDC66	6	3:56600622-56600787	-19	0.25	0.177778	0.18	0.365854	0.516667	0.425926	-0.245926	0.245926	0.000263199	0.00884684
KRIT1	1	7:91875104-91875414	-116	0.261538	0.342857	0.309524	0.194444	0.0638298	0.0357143	0.245694	0.245694	0.00154748	0.0326353
SCAPER	14	15:77064065-77064295	0	0.244186	0.322581	0.45	0.0505051	0.0769231	0.233645	0.245658	0.245658	0.000192028	0.00692326
SCAPER	14	15:77064065-77064295	-18	0.755814	0.677419	0.55	0.949495	0.923077	0.766355	-0.245658	0.245658	5.79161e-06	0.000460815
ATP5J2	1	7:99063734-99063824	0	0.564846	0.48415	0.521978	0.276342	0.182013	0.306011	0.245636	0.245636	0.0014302	0.0308756
RP5-900K19.1	1	7:99063734-99063824	-18	0.435154	0.51585	0.478022	0.723658	0.817987	0.693989	-0.245636	0.245636	0.0010177	0.0244611
ATP5J2	1	7:99063734-99063824	-18	0.435154	0.51585	0.478022	0.723658	0.817987	0.693989	-0.245636	0.245636	0.0010177	0.0244611
PTCD1	1	7:99063734-99063824	-18	0.435154	0.51585	0.478022	0.723658	0.817987	0.693989	-0.245636	0.245636	0.0010177	0.0244611
RP5-900K19.1	1	7:99063734-99063824	0	0.564846	0.48415	0.521978	0.276342	0.182013	0.306011	0.245636	0.245636	0.0014302	0.0308756
PTCD1	1	7:99063734-99063824	0	0.564846	0.48415	0.521978	0.276342	0.182013	0.306011	0.245636	0.245636	0.0014302	0.0308756
CCDC66	6	3:56600622-56600787	0	0.75	0.822222	0.8	0.585366	0.483333	0.555556	0.244444	0.244444	0.000320001	0.0103056
MTHFS	8	15:80189214-80189391	81	0.139918	0.113537	0.0904523	0.190476	0.385093	0.357143	-0.243606	0.243606	6.90038e-06	0.000535989
MTHFS	8	15:80189214-80189391	0	0.860082	0.886463	0.909548	0.809524	0.614907	0.642857	0.243606	0.243606	5.325e-06	0.000431567
SCYL3	11	1:169831754-169831938	0	1	0.875	0.860465	0.666667	0.533333	0.631579	0.243421	0.243421	2.45234e-07	3.10308e-05
SCYL3	11	1:169831754-169831938	51	0	0.125	0.139535	0.333333	0.466667	0.368421	-0.243421	0.243421	2.4523e-07	3.10308e-05
KATNB1	1	16:57769660-57770028	0	0.0192308	0	0	0.111111	0.243243	0.333333	-0.243243	0.243243	6.54214e-09	1.28956e-06
KATNB1	1	16:57769660-57770028	-261	0.980769	1	1	0.888889	0.756757	0.666667	0.243243	0.243243	8.92903e-08	1.33175e-05
C10orf119	14	10:121596408-121596541	0	1	0.995475	1	0.747788	0.800885	0.758065	0.241935	0.241935	0	0
C6orf130	1	6:41040058-41040319	-16	0.2	0.271605	0.262295	0.0294118	0.0204082	0	0.241887	0.241887	9.47788e-10	2.26695e-07
CSTF1	1	20:54967427-54967871	-277	0.723577	0.575221	0.62766	0.550725	0.344595	0.387387	0.240272	0.240272	0.000728704	0.0189928
ZBTB24	1	6:109804301-109804440	0	0.826087	0.62963	0.617647	0.877551	0.851064	0.869565	-0.239936	0.239936	0.000152986	0.0057925
ZBTB24	1	6:109804301-109804440	43	0.173913	0.37037	0.382353	0.122449	0.148936	0.130435	0.239936	0.239936	0.00015298	0.0057925
TMEM99	1	17:38975344-38975531	-71	0.716667	0.670886	0.796875	0.970588	0.955882	0.911765	-0.239216	0.239216	2.79476e-06	0.000251439
ANKLE1	5	19:17394034-17394771	-78	0.0333333	0	0	0.229508	0.238095	0.25	-0.238095	0.238095	0.00012194	0.00491595
ZNF276	7	16:89793687-89793765	-32	0.604651	0.428571	0.542169	0.62	0.779661	0.862069	-0.237492	0.237492	0.000395372	0.0121864
TMEM99	1	17:38975344-38975531	-109	0.266667	0.329114	0.203125	0.0294118	0.0294118	0.0882353	0.237255	0.237255	4.20366e-06	0.000351999
NLE1	12	17:33460190-33460260	-32	0.0045045	0	0	0.240196	0.142857	0.236364	-0.236364	0.236364	2.22045e-16	1.04939e-13
NLE1	12	17:33460190-33460260	0	0.990991	1	1	0.759804	0.857143	0.763636	0.236364	0.236364	0	0
CCDC52	1	3:113233744-113234034	0	0.333333	0.344828	0.388889	0.75	0.533333	0.580645	-0.235818	0.235818	0.000458817	0.0136759
TAF15	7	17:34151082-34151202	-99	0	0.00760456	0.0184049	0.246073	0.190625	0.242331	-0.234727	0.234727	0	0
TAF15	7	17:34151082-34151202	0	1	0.992395	0.981595	0.753927	0.809375	0.757669	0.234727	0.234727	0	0
C10orf119	14	10:121596408-121596541	-87	0	0.00452489	0	0.252212	0.19469	0.231183	-0.231183	0.231183	0	0
THUMPD2	3	2:39996850-39997259	-48	0	0.375	0.230769	0	0	0.0555556	0.230769	0.230769	0.000527169	0.0150187
THUMPD2	3	2:39996850-39997259	0	1	0.625	0.769231	1	1	0.944444	-0.230769	0.230769	0.00052722	0.0150187
PIGO	1	9:35096152-35096579	-406	0.866667	0.96875	0.857143	NA	0.5	0.777778	0.227778	0.227778	5.84245e-05	0.002854
KBTBD2	2	7:32919047-32919554	0	0.841463	0.701493	0.72043	0.804878	0.958824	0.947712	-0.227282	0.227282	3.80633e-05	0.00206511
KBTBD2	2	7:32919047-32919554	-266	0.158537	0.298507	0.27957	0.195122	0.0411765	0.0522876	0.227282	0.227282	6.94466e-05	0.0032238
CHST12	1	7:2443207-2443308	-28	1	0.916667	1	0.825	0.674419	0.775	0.225	0.225	0.000714803	0.01873
CREB3L4	1	1:153940346-153940660	-20	0.525424	0.615385	0.233333	0.75	0.851852	0.708333	-0.224576	0.224576	0.00173168	0.0352684
WDR46	11	6:33248451-33248764	-141	0	0	0	0.205357	0.224299	0.26087	-0.224299	0.224299	3.92051e-11	1.17394e-08
WDR46	11	6:33248451-33248764	0	1	1	1	0.794643	0.775701	0.73913	0.224299	0.224299	7.99916e-13	2.75241e-10
KIAA1109	69	4:123255499-123255700	-105	0.661765	0.711538	0.921569	1	0.929825	0.935484	-0.223945	0.223945	4.50841e-05	0.00234856
KIAA1109	69	4:123255499-123255700	0	0.338235	0.288462	0.0784314	0	0.0701754	0.0645161	0.223945	0.223945	2.38447e-05	0.00140652
CSNK1G1	3	15:64648187-64648442	-78	0	0	0.0519481	0.214286	0.222222	0.408163	-0.222222	0.222222	2.58321e-10	7.03672e-08
MZF1	4	19:59082361-59082796	-168	0.0434783	0.333333	0.285714	0.0666667	0	0.0967742	0.219048	0.219048	0.00203307	0.0397553
TTF1	7	9:135265984-135266218	0	0.673469	0.806452	0.645161	0.571429	0.45614	0.44898	0.217329	0.217329	0.00136039	0.029979
TTF1	7	9:135265984-135266218	-7	0.326531	0.193548	0.354839	0.428571	0.54386	0.55102	-0.217329	0.217329	0.00136039	0.029979
IKBKE	15	1:206658531-206658643	-17	NA	0.0666667	0.611111	0.111111	0.153846	0.121951	0.216938	0.216938	0.000538143	0.0152306
IKBKE	15	1:206658531-206658643	0	NA	0.933333	0.388889	0.888889	0.846154	0.878049	-0.216938	0.216938	0.000538153	0.0152306
ZNF79	1	9:130186653-130187189	0	0.666667	0.722222	0.690476	NA	0.447368	0.5	0.216792	0.216792	0.00219337	0.0419694
ZNF79	1	9:130186653-130187189	-107	0.333333	0.277778	0.309524	NA	0.552632	0.5	-0.216792	0.216792	0.00219337	0.0419694
ARHGEF2	29	1:155920060-155920273	0	0.45092	0.445255	0.497758	0.294479	0.23511	0.212963	0.215811	0.215811	0.000756582	0.0194608
ARHGEF2	29	1:155920060-155920273	-30	0.54908	0.554745	0.502242	0.705521	0.76489	0.787037	-0.215811	0.215811	0.000575542	0.0159437
WDR60	16	7:158715068-158715240	-11	0	0.0344828	0.09375	0.1	0.25	0.378378	-0.215517	0.215517	2.45983e-05	0.00144237
WDR60	16	7:158715068-158715240	0	1	0.965517	0.90625	0.9	0.75	0.621622	0.215517	0.215517	2.45997e-05	0.00144237
NUP98	10	11:3781718-3781856	0	0.307692	0.118367	0.133333	0.346429	0.332278	0.366142	-0.213095	0.213095	0.00133149	0.0294914
AC004410.1	15	19:2351432-2351655	-63	0.549296	0.696203	0.685185	0.80303	0.897959	0.934783	-0.212774	0.212774	1.47345e-05	0.000966511
AC004410.1	15	19:2351432-2351655	0	0.450704	0.303797	0.314815	0.19697	0.102041	0.0652174	0.212774	0.212774	2.24847e-05	0.00134654
RTTN	35	18:67733065-67733158	0	0.957447	0.848485	0.967742	0.74359	0.744681	0.804878	0.212766	0.212766	0.000638133	0.0171331
ZMYM6	11	1:35476359-35476637	-193	0.233333	0.212766	0	0	0	0	0.212766	0.212766	3.24913e-07	3.98282e-05
ZMYM6	11	1:35476359-35476637	0	0.766667	0.787234	1	1	1	1	-0.212766	0.212766	3.31933e-07	4.01959e-05
RTTN	35	18:67733065-67733158	72	0.0425532	0.151515	0.0322581	0.25641	0.255319	0.195122	-0.212766	0.212766	0.000638109	0.0171331
PLEKHH1	21	14:68045851-68046028	0	NA	1	0.909091	0.684211	0.909091	0.741935	0.21261	0.21261	0.00126388	0.0286076
C9orf89	2	9:95869956-95870109	0	0.372093	0.3	0.568627	0.583333	0.584615	0.611111	-0.212522	0.212522	0.000301828	0.00980905
ZNF276	7	16:89793687-89793765	0	0.372093	0.547619	0.373494	0.34	0.161017	0.137931	0.212477	0.212477	0.000363685	0.0113854
NUP98	10	11:3781718-3781856	-51	0.604396	0.746939	0.752941	0.535714	0.556962	0.503937	0.211224	0.211224	8.08464e-12	2.62089e-09
VILL	13	3:38042947-38043084	0	1	1	1	0.77027	0.793651	0.791045	0.208955	0.208955	7.14811e-09	1.38147e-06
VILL	13	3:38042947-38043084	-4	0	0	0	0.22973	0.206349	0.208955	-0.208955	0.208955	3.75094e-09	7.95321e-07
EPB41L2	21	6:131190703-131191266	-249	0.034965	0.0710059	0.102041	0.21519	0.291667	0.27907	-0.208064	0.208064	4.06077e-05	0.00216667
EPB41L2	21	6:131190703-131191266	0	0.947552	0.928994	0.887755	0.746835	0.708333	0.72093	0.208064	0.208064	1.12863e-05	0.00078496
TBC1D25	2	X:48399721-48399901	-71	0.758621	0.833333	0.72973	0.92	0.966667	0.967213	-0.208046	0.208046	7.10922e-06	0.000550032
AC100778.1	1	18:47018628-47018935	-17	0.108324	0.116883	0.165692	0.524823	0.324051	0.263617	-0.207168	0.207168	8.5425e-07	9.13047e-05
CUTA	1	6:33385736-33386065	-128	0.331492	0.365957	0.273333	0.124324	0.0903226	0.156658	0.207167	0.207167	0.000259143	0.00874969
VPRBP	19	3:51452078-51452311	0	1	1	1	0.77451	0.822917	0.793478	0.206522	0.206522	0	0
VPRBP	19	3:51452078-51452311	-21	0	0	0	0.22549	0.177083	0.206522	-0.206522	0.206522	0	0
HIPK1	10	1:114499746-114499908	-102	0.0759494	0	0.0434783	0.373333	0.25	0.0903226	-0.206522	0.206522	1.22732e-06	0.000121881
HIPK1	10	1:114499746-114499908	0	0.924051	1	0.956522	0.626667	0.75	0.909677	0.206522	0.206522	8.04742e-06	0.000600129
MAPK12	16	22:50689403-50689834	0	0.625	0.458333	0.6	0.877551	0.806452	0.677966	-0.206452	0.206452	0.000748853	0.0193381
HDAC10	1	22:50689403-50689834	0	0.625	0.458333	0.6	0.877551	0.806452	0.677966	-0.206452	0.206452	0.000748853	0.0193381
MAPK12	16	22:50689403-50689834	-128	0.375	0.5	0.4	0.0816327	0.193548	0.322034	0.206452	0.206452	0.000747878	0.0193381
HDAC10	1	22:50689403-50689834	-128	0.375	0.5	0.4	0.0816327	0.193548	0.322034	0.206452	0.206452	0.000747878	0.0193381
FHOD1	8	16:67271378-67271472	0	1	0.998066	0.996454	NA	0.933333	0.65	0.206399	0.206399	0.00153899	0.032526
FHOD1	8	16:67271378-67271472	-63	0	0.00193424	0.0035461	NA	0.0666667	0.35	-0.206399	0.206399	0.00153899	0.032526
IARS	1	9:95055723-95056038	0	0.400524	0.537201	0.515267	0.308962	0.317143	0.280072	0.206305	0.206305	0.00278309	0.0493534
IARS	1	9:95055723-95056038	-170	0.599476	0.462799	0.484733	0.691038	0.682857	0.719928	-0.206305	0.206305	0.00249065	0.0459974
BBS9	1	7:33169152-33169653	-489	0.28	0.205882	0	0	0	0.0277778	0.205882	0.205882	0.000120318	0.00487059
TBC1D17	1	19:50380682-50381001	0	0.8	0.791667	NA	0.904762	1	1	-0.204167	0.204167	0.000100344	0.00427452
TBC1D17	1	19:50380682-50381001	102	0.2	0.208333	NA	0.0952381	0	0	0.204167	0.204167	0.000106202	0.00444125
TBC1D17	11	19:50386908-50387002	0	0.977778	0.79661	0.604167	1	1	1	-0.20339	0.20339	8.85626e-08	1.32594e-05
TBC1D17	11	19:50386908-50387002	-51	0.0222222	0.20339	0.395833	0	0	0	0.20339	0.20339	6.20477e-10	1.52118e-07
NBR1	1	17:41322498-41322960	-445	0.224138	0.181818	0.202532	0	0	0.0434783	0.202532	0.202532	0.000356676	0.0112377
MZF1	7	19:59079555-59080766	-725	0.0952381	0.047619	0.0425532	0.176471	0.392857	0.25	-0.202381	0.202381	0.000422971	0.0128916
MZF1	7	19:59079555-59080766	-1089	0.904762	0.952381	0.957447	0.823529	0.607143	0.75	0.202381	0.202381	0.000586936	0.0161114
KIAA1109	19	4:123140495-123140722	0	1	1	1	0.797872	0.795455	0.8	0.202128	0.202128	2.22045e-16	1.04939e-13
KIAA1109	19	4:123140495-123140722	-92	0	0	0	0.202128	0.204545	0.2	-0.202128	0.202128	2.22045e-16	1.04939e-13
NT5C	3	17:73127060-73127200	0	0.0534591	0.0805369	0.122581	0.0410959	0.43617	0.282609	-0.202072	0.202072	0.00219893	0.0420552
UPRT	8	X:74520702-74520850	-50	0.588235	0.653061	0.781818	0.842857	0.924528	0.854167	-0.201105	0.201105	0.00251486	0.0462159
GEMIN7	1	19:45582518-45582635	-98	0.436364	0.354839	0.415584	0.21519	0.16129	0.231707	0.200395	0.200395	6.43929e-07	7.18876e-05
GEMIN7	1	19:45582518-45582635	0	0.563636	0.645161	0.584416	0.78481	0.83871	0.768293	-0.200395	0.200395	6.43931e-07	7.18876e-05
AKTIP	1	16:53537030-53537170	-29	0.8	0.733333	0.823529	1	1	1	-0.2	0.2	5.27246e-05	0.00262792
TBC1D17	8	19:50385499-50385657	-4	0.0566038	0.2	0.3	0	0	0	0.2	0.2	3.94462e-13	1.40665e-10
CEP250	18	20:34064274-34064420	0	1	1	1	0.790323	0.867925	0.8	0.2	0.2	1.64463e-06	0.000156964
CEP250	18	20:34064274-34064420	80	0	0	0	0.209677	0.132075	0.2	-0.2	0.2	1.11912e-06	0.000114917
AKTIP	1	16:53537030-53537170	0	0.2	0.266667	0.117647	0	0	0	0.2	0.2	0.000122714	0.004937
CCDC52	1	3:113233744-113234034	-183	0.619048	0.62069	0.611111	0.25	0.433333	0.419355	0.199693	0.199693	0.00142481	0.0308453
ANKRD12	1	18:9136758-9136963	131	0.285714	0.266667	0.209302	NA	0.0909091	0.0434783	0.199473	0.199473	0.00280602	0.0496477
TATDN1	4	8:125531059-125531122	0	0.707692	0.63388	0.63981	0.808	0.83871	0.929412	-0.198899	0.198899	9.75688e-05	0.00418277
TATDN1	4	8:125531059-125531122	76	0.292308	0.36612	0.36019	0.192	0.16129	0.0705882	0.198899	0.198899	0.000202375	0.00721012
DDX3X	18	X:41206112-41206265	0	1	1	1	0.92607	0.801205	0.795775	0.198795	0.198795	0	0
MICB	1	6:31462658-31462776	-23	0.189189	0.208333	NA	0	0	0	0.198761	0.198761	0.000516755	0.0148066
USP8	1	15:50716579-50716851	-140	0.515385	0.633028	0.583333	0.76	0.781609	0.859155	-0.198276	0.198276	1.41544e-08	2.55862e-06
USP8	1	15:50716579-50716851	0	0.484615	0.366972	0.416667	0.24	0.218391	0.140845	0.198276	0.198276	1.41543e-08	2.55862e-06
MRE11A	5	11:94219090-94219250	0	0.991935	1	0.916667	0.772152	0.795455	0.888889	0.196481	0.196481	5.57174e-07	6.46619e-05
MRE11A	5	11:94219090-94219250	-4	0.00806452	0	0.0833333	0.227848	0.204545	0.111111	-0.196481	0.196481	2.35082e-06	0.000216463
NAA16	19	13:41947773-41947916	100	0.037037	0	0	0.192982	0.2	0.0810811	-0.192982	0.192982	0.000224246	0.00777452
NAA16	19	13:41947773-41947916	0	0.962963	1	1	0.807018	0.8	0.918919	0.192982	0.192982	0.00022436	0.00777452
CYB561D1	1	1:110036658-110036909	-133	0	0.0434783	0.0645161	NA	0.24	0.230769	-0.191906	0.191906	0.00081527	0.0206721
CYB561D1	1	1:110036658-110036909	0	1	0.956522	0.935484	NA	0.76	0.769231	0.191906	0.191906	0.000939992	0.0231028
FAM192A	1	16:57219733-57219976	-210	0.276596	0.319444	0.2	0.0775862	0.169492	0.0862069	0.190389	0.190389	0.0013387	0.0295842
RNF170	1	8:42751397-42751866	-230	0.83871	0.75	0.547619	0.939394	0.974684	0.887097	-0.189394	0.189394	9.94961e-06	0.000708141
RNF170	1	8:42751397-42751866	0	0.16129	0.25	0.452381	0.0606061	0.0253165	0.112903	0.189394	0.189394	3.46119e-05	0.00190152
KIFC1	7	6:33372629-33373408	0	1	1	0.925926	0.877778	0.741935	0.811688	0.188312	0.188312	2.32535e-05	0.00138413
REPIN1	2	7:150065879-150066030	0	0.794118	0.940594	0.87619	0.641304	0.688073	0.758929	0.188117	0.188117	0.000270122	0.00901004
FASTK	1	7:150777772-150777953	0	0.73913	0.833333	0.672727	0.926829	0.814286	0.955556	-0.187699	0.187699	0.0017018	0.0348043
HEATR5B	4	2:37304054-37304162	0	0.857143	1	1	0.8	0.818182	0.8125	0.1875	0.1875	0.00274573	0.0489342
POMT1	8	9:134385290-134385449	-66	1	0.933333	1	0.894737	0.8125	0.793103	0.1875	0.1875	0.000749833	0.0193506
BBS9	1	7:33169152-33169653	0	0.72	0.794118	1	1	0.981481	0.972222	-0.187364	0.187364	0.000652594	0.0173904
DDX3X	18	X:41206112-41206265	5	0	0	0	0.07393	0.186747	0.204225	-0.186747	0.186747	0	0
ZGPAT	2	20:62339380-62339540	-70	0.689189	0.794521	0.869565	0.522222	0.669811	0.609524	0.184997	0.184997	9.07246e-06	0.000662712
TBC1D17	8	19:50385499-50385657	0	0.943396	0.8	0.633333	0.984615	0.974576	1	-0.184615	0.184615	3.48359e-10	9.17757e-08
RSPRY1	1	16:57220240-57220962	-265	0.347826	0.393258	0.33945	0.152381	0.178571	0.163522	0.184304	0.184304	1.99071e-05	0.00122203
WIPI2	12	7:5269239-5269369	-33	0.432331	0.490566	0.45933	0.643617	0.707224	0.640693	-0.184287	0.184287	1.29896e-14	5.19929e-12
WIPI2	12	7:5269239-5269369	0	0.56391	0.509434	0.54067	0.356383	0.292776	0.359307	0.184287	0.184287	1.96509e-14	7.70828e-12
ZNF837	2	19:58881084-58881295	-20	0.0909091	NA	0.275862	0	0	0	0.183386	0.183386	3.4009e-06	0.000294489
UPRT	8	X:74520702-74520850	0	0.411765	0.244898	0.181818	0.114286	0.0566038	0.0625	0.182398	0.182398	0.000537196	0.0152255
TYW3	1	1:75198836-75199215	0	0.106667	0.277778	0.181818	0	0	0	0.181818	0.181818	2.22045e-16	1.04939e-13
TYW3	1	1:75198836-75199215	-113	0.893333	0.708333	0.818182	1	0.989691	1	-0.181818	0.181818	8.10463e-15	3.34644e-12
ZNF280D	17	15:56958877-56959184	-121	0.344828	0.280702	0.327869	0.190476	0.146341	0.0526316	0.181527	0.181527	0.00138483	0.0303472
ZNF280D	17	15:56958877-56959184	0	0.655172	0.719298	0.672131	0.809524	0.853659	0.947368	-0.181527	0.181527	0.00151006	0.0320875
C7orf44	3	7:43690092-43690311	0	0.333333	0.586207	0.4	0.21875	0.275362	0.173077	0.18125	0.18125	0.000478474	0.0141118
N4BP2L2	2	13:33109906-33111164	0	0.976744	0.813008	0.780142	1	0.993865	0.993056	-0.180857	0.180857	1.26565e-14	5.1182e-12
CUTA	1	6:33385736-33386065	90	0.339779	0.306383	0.153333	0.137838	0.125806	0.078329	0.180577	0.180577	0.000731403	0.019049
RAD21	2	8:117886602-117886665	0	0.714286	0.755556	0.864865	0.906977	0.935065	0.95	-0.179509	0.179509	0.000316684	0.0102241
RAD21	2	8:117886602-117886665	53	0.285714	0.244444	0.135135	0.0930233	0.0649351	0.05	0.179509	0.179509	2.41192e-05	0.00141844
UBE2J2	1	1:1208879-1209244	-167	0.931579	0.95	0.912088	0.481481	0.752941	0.789916	0.178638	0.178638	1.06973e-06	0.000110424
PIGO	1	9:35096152-35096579	0	0.133333	0.03125	0.142857	NA	0.4	0.222222	-0.177778	0.177778	0.000241828	0.00825583
ANAPC10	1	4:146019272-146019368	-11	0.22449	0.27907	0.285714	0.102041	0.117647	0.0192308	0.177029	0.177029	2.56977e-05	0.00148895
ANAPC10	1	4:146019272-146019368	0	0.77551	0.72093	0.714286	0.897959	0.852941	0.980769	-0.177029	0.177029	6.00041e-05	0.00291302
GTPBP3	7	19:17449932-17450075	0	0.988166	1	1	0.740741	0.884615	0.823529	0.176471	0.176471	2.44038e-12	7.9772e-10
FAM73B	15	9:131830298-131831254	-76	0	0	0.046875	0.151515	0.176471	0.365854	-0.176471	0.176471	1.76541e-05	0.00111616
GTPBP3	7	19:17449932-17450075	-86	0	0	0	0.259259	0.115385	0.176471	-0.176471	0.176471	2.49107e-10	6.83318e-08
KIFC1	7	6:33372629-33373408	-327	0	0	0.0740741	0.122222	0.258065	0.175325	-0.175325	0.175325	7.00123e-05	0.00324239
HPS4	1	22:26879640-26879827	-71	0.214286	0.14	0.2	0.0246914	0.025	0.0769231	0.175	0.175	0.000625481	0.0168742
CHST12	1	7:2443207-2443308	-14	0	0.0833333	0	0.175	0.302326	0.15	-0.175	0.175	0.00246105	0.0456225
CNPY2	1	12:56709605-56710128	0	0.928205	0.899441	0.951111	0.753623	0.809524	0.718919	0.174582	0.174582	8.24241e-08	1.23876e-05
BCS1L	6	2:219526129-219526268	0	0.964286	0.923077	0.938596	0.909091	0.764045	0.674419	0.174552	0.174552	0.000133954	0.00523353
BCS1L	6	2:219526129-219526268	-25	0.0357143	0.0769231	0.0614035	0.0909091	0.235955	0.325581	-0.174552	0.174552	0.00069254	0.0182319
CASP6	3	4:110618778-110618924	-39	0	0	0	0.296804	0.165746	0.174419	-0.174419	0.174419	1.04165e-08	1.96441e-06
CASP6	3	4:110618778-110618924	0	1	1	1	0.703196	0.828729	0.825581	0.174419	0.174419	1.69059e-09	3.81121e-07
SPATA2	1	20:48531917-48532080	0	0.92	0.813333	0.757576	1	0.987342	0.861111	-0.174008	0.174008	0.000161594	0.00604251
SPATA2	1	20:48531917-48532080	125	0.08	0.186667	0.242424	0	0.0126582	0.138889	0.174008	0.174008	0.000745531	0.0193159
DENND4B	25	1:153903423-153903540	0	0.972973	0.904762	0.949153	0.758621	0.831325	0.777778	0.171375	0.171375	0.0011519	0.0268543
SERGEF	1	11:18034049-18034709	-349	0.384615	0.1875	0.208333	0.037037	0.26087	0	0.171296	0.171296	0.000925095	0.0228513
ZZZ3	6	1:78097520-78099090	-1280	0	0.275362	0.236641	0.0779221	0.0394737	0.0655738	0.171067	0.171067	0.00216917	0.0416282
PPIL3	1	2:201753527-201753999	-440	0.190909	0.183486	0.0934579	0.123457	0.0102041	0.0140845	0.169402	0.169402	3.90594e-05	0.00209596
WASH3P	1	15:102501165-102501871	-27	0.972477	0.983193	1	0.96875	0.77027	0.813953	0.16924	0.16924	2.22114e-07	2.83799e-05
WASH3P	1	15:102501165-102501871	-240	0.0275229	0.0168067	0	0.03125	0.22973	0.186047	-0.16924	0.16924	4.50529e-07	5.40442e-05
C4orf43	1	4:164415613-164415988	0	0.0168067	0.132653	0.0909091	0.289855	0.183673	0.26	-0.169091	0.169091	0.000346318	0.0109908
C4orf43	1	4:164415613-164415988	-32	0.941176	0.857143	0.909091	0.695652	0.816327	0.74	0.169091	0.169091	0.000482846	0.0141874
C8orf41	1	8:33370600-33370703	122	0.0689655	0.03125	0	0.277778	0.2	0.1875	-0.16875	0.16875	0.000417671	0.0127705
C8orf41	1	8:33370600-33370703	0	0.931034	0.96875	1	0.722222	0.8	0.8125	0.16875	0.16875	0.000417697	0.0127705
TAPT1	9	4:16177742-16177851	-75	0.0701754	0	0	0.168675	0.102941	0.173469	-0.168675	0.168675	0.000534212	0.0151628
TAPT1	9	4:16177742-16177851	0	0.929825	1	1	0.831325	0.897059	0.826531	0.168675	0.168675	0.000270404	0.00901177
TBC1D17	16	19:50390733-50390830	0	0.727273	0.833333	0.863636	1	1	1	-0.166667	0.166667	2.50863e-08	4.2971e-06
ARFGEF1	33	8:68128825-68128897	-18	0.144737	0.0696203	0.097561	0.289157	0.263514	0.247059	-0.165953	0.165953	0.00014803	0.00565397
ARFGEF1	33	8:68128825-68128897	0	0.855263	0.93038	0.902439	0.710843	0.736486	0.752941	0.165953	0.165953	0.000163902	0.00611143
KIAA1267	3	17:44269785-44270272	0	0.2	0.197802	0.29	0.0350195	0.0368272	0.0348525	0.164981	0.164981	2.48135e-13	9.01235e-11
KIAA1267	3	17:44269785-44270272	-404	0.8	0.802198	0.71	0.964981	0.963173	0.965147	-0.164981	0.164981	2.83107e-14	1.07817e-11
FAN1	1	15:31196055-31196227	0	0.0769231	0.140351	0.207547	0.295455	0.305085	0.392857	-0.164734	0.164734	4.87787e-05	0.0024914
FAM160A2	10	11:6235963-6236141	23	0.030303	0.0789474	0.0243902	0.0816327	0.19403	0.254237	-0.163727	0.163727	0.000579295	0.01601
FAM160A2	10	11:6235963-6236141	0	0.969697	0.921053	0.97561	0.918367	0.80597	0.745763	0.163727	0.163727	0.000579381	0.01601
IRF3	2	19:50167700-50168103	-231	0.829932	0.747368	0.788462	0.953488	0.889706	0.951923	-0.163462	0.163462	2.59271e-05	0.00149781
NOP2	1	12:6677305-6677480	-68	0.748387	0.716578	0.722826	0.804878	0.943182	0.885057	-0.162231	0.162231	1.03156e-06	0.000107904
AL096711.1	12	6:127767553-127768885	-464	0.2625	0.165468	0.216667	0.121495	0.0547264	0.0441176	0.16194	0.16194	2.0521e-05	0.00125578
C6orf174	12	6:127767553-127768885	-464	0.2625	0.165468	0.216667	0.121495	0.0547264	0.0441176	0.16194	0.16194	2.0521e-05	0.00125578
AAK1	1	2:69870707-69870977	0	1	1	0.984615	0.83871	0.890909	0.831461	0.16129	0.16129	6.71744e-06	0.000526996
CENPC1	16	4:68358469-68358715	-118	1	1	0.9375	0.83908	0.822785	0.842105	0.16092	0.16092	0.000110787	0.00458206
CENPC1	16	4:68358469-68358715	0	0	0	0.0625	0.16092	0.177215	0.157895	-0.16092	0.16092	0.000110663	0.00458206
ATP5J	1	21:27107250-27107984	-376	0.376093	0.418879	0.3	0.215517	0.22	0.142077	0.160576	0.160576	2.39073e-05	0.00140809
ARHGAP5	1	14:32546188-32546641	0	0.851852	0.787879	0.772152	0.923077	0.948718	0.947368	-0.15949	0.15949	0.00251545	0.0462159
ARHGAP5	1	14:32546188-32546641	-382	0.148148	0.212121	0.227848	0.0769231	0.0512821	0.0526316	0.15949	0.15949	0.00201334	0.0394874
PPIL3	1	2:201753527-201753999	-152	0.736364	0.770642	0.88785	0.851852	0.938776	0.929577	-0.158935	0.158935	0.000310011	0.01005
TM2D1	1	1:62190627-62191095	0	0.866667	0.885057	0.896104	0.679245	0.890244	0.72619	0.158867	0.158867	0.000299777	0.00979004
RABGAP1L	2	1:174188263-174188433	0	0.958333	0.921951	0.930693	0.742857	0.788462	0.772727	0.157966	0.157966	7.24421e-13	2.5147e-10
RABGAP1L	2	1:174188263-174188433	-111	0.0416667	0.0780488	0.0693069	0.257143	0.211538	0.227273	-0.157966	0.157966	7.2431e-13	2.5147e-10
QSOX2	7	9:139110876-139111010	0	0.892086	0.92029	0.927152	0.822222	0.753623	0.763636	0.156653	0.156653	1.16235e-05	0.00080413
QSOX2	7	9:139110876-139111010	36	0.0935252	0.0797101	0.0728477	0.177778	0.246377	0.236364	-0.156653	0.156653	4.72179e-06	0.000386674
AARSD1	9	17:41116419-41116461	-41	0.0909091	0.222222	NA	0	0	0.0135135	0.156566	0.156566	5.74156e-05	0.00281365
AARSD1	9	17:41116419-41116461	0	0.909091	0.777778	NA	1	1	0.986486	-0.156566	0.156566	3.82447e-05	0.00206922
CEP170	17	1:243305588-243305765	-81	0.157233	0.0914286	0.0728477	0.247788	0.315476	0.184358	-0.156359	0.156359	8.00301e-05	0.00359595
ESPL1	2	12:53662539-53662712	-81	0.990099	1	1	0.791667	0.936508	0.84375	0.15625	0.15625	5.61991e-07	6.50285e-05
RP1-199H16.5	10	22:39019177-39019284	12	0	0.15625	0.157895	0	0	0	0.15625	0.15625	0.00259336	0.0472491
TRIM66	22	11:8640297-8640515	43	NA	0.3125	0	0	0	0	0.15625	0.15625	0.00148755	0.0318671
ESPL1	2	12:53662539-53662712	0	0.00990099	0	0	0.208333	0.0634921	0.15625	-0.15625	0.15625	1.46816e-06	0.000141152
HEMK1	3	3:50608362-50608763	-38	0.16129	0.0963855	0.149425	0.48	0.305556	0.305556	-0.15613	0.15613	0.000196909	0.00706028
HEMK1	3	3:50608362-50608763	0	0.83871	0.903614	0.850575	0.52	0.694444	0.694444	0.15613	0.15613	0.000128779	0.00505545
ZNF720	1	16:31724550-31724769	-13	0.864865	0.761905	0.694915	0.916667	0.892308	0.952381	-0.154762	0.154762	0.000477948	0.0141068
ZNF720	1	16:31724550-31724769	0	0.135135	0.238095	0.305085	0.0833333	0.107692	0.047619	0.154762	0.154762	0.000477932	0.0141068
ZC3HAV1L	3	7:138713448-138713706	0	0.968	0.917647	0.93617	0.884615	0.776744	0.781659	0.154511	0.154511	2.95632e-05	0.00166855
ZC3HAV1L	3	7:138713448-138713706	87	0.032	0.0823529	0.0638298	0.115385	0.223256	0.218341	-0.154511	0.154511	0.000115362	0.00470395
CES2	1	16:66968345-66969879	0	0.238806	0.314815	0.197531	0.0555556	0.0857143	0.152778	0.153092	0.153092	0.00244337	0.045359
REPIN1	2	7:150065879-150066030	72	0.102941	0.029703	0.0952381	0.271739	0.247706	0.178571	-0.152468	0.152468	1.25067e-05	0.000845844
SFRS16	16	19:45571273-45571316	-4	0.777778	0.681818	0.675676	0.529412	0.533333	0.289855	0.152406	0.152406	0.000743274	0.0192701
EXOG	3	3:38539120-38539269	-89	0.0882353	0	0.0208333	0.173077	0.235294	0.137255	-0.152244	0.152244	0.000125258	0.00498818
EZH2	4	7:148543562-148543690	-27	0.185455	0.140426	0.0643564	0.292343	0.390123	0.19398	-0.151918	0.151918	0.00117651	0.0272112
PABPC4	10	1:40030095-40030214	-48	0.248963	0.267399	0.306477	0.519149	0.390582	0.419255	-0.151855	0.151855	0.00128859	0.0289333
PABPC4	10	1:40030095-40030214	0	0.751037	0.732601	0.693523	0.480851	0.609418	0.580745	0.151855	0.151855	0.00059417	0.0162417
OSGEP	5	14:20917123-20917172	62	0.0263158	0.0322581	0.09375	0.0505618	0.183908	0.35514	-0.15165	0.15165	0.00264144	0.047814
OSGEP	5	14:20917123-20917172	0	0.973684	0.967742	0.90625	0.949438	0.816092	0.64486	0.15165	0.15165	0.000642903	0.0172258
NOP2	1	12:6677305-6677480	0	0.23871	0.283422	0.266304	0.195122	0.0568182	0.114943	0.151362	0.151362	3.22095e-06	0.00028202
FKRP	3	19:47251772-47251974	0	0.25	0.507042	0.294118	0	0.142857	0.2	0.151261	0.151261	0.000643642	0.0172338
ZNF184	1	6:27440508-27440897	68	0.0638298	0.0363636	0.0724638	0.246377	0.215054	0.125	-0.151224	0.151224	6.64941e-05	0.00313875
NDUFAF1	1	15:41694342-41694659	-116	0.057377	0.0224719	0.0487805	0.2	0.235294	0	-0.15122	0.15122	0.000630903	0.0170088
FAM158A	1	14:24610647-24610797	90	0.166667	0.150943	0.0416667	0	0	0	0.150943	0.150943	6.71447e-05	0.00315122
ZNF609	2	15:64791492-64792365	-579	0.00985222	0.167742	0.150685	0	0.06875	0	0.150685	0.150685	0.000667118	0.0177077
THUMPD3	1	3:9404717-9405416	-605	0.32	0.30625	0.3125	0.161905	0.142857	0.183099	0.150595	0.150595	2.63188e-07	3.31956e-05
ASTE1	3	3:130742849-130744175	-1159	0.15	0.297297	0.136364	0	0.0740741	0	0.15	0.15	0.00148822	0.0318671
DENND1A	15	9:126219627-126219714	-12	0	0	0	0.0746269	0.15	0.202899	-0.15	0.15	4.34995e-06	0.000359224
ASTE1	3	3:130742849-130744175	0	0.85	0.702703	0.863636	1	0.925926	1	-0.15	0.15	0.00148831	0.0318671
DENND1A	15	9:126219627-126219714	0	1	1	1	0.925373	0.85	0.797101	0.15	0.15	8.41103e-06	0.000622511
THAP5	3	7:108206274-108206466	-122	0.125	0.120567	0.138462	0.345324	0.275	0.24375	-0.15	0.15	0.000173752	0.00639361
DVL1	12	1:1274667-1274819	0	0.683099	0.6	0.57554	0.356322	0.45098	0.580952	0.14902	0.14902	7.8953e-05	0.00355978
AAAS	1	12:53715127-53715412	0	0.927083	0.789474	0.779661	0.675439	0.641026	0.627451	0.148448	0.148448	0.000181726	0.00663107
N4BP2L2	1	13:33112755-33112936	0	0.620482	0.586777	0.574468	0.72449	0.762264	0.734545	-0.147769	0.147769	0.00127267	0.0286907
ACIN1	12	14:23536523-23537880	-28	0.113636	0.181818	NA	0	0	0.0357143	0.147727	0.147727	0.00196289	0.0387037
PIGG	9	4:514845-515062	-24	0.0416667	0.0273973	0.00552486	0.174603	0.178082	0.155556	-0.147206	0.147206	6.314e-09	1.25087e-06
DUS4L	1	7:107204403-107204692	-188	0	0.147059	0.166667	0	0	0	0.147059	0.147059	8.91916e-05	0.00391072
FKRP	3	19:47251772-47251974	-52	0.75	0.492958	0.705882	0.851852	0.857143	0.8	-0.145969	0.145969	0.00279992	0.0495621
NUDCD3	1	7:44530008-44530385	-241	0.00900901	0	0	0.181818	0.144928	0.145833	-0.145833	0.145833	2.27041e-13	8.35176e-11
NUDCD3	1	7:44530008-44530385	0	0.990991	1	1	0.818182	0.855072	0.854167	0.145833	0.145833	2.27818e-13	8.35176e-11
FAM35A	3	10:88911107-88912636	-1047	0	0.175439	0.323529	0.0384615	0.030303	0.0114943	0.145136	0.145136	4.80962e-09	9.87986e-07
FAM35A	3	10:88911107-88912636	0	1	0.824561	0.676471	0.961538	0.969697	0.988506	-0.145136	0.145136	4.81072e-09	9.87986e-07
ACP6	7	1:147124252-147124450	0	1	0.926829	0.916667	0.805556	0.781818	0.777778	0.145011	0.145011	0.000675605	0.0178821
ACP6	7	1:147124252-147124450	-143	0	0.0731707	0.0833333	0.194444	0.218182	0.222222	-0.145011	0.145011	0.000127425	0.00501846
ASCC1	4	10:73975540-73975652	5	0	0	0	0.142857	0.04	0.2	-0.142857	0.142857	0.000746899	0.0193381
ASCC1	4	10:73975540-73975652	0	1	1	1	0.857143	0.96	0.8	0.142857	0.142857	0.000758039	0.0194855
C14orf156	2	14:78177181-78177239	0	0.985876	0.993921	0.992537	0.816327	0.849741	0.872596	0.142796	0.142796	1.97597e-12	6.62475e-10
C14orf156	2	14:78177181-78177239	-16	0.0141243	0.00607903	0.00746269	0.183673	0.150259	0.127404	-0.142796	0.142796	4.84548e-11	1.43992e-08
ENOPH1	1	4:83351726-83352066	0	0.895105	0.772727	0.679012	0.629956	0.601896	0.639024	0.142771	0.142771	0.00085772	0.0215259
TFPT	3	19:54617822-54618080	4	0.133333	0.227273	0.264151	0.084507	0.106557	0.0674157	0.142766	0.142766	0.000405876	0.0124706
TRIO	54	5:14496988-14497126	0	0.766544	0.744783	0.784522	0.909091	0.904762	1	-0.142547	0.142547	0.00217051	0.0416335
N4BP2L2	1	13:33112755-33112936	-160	0.144578	0.169421	0.152482	0.0102041	0.00754717	0.0181818	0.142278	0.142278	3.33067e-16	1.53705e-13
AAAS	1	12:53715127-53715412	-128	0.0729167	0.197368	0.186441	0.298246	0.328205	0.352941	-0.141764	0.141764	0.00110118	0.0259584
THAP5	3	7:108206274-108206466	0	0.852273	0.879433	0.861538	0.654676	0.72	0.75625	0.141538	0.141538	0.000550634	0.0155167
MZF1	5	19:59081711-59081894	-40	0.0645161	0.0212766	0.0588235	0.2	0.288462	0.0833333	-0.141176	0.141176	0.000955667	0.0233855
MZF1	5	19:59081711-59081894	0	0.935484	0.978723	0.941176	0.8	0.711538	0.916667	0.141176	0.141176	0.00120211	0.0276401
ALG10	1	12:34175216-34175705	0	0.932203	0.880952	0.932039	0.732394	0.8625	0.791209	0.14083	0.14083	0.000578095	0.0160031
C5orf22	3	5:31534379-31534524	-92	0.0243902	0.0280374	0.0258621	0.166667	0.234375	0.15873	-0.140805	0.140805	1.67981e-07	2.23158e-05
C5orf22	3	5:31534379-31534524	0	0.97561	0.971963	0.974138	0.833333	0.765625	0.84127	0.140805	0.140805	4.04942e-08	6.61843e-06
DSCC1	2	8:120865287-120865455	32	0.00699301	0.14	0.228571	0	0	0	0.14	0.14	5.27726e-07	6.23511e-05
AL592307.2	14	1:145292806-145293272	-4	0.796875	0.891089	0.807692	0.946809	0.911765	0.952941	-0.139116	0.139116	0.00253451	0.0464791
AL592307.2	14	1:145292806-145293272	0	0.203125	0.108911	0.192308	0.0531915	0.0882353	0.0470588	0.139116	0.139116	0.00207391	0.0403528
CNBP	2	3:128890477-128890614	-21	0.423382	0.378056	0.433987	0.581643	0.561546	0.549628	-0.138165	0.138165	0.00110033	0.0259541
CNBP	2	3:128890477-128890614	0	0.554161	0.59185	0.537908	0.396135	0.416073	0.421836	0.138088	0.138088	0.00161308	0.033514
CAPN1	2	11:64949150-64949484	0	0.809524	0.885057	0.783784	1	0.946429	0.930233	-0.136905	0.136905	1.45502e-05	0.000956022
RPL7L1	2	6:42848599-42848820	-116	0.968553	0.940299	0.972222	0.830986	0.831683	0.84058	0.13687	0.13687	6.03667e-07	6.86361e-05
DDR1	5	6:30853402-30853457	16	0	0	0	0.136364	0.0625	0.171429	-0.136364	0.136364	0.000441434	0.0132891
DDR1	5	6:30853402-30853457	0	1	1	1	0.863636	0.9375	0.828571	0.136364	0.136364	0.000447955	0.0134134
NLE1	3	17:33466868-33467085	0	0.907407	0.891156	0.96063	0.857143	0.772727	0.763636	0.13468	0.13468	0.000606368	0.0164833
NLE1	3	17:33466868-33467085	29	0.0925926	0.108844	0.0393701	0.142857	0.227273	0.236364	-0.13468	0.13468	0.00174997	0.0355302
C15orf44	2	15:65899497-65899780	-143	0.0663265	0.112994	0.102273	0.309524	0.236641	0.221239	-0.134368	0.134368	7.09079e-11	2.04517e-08
TAOK3	15	12:118636856-118637062	27	0.153846	0.189873	0.0813953	0.0114943	0.02	0.0540541	0.133846	0.133846	0.000106011	0.00443796
TAOK3	15	12:118636856-118637062	0	0.846154	0.810127	0.918605	0.988506	0.98	0.945946	-0.133846	0.133846	0.000147716	0.00564749
TRRAP	60	7:98580887-98581115	0	0.243421	0.233577	0.216374	0.381356	0.352751	0.367089	-0.133512	0.133512	0.00178535	0.0360247
TRRAP	60	7:98580887-98581115	-33	0.756579	0.766423	0.783626	0.618644	0.647249	0.632911	0.133512	0.133512	0.00186162	0.037219
ASL	12	7:65554078-65554162	-21	0	0	0	0.0769231	0.133333	0.3125	-0.133333	0.133333	1.10474e-07	1.59906e-05
ASL	12	7:65554078-65554162	0	1	1	1	0.923077	0.866667	0.6875	0.133333	0.133333	1.13436e-07	1.6299e-05
RFX5	1	1:151319687-151319802	0	0.826923	0.830508	0.895522	0.974026	0.9625	0.961538	-0.131992	0.131992	0.000199686	0.00714027
RFX5	1	1:151319687-151319802	60	0.173077	0.169492	0.104478	0.025974	0.0375	0.0384615	0.131992	0.131992	0.000531919	0.0151306
RAP1B	1	12:69004652-69004832	-9	0.776185	0.752735	0.747676	0.679144	0.620968	0.589623	0.131767	0.131767	3.01719e-11	9.24626e-09
KLC4	1	6:43008515-43008862	0	0.0689655	0	0	0.129032	0.137255	0.131579	-0.131579	0.131579	0.00117756	0.0272112
KLC4	1	6:43008515-43008862	-49	0.931034	1	1	0.870968	0.862745	0.868421	0.131579	0.131579	0.00117791	0.0272112
KIAA1632	2	18:43534360-43535304	0	1	0.868421	0.795455	1	0.971429	1	-0.131579	0.131579	3.81687e-05	0.00206796
NONO	13	X:70518557-70518666	0	0.998268	1	1	0.869888	0.843031	0.868876	0.131124	0.131124	0	0
IRF3	2	19:50167700-50168103	-110	0.136054	0.168421	0.153846	0.0232558	0.0367647	0.0192308	0.13059	0.13059	1.1222e-09	2.66785e-07
RPL7L1	2	6:42848599-42848820	0	0.0314465	0.0522388	0.0277778	0.161972	0.168317	0.15942	-0.130525	0.130525	3.07696e-06	0.00027307
TBC1D25	2	X:48399721-48399901	0	0.241379	0.142857	0.162162	0.08	0.0333333	0	0.128829	0.128829	6.90278e-05	0.00321311
SETDB1	1	1:150898815-150898993	-169	0.390244	0.185714	0.225806	0.0882353	0.0983607	0.127273	0.127446	0.127446	0.00194531	0.0384805
UBE2J2	1	1:1208879-1209244	0	0.0684211	0.0375	0.0659341	0.481481	0.188235	0.193277	-0.127343	0.127343	1.17289e-05	0.000805743
BIRC6	23	2:32678876-32679010	12	0.174468	0.234694	0.258373	0.361446	0.25	0.38255	-0.126752	0.126752	3.87503e-05	0.00208508
BIRC6	23	2:32678876-32679010	0	0.825532	0.765306	0.741627	0.638554	0.75	0.61745	0.126752	0.126752	3.87503e-05	0.00208508
SNX25	5	4:186185592-186185764	0	0.983871	0.951807	1	0.727273	0.931818	0.857143	0.126728	0.126728	3.17761e-05	0.00175804
SNX25	5	4:186185592-186185764	-112	0.016129	0.0481928	0	0.272727	0.0681818	0.142857	-0.126728	0.126728	3.03612e-05	0.00169893
C8orf40	2	8:42396718-42397516	0	0.284553	0.340136	0.40625	0.466667	0.430769	0.483607	-0.126531	0.126531	0.00115563	0.0268546
TIMM17B	4	X:48752635-48753255	4	0.0227273	0.125	0.172414	0	0	0	0.125	0.125	0.00083917	0.0211551
CD3EAP	1	19:45909467-45909982	15	0.0625	0.153846	0.125	0	0	0	0.125	0.125	0.000490991	0.0143309
MCOLN2	1	1:85462479-85462796	0	0.942748	0.940678	0.972182	1	0.565217	0.818182	0.124566	0.124566	0.00026583	0.00891999
MCOLN2	1	1:85462479-85462796	-212	0.0572519	0.059322	0.0278184	0	0.434783	0.181818	-0.124566	0.124566	0.000117633	0.00478161
CHUK	19	10:101953055-101953188	-17	0.0694444	0.115385	0.106383	0.258824	0.230769	0.164706	-0.124386	0.124386	0.000456651	0.0136226
CHUK	19	10:101953055-101953188	0	0.930556	0.884615	0.893617	0.741176	0.769231	0.835294	0.124386	0.124386	0.000456679	0.0136226
RAP1B	1	12:69004652-69004832	0	0.2172	0.239606	0.243028	0.320856	0.362903	0.40566	-0.123297	0.123297	2.66195e-11	8.22186e-09
USP48	9	1:22062939-22063118	0	0.95302	0.951923	0.926829	0.828829	0.876923	0.78125	0.123094	0.123094	0.000117756	0.00478168
USP48	9	1:22062939-22063118	16	0.0469799	0.0480769	0.0731707	0.171171	0.123077	0.21875	-0.123094	0.123094	0.000885816	0.0220896
CSNK1E	23	22:38690115-38690254	-93	0.00298507	0.00694444	0	0.102041	0.125874	0.163265	-0.122889	0.122889	0	0
CSNK1E	23	22:38690115-38690254	0	0.997015	0.993056	1	0.897959	0.874126	0.836735	0.122889	0.122889	0	0
FAN1	1	15:31196055-31196227	-130	0.25	0.122807	0	0	0	0.0357143	0.122807	0.122807	2.30286e-05	0.00137492
RBM41	6	X:106331666-106332069	-299	0	0.0689655	0	0.372093	0.121951	0.0416667	-0.121951	0.121951	3.14376e-05	0.00174423
RBM41	6	X:106331666-106332069	0	1	0.896552	1	0.627907	0.878049	0.958333	0.121951	0.121951	0.000105302	0.00442155
ERCC8	7	5:60200619-60200700	4	0	0.0847458	0	0.13913	0.120805	0.116505	-0.120805	0.120805	0.000221835	0.00771216
ERCC8	7	5:60200619-60200700	0	1	0.915254	1	0.86087	0.879195	0.883495	0.120805	0.120805	0.000221971	0.00771216
TXNDC9	2	2:99949447-99949705	0	0.0409091	0.0205761	0.0275229	0.203252	0.136646	0.148148	-0.120625	0.120625	2.64233e-14	1.01616e-11
TXNDC9	2	2:99949447-99949705	-38	0.959091	0.979424	0.972477	0.796748	0.863354	0.851852	0.120625	0.120625	2.64233e-14	1.01616e-11
FAM82A2	1	15:41047281-41048049	-116	0.0840336	0.104803	0.125749	0.22449	0.192308	0.247863	-0.119686	0.119686	4.95664e-07	5.9097e-05
NONO	13	X:70518557-70518666	25	0.0017316	0	0	0.112763	0.14885	0.119597	-0.119597	0.119597	0	0
VPS13A	50	9:79954432-79954827	-329	0	0.126761	0.127273	0.00719424	0.00917431	0	0.119566	0.119566	2.09411e-05	0.00127355
TAF1	2	X:70587349-70587463	-13	0	0	0.0220588	0.119403	0.138298	0.0707071	-0.119403	0.119403	1.23037e-07	1.71143e-05
TAF1	2	X:70587349-70587463	0	1	1	0.977941	0.880597	0.861702	0.929293	0.119403	0.119403	2.15321e-07	2.76925e-05
LYPLA1	3	8:54978308-54978373	-40	0.025974	0	0.0377358	0.0698413	0.144928	0.156863	-0.118954	0.118954	9.57991e-06	0.000688245
LYPLA1	3	8:54978308-54978373	0	0.974026	1	0.962264	0.930159	0.855072	0.843137	0.118954	0.118954	6.93823e-07	7.64491e-05
C18orf55	2	18:71822380-71822442	0	0.980392	0.915094	0.911392	0.943396	0.72	0.796875	0.118219	0.118219	0.00112614	0.0264424
C15orf44	2	15:65899497-65899780	0	0.923469	0.881356	0.880682	0.68254	0.763359	0.769912	0.117997	0.117997	8.77539e-10	2.1118e-07
XPC	9	3:14199511-14200392	0	0.962963	0.882353	0.878947	1	0.969697	1	-0.117647	0.117647	0.000295088	0.0096701
LEPRE1	15	1:43212924-43213083	0	0.328767	0.128205	0.15873	0.0410959	0.0333333	0.16129	0.117634	0.117634	0.0017467	0.0354944
VPS13A	50	9:79954432-79954827	0	1	0.873239	0.872727	0.985612	0.990826	1	-0.117586	0.117586	4.69368e-05	0.00241846
KIAA0319L	2	1:36022649-36023037	-314	0.219512	0.215686	0.295082	0.102041	0.0769231	0.142857	0.117471	0.117471	0.00153846	0.032526
XPC	9	3:14199511-14200392	-246	0.037037	0.117647	0.115789	0	0.030303	0	0.115789	0.115789	0.00029416	0.00966544
NFE2L1	3	17:46127969-46128990	0	0.937824	0.830254	0.837086	0.995951	0.942857	0.952727	-0.115641	0.115641	0.000394493	0.0121846
NFE2L1	3	17:46127969-46128990	-809	0.0621762	0.169746	0.162914	0.00404858	0.0571429	0.0472727	0.115641	0.115641	0.000793434	0.0201837
TAX1BP1	15	7:27855968-27856139	-126	0.862559	0.842912	0.848624	0.970149	0.939394	0.962963	-0.114339	0.114339	1.75067e-11	5.49373e-09
AC215219.1	12	12:88570-88771	-22	0	0.114286	0.28	0	0	0	0.114286	0.114286	1.61959e-05	0.00104662
AC215219.1	12	12:88570-88771	0	1	0.885714	0.72	1	1	1	-0.114286	0.114286	1.64308e-05	0.00105832
PPOX	1	1:161136181-161136462	0	0.90625	0.711111	0.709677	0.410256	0.744444	0.597222	0.113889	0.113889	0.00236897	0.0444781
CSTF1	1	20:54967427-54967871	0	0.0162602	0.0265487	0.0212766	0.057971	0.135135	0.144144	-0.113859	0.113859	8.31506e-05	0.00370644
C15orf44	1	15:65903024-65903580	0	0.0545455	0.104396	0.0573248	0.190909	0.163636	0.171171	-0.113846	0.113846	7.92852e-06	0.000593519
KIAA1632	2	18:43534360-43535304	-825	0	0.131579	0.113636	0	0	0	0.113636	0.113636	5.36917e-05	0.00266934
FBXL19	7	16:30939788-30939951	-131	0.555556	0.638614	0.552941	0.659091	0.669173	0.732283	-0.113617	0.113617	0.000574622	0.0159357
CCDC41	3	12:94806094-94806367	-199	0.0540541	0.136364	0.104478	0.217391	0.166667	0.234568	-0.112914	0.112914	0.000214946	0.00750858
CCDC41	3	12:94806094-94806367	0	0.945946	0.863636	0.895522	0.782609	0.833333	0.765432	0.112914	0.112914	0.000214963	0.00750858
MSH5	1	6:31707725-31707997	0	0.19697	0.116279	0.2	0.309278	0.3	0.382979	-0.112309	0.112309	0.000608879	0.0165287
MSH5	1	6:31707725-31707997	-158	0.80303	0.883721	0.8	0.690722	0.7	0.542553	0.112309	0.112309	0.00229579	0.0434836
MADD	24	11:47317047-47317130	-3	0.422535	0.224138	0.245283	0.285714	0.133333	0.0392157	0.11195	0.11195	0.00125265	0.0284314
LSM1	1	8:38033334-38034234	-459	0.895735	0.835165	0.848837	0.960227	0.929231	0.967033	-0.11139	0.11139	9.22816e-05	0.00399982
MAPKBP1	26	15:42114423-42114620	-19	0	0	0	0.111111	0.130435	0.0625	-0.111111	0.111111	9.97322e-06	0.000708141
MAPKBP1	26	15:42114423-42114620	0	1	1	1	0.888889	0.869565	0.9375	0.111111	0.111111	1.03834e-05	0.000731235
FAM82A2	1	15:41047281-41048049	0	0.911765	0.886463	0.874251	0.77551	0.778846	0.717949	0.110953	0.110953	3.11196e-05	0.00172903
LEPRE1	15	1:43212924-43213083	-19	0.643836	0.871795	0.84127	0.952055	0.966667	0.83871	-0.110785	0.110785	0.000825177	0.0208291
EHMT2	21	6:31852668-31853019	0	0.14094	0.148148	0.162162	0.0590717	0.0354839	0.0375	0.110648	0.110648	0.000127327	0.00501846
EHMT2	21	6:31852668-31853019	-21	0.85906	0.851852	0.837838	0.940928	0.964516	0.9625	-0.110648	0.110648	1.18578e-05	0.000811753
PAPD4	1	5:78908243-78908592	-78	0.0357143	0.0322581	0	0.111111	0.142857	0.162791	-0.110599	0.110599	0.00282726	0.0498885
FBXL19	7	16:30939788-30939951	-2	0.444444	0.356436	0.441176	0.340909	0.330827	0.267717	0.110349	0.110349	0.000842243	0.0212189
ALKBH4	2	7:102100051-102100248	-17	0	0.0833333	0	0.109756	0.189474	0.0810811	-0.109756	0.109756	0.00203594	0.0397916
ADAR	1	1:154600331-154600462	0	0.722222	0.79558	0.82	0.904255	0.914439	0.870056	-0.108675	0.108675	0.00240327	0.0448855
ADAR	1	1:154600331-154600462	-99	0.277778	0.20442	0.18	0.0957447	0.0855615	0.129944	0.108675	0.108675	0.00266871	0.0480991
TAX1BP1	15	7:27855968-27856139	0	0.123223	0.145594	0.151376	0.0298507	0.047619	0.037037	0.108557	0.108557	2.37426e-11	7.39147e-09
INO80B	6	2:74685577-74686689	-891	0.781609	0.717647	0.769231	0.877698	0.867704	0.885321	-0.108467	0.108467	0.000981775	0.0238636
WBP1	1	2:74685577-74686689	-891	0.781609	0.717647	0.769231	0.877698	0.867704	0.885321	-0.108467	0.108467	0.000981775	0.0238636
C17orf62	1	17:80408356-80408707	0	0.0103093	0	0.037037	0.118421	0.127451	0.0821918	-0.108112	0.108112	2.1415e-06	0.00019953
PUM1	1	1:31538463-31538763	0	0.881944	0.880952	0.951515	0.993976	0.988827	0.965174	-0.106882	0.106882	1.22488e-05	0.000832703
PUM1	1	1:31538463-31538763	-73	0.118056	0.119048	0.0484848	0.0060241	0.0111732	0.0348259	0.106882	0.106882	8.02747e-06	0.000599782
ROD1	4	9:115060112-115060196	0	0.577889	0.635838	0.633721	0.545171	0.527228	0.495677	0.106493	0.106493	0.00055731	0.0155989
ROD1	4	9:115060112-115060196	-9	0.422111	0.364162	0.366279	0.454829	0.472772	0.504323	-0.106493	0.106493	0.000557304	0.0155989
CNPY2	1	12:56709605-56710128	-57	0.0410256	0.0167598	0.0133333	0.123188	0.0692641	0.124324	-0.106429	0.106429	9.49854e-06	0.000686169
CHCHD5	1	2:113342036-113342226	-163	0.0729167	0.268657	0.106383	0	0.0263158	0	0.106383	0.106383	0.00010515	0.00442155
PSRC1	6	1:109823399-109823668	0	0.893617	0.846154	0.952381	1	0.9875	1	-0.106383	0.106383	0.000739048	0.0191921
CHCHD5	1	2:113342036-113342226	0	0.927083	0.731343	0.893617	1	0.973684	1	-0.106383	0.106383	6.36783e-05	0.00304987
FAM18B	1	17:18684308-18685862	-1244	1	0.990654	1	1	0.882353	0.893617	0.106383	0.106383	1.51453e-05	0.00098686
FAM18B	1	17:18684308-18685862	0	0	0.00934579	0	0	0.117647	0.106383	-0.106383	0.106383	1.07138e-05	0.000749126
PSRC1	6	1:109823399-109823668	7	0.106383	0.153846	0.047619	0	0.0125	0	0.106383	0.106383	0.00125741	0.028494
HNRNPH1	1	5:179050596-179051670	-722	0.1341	0.125984	0.103718	0.0205479	0.0066335	0.0213144	0.105436	0.105436	8.88178e-16	3.95906e-13
CNOT6	7	5:179991489-179991593	-15	0.206897	0.284884	0.32973	0.202166	0.179592	0.161826	0.105292	0.105292	5.87176e-05	0.00286127
CNOT6	7	5:179991489-179991593	0	0.793103	0.715116	0.67027	0.797834	0.820408	0.838174	-0.105292	0.105292	5.87194e-05	0.00286127
CEP250	28	20:34085548-34085896	0	1	1	1	0.970874	0.877778	0.896	0.104	0.104	0.00129414	0.0290079
CEP250	28	20:34085548-34085896	-74	0	0	0	0.0291262	0.122222	0.104	-0.104	0.104	0.00120329	0.0276453
CDK5RAP3	8	17:46052880-46053019	0	0.97561	0.99115	1	0.886179	0.95082	0.888889	0.102262	0.102262	1.05178e-06	0.000109145
KLHDC3	4	6:42985257-42985433	4	0	0	0	0.0963173	0.117438	0.101351	-0.101351	0.101351	0.000563397	0.0156959
KLHDC3	4	6:42985257-42985433	0	1	1	1	0.903683	0.882562	0.898649	0.101351	0.101351	0.000282182	0.00936293
GNA11	6	19:3119204-3119357	0	0.948454	0.940594	0.940476	NA	0.76	0.92	0.100594	0.100594	0.00204696	0.0399673
PHF8	2	X:54070195-54070607	0	0.981982	0.957447	0.965035	0.951389	0.864662	0.816092	0.100373	0.100373	0.0011778	0.0272112
N4BP2L2	3	13:33101545-33101669	0	0.911765	0.837989	0.788235	0.938356	0.968421	0.923077	-0.100367	0.100367	0.000521028	0.0148855
N4BP2L2	3	13:33101545-33101669	-50	0.0882353	0.162011	0.211765	0.0616438	0.0315789	0.0769231	0.100367	0.100367	0.00125392	0.0284314
CARKD	1	13:111267879-111268121	0	0.1	0.117647	0.325581	0	0.030303	0.0175439	0.100103	0.100103	3.31145e-06	0.000289298
CARKD	1	13:111267879-111268121	-127	0.9	0.882353	0.674419	1	0.969697	0.982456	-0.100103	0.100103	2.98825e-06	0.000266835
ILK	1	11:6624961-6625052	55	0.176471	0.0714286	0.1	0	0	0.0333333	0.1	0.1	0.000171607	0.00634125
GLI4	2	8:144351530-144356009	-1365	0.0535714	0.27027	0.12	0.02	0.0337079	0	0.1	0.1	0.00037023	0.0115534
ILK	1	11:6624961-6625052	0	0.823529	0.928571	0.9	1	1	0.966667	-0.1	0.1	7.99537e-05	0.00359595
ZFP41	7	8:144351530-144356009	-1365	0.0535714	0.27027	0.12	0.02	0.0337079	0	0.1	0.1	0.00037023	0.0115534
ZNF45	1	19:44439076-44439411	-302	0.1	0.166667	0.0294118	0	0	0	0.1	0.1	9.1769e-05	0.00398641
TBC1D17	16	19:50390733-50390830	35	0.272727	0.1	0.0681818	0	0	0	0.1	0.1	1.87441e-08	3.2678e-06

## Sheet: 5
gene_symbol	exon_skipped	coordonnees	exons_flanquants	psi_ATL2_n1	psi_ATL2_n2	psi_ATL2_n3	psi_MOLT4_n1	psi_MOLT4_n2	psi_MOLT4_n3	deltaPSI	valeur abs deltaPSI	pvalue_glm	pvalue_corrigee_glm
ZFYVE16	2:3	5:79707465-79707592;5:79723311-79723364	1:4	0.666667	0.85	0.608696	1	0.916667	0.833333	-0.25	0.25	0.00017161	0.00406961
FAM60A	2:3	12:31476878-31477096;12:31457916-31458066	1:4	0.978431	0.935412	0.962751	0.983607	0.802326	0.798742	0.160425	0.160425	0.000602336	0.00999878
ACSL1	15:16	4:185691553-185691630;4:185691409-185691486	14:17	0.0533333	0.0364742	0.0502092	0.206897	0.25	0.111111	-0.156687	0.156687	0.00157965	0.0218519

## Sheet: 6
gene_symbol	exons_skipped	coordonnees	exons_flanquants	psi_ATL2_n1	psi_ATL2_n2	psi_ATL2_n3	psi_MOLT4_n1	psi_MOLT4_n2	psi_MOLT4_n3	deltaPSI	valeur abs deltaPSI	pvalue_glm	pvalue_corrigee_glm
DGKZ	3:4:5	11:46368956-46369374;11:46383145-46383256;11:46387794-46388534	2:6	0.186441	0.0365854	0.047619	NA	0.882353	1	-0.893557	0.893557	0	0
RPRD1B	3:4:5:6	20:36676750-36676883;20:36685934-36686046;20:36687796-36687922;20:36694483-36694658	2:7	0.239726	0.201183	0.205263	1	1	0.988506	-0.794737	0.794737	0	0
RHOBTB2	11:12:13	8:22868051-22868201;8:22872203-22872291;8:22873151-22873256	10:14	1	0.826087	0.75	NA	0	0.170732	0.740721	0.740721	1.94563e-09	3.80939e-07
PLAGL1	2:4	6:144325478-144329867;6:144306272-144306311	1:5	0.548148	0.210762	0.262295	1	0.954545	1	-0.737705	0.737705	7.26086e-14	3.68852e-11
PLDN	2:3	15:45879789-45879994;15:45884333-45884474	1:4	NA	0.933333	1	0.259259	0.346154	0.21875	0.707407	0.707407	1.83832e-11	5.75884e-09
ANKRD36B	30:31	2:98156664-98156692;2:98156497-98156569	28:32	0.777778	0.636364	0.705882	0	0	0	0.705882	0.705882	0	0
TNFAIP8	2:4	5:118668870-118669326;5:118691718-118691816	1:6	0.476636	0.739726	0.697674	0	0	0	0.697674	0.697674	0	0
SLC29A1	2:3:4:5	6:44189323-44189422;6:44191296-44191378;6:44191537-44191692;6:44193798-44193904	1:6	0.184615	0.131148	0.0789474	0.666667	0.869565	0.794872	-0.663724	0.663724	0	0
MPPE1	3:4	18:11905737-11905952;18:11897525-11897619	2:5	0.0232558	0.031746	0.0070922	0.666667	0.698113	0.413043	-0.643411	0.643411	0	0
LTBP4	25:26	19:41122795-41122926;19:41123006-41123130	24:27	0.822695	0.786982	0.863905	NA	0.166667	0.2	0.639362	0.639362	3.04344e-10	6.97616e-08
ACTR3	2:3	2:114648175-114648355;2:114670749-114670804	1:4	0.303882	0.420155	0.363825	0.993939	0.988095	0.986486	-0.62427	0.62427	0	0
ANKMY1	3:4:5:6:7	2:241496607-241496769;2:241494283-241494472;2:241492331-241492474;2:241468454-241468926;2:241465646-241465862	1:8	NA	1	0.933333	NA	0.322581	0.388889	0.610932	0.610932	7.67511e-07	7.3282e-05
MYOM2	34:35	8:2089064-2089100;8:2090300-2090322	33:36	0.428571	0.133333	0.238095	0.846154	0.608696	0.928571	-0.608059	0.608059	7.06843e-08	9.6274e-06
SHISA5	6:7	3:48514843-48514941;3:48514419-48514617	5:8	0.414414	0.343284	0.392157	1	0.973214	0.979381	-0.587225	0.587225	0	0
TMEM62	4:5	15:43430772-43430817;15:43438691-43438832	3:6	0.895833	0.942857	0.851064	NA	0.357143	0.263158	0.585683	0.585683	8.99281e-15	5.12208e-12
IMMP1L	2:3:4:5:6	11:31495271-31495333;11:31484719-31484852;11:31482173-31482261;11:31477807-31477933;11:31473745-31474639	1:7	0.766667	NA	0.75	0.183908	0.206897	0.175676	0.574425	0.574425	3.36184e-10	7.34757e-08
ABHD11	5:6	7:73151551-73151721;7:73151259-73151440	4:7	1	1	0.941176	0.555556	0.3125	NA	0.565972	0.565972	1.3937e-08	2.25828e-06
BRF1	7:8:9	14:105715486-105715741;14:105713203-105714777;14:105707602-105707751	6:10	NA	0.909091	1	0.428571	0.4	0.375	0.554545	0.554545	1.85708e-07	2.14145e-05
APP	9:10:11	21:27381924-27382228;21:27372330-27372497;21:27369675-27369731	8:12	0.866667	0.833333	0.849057	0.292683	0.540541	0.3125	0.536557	0.536557	1.69198e-13	8.36907e-11
METTL8	2:3:4:5	2:172290393-172290620;2:172289536-172289729;2:172271113-172271236;2:172248553-172248707	1:6	0.9375	0.625	0.923077	NA	0.44	0.344828	0.530663	0.530663	0.000216508	0.00670426
POC1B	11:12:13	12:89854487-89855083;12:89853793-89853815;12:89853415-89853495	10:14	0.777778	0.705882	0.615385	NA	0.228571	0.137931	0.522631	0.522631	0.000581817	0.0142672
NAB1	2:3	2:191514572-191514708;2:191520703-191520879	1:4	0.617978	0.542169	0.585366	0.333333	0.0833333	0.0625	0.502033	0.502033	4.71819e-09	8.61001e-07
EXOC7	7:8	17:74087224-74087316;17:74086410-74086562	6:9	0.254658	0.303318	0.280303	0.736264	0.808696	0.782258	-0.501955	0.501955	0	0
SEC31A	29:30	4:83763293-83763634;4:83752090-83752128	28:31	0.644444	0.5	0.5	NA	1	1	-0.5	0.5	2.3496e-07	2.62875e-05
UNK	3:4:5	17:73787841-73788100;17:73788394-73788559;17:73789524-73790277	2:6	0.691489	0.635135	0.652174	0.403509	0.0752688	0.153846	0.498328	0.498328	4.10894e-12	1.57615e-09
TMEM107	2:3:4	17:8079277-8079344;17:8079075-8079193;17:8077838-8077934	1:5	0.882353	0.851852	0.8	0.473684	0.24	NA	0.49501	0.49501	1.82848e-09	3.61769e-07
F11R	2:3:4	1:160992540-160992617;1:160991178-160991277;1:160990796-160990958	1:5	0.727273	0.73913	0.6	0.176471	0.448276	0.242424	0.484848	0.484848	1.93112e-07	2.19984e-05
PFKM	4:5	12:48512265-48512360;12:48513013-48513189	3:6	0.573171	0.473684	0.333333	1	0.92	0.95	-0.476316	0.476316	3.88115e-09	7.15197e-07
EXOC4	11:13	7:133168794-133168944;7:133314798-133314894	10:14	0.727273	0.52381	0.407895	1	1	1	-0.47619	0.47619	6.66134e-16	4.17355e-13
HISPPD1	28:29	5:102522021-102522140;5:102523015-102523077	27:31	0.0674157	0.043956	0.047619	0.521739	0.490385	0.539326	-0.47412	0.47412	0	0
PXK	18:19:20	3:58398628-58398690;3:58406263-58406295;3:58409188-58409221	17:21	NA	0.411765	0.275862	NA	0.72	0.913043	-0.472708	0.472708	0.000113503	0.00419023
MLLT10	18:19:20	10:21971154-21971186;10:21977420-21977467;10:21997517-21997586	17:21	0.242424	0.162791	0.275	0.675	0.711111	0.709677	-0.467253	0.467253	2.83107e-13	1.33501e-10
AC018892.1	14:15	2:97818241-97818271;2:97820412-97820478	13:16	1	1	1	0.543478	0.441667	0.537313	0.462687	0.462687	0	0
EFCAB4B	13:14:15	12:3753761-3753806;12:3750898-3751004;12:3749554-3749945	12:16	1	1	0.8	0.541667	0.95	0.5	0.458333	0.458333	0.000132619	0.00469437
ARHGEF9	9:10:11:12:13	X:62898220-62898452;X:62893918-62894047;X:62885766-62885897;X:62875374-62875617;X:62863860-62863928	8:14	1	1	1	0.913043	0.517857	0.543478	0.456522	0.456522	1.11995e-09	2.2635e-07
FBXO18	3:4:5:7	10:5932982-5933079;10:5936349-5936474;10:5937019-5937150;10:5944983-5945138	2:8	0.551724	0.823529	0.888889	0.368421	0.619048	0.294118	0.455108	0.455108	0.00090438	0.0194648
USP15	2:3:4:5:6:7:8:9	12:62687960-62688087;12:62696571-62696701;12:62698454-62698803;12:62708571-62708697;12:62715245-62715395;12:62719653-62719714;12:62728947-62730471;12:62743002-62743088	1:10	0.557143	0.481481	0.696429	1	1	1	-0.442857	0.442857	0	0
EPS15L1	22:23	19:16487933-16488065;19:16472590-16472795	21:24	0.512195	0.694444	0.75	0.164706	0.253521	0.534884	0.440923	0.440923	1.34786e-05	0.000791699
MVK	4:5:6	12:110016970-110017087;12:110017607-110017751;12:110019200-110019355	3:7	0.918605	0.878049	0.903226	0.716667	0.393939	0.473684	0.429542	0.429542	0.000101063	0.00380846
DENND5A	20:21	11:9164950-9165032;11:9164269-9164392	19:22	0.97	0.990196	1	0.561404	0.561644	0.473684	0.428793	0.428793	0	0
ARHGAP21	25:26	10:24880154-24880259;10:24879135-24879408	24:27	1	0.882353	0.703704	0.48	0.460526	0.361111	0.421827	0.421827	4.74582e-06	0.000335348
MPHOSPH9	7:8:9:10:11:12	12:123702923-123703046;12:123699291-123699381;12:123694603-123694709;12:123687661-123687922;12:123687171-123687631;12:123686711-123686866	6:13	1	1	1	0.540881	0.590551	0.59375	0.409449	0.409449	0	0
ERBB2IP	22:23:24	5:65364705-65364848;5:65367997-65368119;5:65370852-65371058	21:25	0.92	0.855263	0.935484	0.389474	0.776786	0.520833	0.399167	0.399167	2.24759e-08	3.49138e-06
POC1B	3:4	12:89913192-89918217;12:89890948-89891119	2:5	0.458333	0.736842	0.771429	0.341463	0.362069	0.192308	0.395379	0.395379	1.29543e-06	0.000118198
EXOSC9	11:12:13	4:122736505-122736558;4:122737299-122737349;4:122737524-122737602	10:14	1	0.947368	0.947368	0.493506	0.552239	0.642857	0.39513	0.39513	7.37108e-11	2.03745e-08
DNAJB14	2:3:4:5	4:100851607-100851778;4:100849699-100849774;4:100848874-100848995;4:100845917-100845972	1:6	1	0.953846	0.932203	0.522727	0.645161	0.558824	0.395023	0.395023	0	0
CFLAR	8:9	2:202006097-202006323;2:202007368-202007485	7:10	0.753156	0.449827	0.435614	0	0.0555556	0.0571429	0.394271	0.394271	8.68139e-11	2.33108e-08
USP15	8:9	12:62728947-62730471;12:62743002-62743088	7:10	0.65625	0.566667	0.708333	0.262295	0.225	0.345455	0.393955	0.393955	1.22002e-08	2.01153e-06
RAD51L3	4:5	17:33445520-33445638;17:33443878-33444056	3:6	0.611111	0.716981	0.767857	0.325	0.366667	0.153846	0.391981	0.391981	4.17657e-10	9.02331e-08
PLSCR1	3:4	3:146255783-146255831;3:146254327-146254352	1:5	0.477612	0.44	0.488372	0.73913	1	0.868421	-0.390809	0.390809	1.11232e-08	1.85019e-06
PTPN4	13:14	2:120684174-120684242;2:120687351-120687407	12:15	0.888889	0.695652	1	0.371429	0.5	0.625	0.388889	0.388889	3.12749e-06	0.000242911
PDPR	7:8:9	16:70164326-70164447;16:70165205-70165322;16:70165836-70165888	6:10	1	1	1	0.6125	0.659574	0.514563	0.3875	0.3875	2.91989e-14	1.56806e-11
ITGA1	2:3:4	5:52095719-52096954;5:52097243-52098452;5:52120147-52121044	1:5	0.525	0.4125	0.322222	0.888889	0.8	0.75	-0.3875	0.3875	7.3053e-07	7.07785e-05
PIBF1	11:12	13:73467922-73468087;13:73478600-73479008	10:13	0.863636	1	1	0.5	0.612903	0.722222	0.387097	0.387097	2.16991e-05	0.00115869
ZNF780B	3:4	19:40554825-40554963;19:40554577-40554703	2:5	1	1	1	0.692308	0.575758	0.615385	0.384615	0.384615	3.22489e-07	3.42458e-05
ICAM2	2:3	17:62085101-62085182;17:62083991-62084095	1:4	1	1	1	0.615385	0.643836	0.559322	0.384615	0.384615	0	0
N6AMT2	3:4	13:21311862-21311944;13:21305980-21306260	2:5	0.87619	0.90625	0.952381	0.382353	0.521739	0.55	0.384511	0.384511	3.43059e-13	1.57272e-10
RPTOR	7:8:9	17:78717087-78717227;17:78727810-78727985;17:78765250-78765309	6:10	0.733333	0.634146	0.625	1	1	1	-0.365854	0.365854	0	0
USP53	4:5	4:120156445-120156566;4:120160373-120161058	3:6	0.625	0.518519	0.346154	0.157895	0.32	0.142857	0.360624	0.360624	0.000662217	0.0158158
AL592307.2	9:11	1:145281955-145285912;1:145289770-145289906	8:12	0.900709	0.773723	0.838384	0.609375	0.478873	0.462687	0.359511	0.359511	5.69456e-12	2.05836e-09
BCAS3	26:27	17:59322577-59322732;17:59430949-59431863	24:28	0.421053	0.188679	0.358974	0	0.0152672	0	0.358974	0.358974	2.27294e-11	7.00363e-09
ZFP90	3:4	16:68573116-68573382;16:68573661-68573728	2:5	0.82	0.913043	0.957447	0.5	0.647059	0.555556	0.357488	0.357488	9.30805e-09	1.57616e-06
TMEM20	2:3	10:95658328-95658508;10:95660509-95662490	1:4	0.837209	0.421053	0.324324	0.166667	0.0357143	0.0689655	0.352087	0.352087	5.0541e-11	1.43935e-08
GORAB	2:3	1:170502605-170502792;1:170505451-170505562	1:4	0.628571	0.408163	0.513514	NA	0.2	0.125	0.351014	0.351014	0.000789285	0.0178096
FBXW7	2:3:4:5	4:153333632-153333681;4:153332455-153333024;4:153303341-153303667;4:153273622-153274110	1:6	1	1	1	NA	0.6	0.7	0.35	0.35	1.39851e-06	0.000126377
AKAP13	14:15	15:86201768-86201821;15:86205619-86205684	13:16	0.31	0.313559	0.330579	0.585366	0.661017	0.703704	-0.347458	0.347458	3.24063e-12	1.32415e-09
C14orf159	2:3:4:5:6	14:91580714-91580872;14:91580979-91581565;14:91611565-91611657;14:91614125-91614433;14:91614625-91615196	1:7	NA	0.0909091	0.277778	NA	0.65	0.411765	-0.346539	0.346539	0.000484882	0.012316
DNMT3A	8:9	2:25475063-25475180;2:25472526-25472593	7:10	0.0235294	0	0	0.345455	0.415584	0.311688	-0.345455	0.345455	0	0
ZNF589	3:4	3:48298201-48298512;3:48299419-48299451	2:5	0.105263	0.047619	0.0952381	0.571429	0.44	0.363636	-0.344762	0.344762	1.98479e-06	0.000169495
MGAT1	6:7	5:180230602-180230904;5:180229680-180230048	5:8	0.396825	0.416667	0.233333	0.05	0.0746269	0.0537634	0.343062	0.343062	5.5148e-11	1.54711e-08
FBXW7	4:5	4:153303341-153303667;4:153273622-153274110	3:6	0.506667	0.342857	0.326923	0	0	0.0181818	0.342857	0.342857	0	0
FOXP1	12:13	3:71247056-71247219;3:71179648-71179744	11:14	0.511628	0.342105	0.26087	0	0.025641	0	0.342105	0.342105	5.06237e-10	1.05725e-07
MYSM1	6:7	1:59154966-59155334;1:59154710-59154788	5:8	0.948718	0.85	1	0.608696	0.675676	0.608696	0.340022	0.340022	3.41542e-07	3.60653e-05
ST3GAL3	4:5	1:44257773-44257820;1:44266953-44267216	3:6	0.928571	NA	1	0.633333	0.75	0.333333	0.330952	0.330952	2.77801e-05	0.00139988
DHRS4L2	6:7:8	14:24470072-24470167;14:24470242-24470293;14:24470593-24470726	5:10	0.469136	0.619048	0.395349	0.897959	0.711538	0.8	-0.330864	0.330864	0.00168327	0.0303343
APIP	2:3	11:34918308-34918402;11:34916557-34916657	1:4	1	1	1	0.671429	0.8	0.558824	0.328571	0.328571	3.2019e-10	7.16464e-08
KDM4B	11:12:13	19:5111386-5111555;19:5111786-5113351;19:5119129-5119230	10:14	0.444444	0.692308	0.617021	0.346154	0.271605	0.292308	0.324714	0.324714	0.00108917	0.0222165
LCORL	6:7	4:17887691-17887784;4:17882247-17886375	5:8	0.833333	0.73913	0.892857	0.485714	0.510638	0.565217	0.322695	0.322695	1.70999e-05	0.000959432
AFMID	3:4:5:6:7:8:9:10:11	17:76193227-76193641;17:76198580-76198684;17:76198784-76198832;17:76200737-76200822;17:76200909-76200981;17:76201174-76201271;17:76201521-76201599;17:76201684-76201834;17:76202027-76202131	2:12	0.888889	0.823529	0.846154	0.507042	0.925926	0.525	0.321154	0.321154	0.00116089	0.023362
C6orf70	16:17	6:170176430-170176507;6:170176551-170176769	15:18	0.681818	0.611111	0.763158	1	1	1	-0.318182	0.318182	3.32283e-10	7.34757e-08
NFE2L2	5:6	2:178196870-178196979;2:178196300-178196384	4:7	0	0	0	0.444444	0.3125	0.315789	-0.315789	0.315789	6.30573e-12	2.19486e-09
SDCCAG3	2:3	9:139304542-139304691;9:139303451-139303519	1:4	0.452991	0.342342	0.462366	0.192982	0.108696	0.14	0.312991	0.312991	7.21221e-09	1.2954e-06
FAM18B2	7:8	17:15443747-15443875;17:15440294-15441467	6:9	NA	0.315789	0.304348	0	0	NA	0.310069	0.310069	9.62993e-06	0.000591517
MFF	9:10	2:228211942-228212100;2:228217230-228217289	8:11	0.902778	0.809524	0.69863	0.5	0.55	0.410256	0.309524	0.309524	2.82297e-06	0.000222943
RP5-1113E3.5	6:7	1:10502322-10502872;1:10509776-10510379	5:8	1	1	1	0.846154	0.653846	0.692308	0.307692	0.307692	4.85918e-06	0.000339529
APITD1	6:7	1:10502322-10502872;1:10509776-10510379	5:8	1	1	1	0.846154	0.653846	0.692308	0.307692	0.307692	4.85918e-06	0.000339529
MORC4	4:5:6	X:106235518-106235660;X:106229211-106229430;X:106228326-106228471	3:7	0.741935	0.789474	0.96	0.576923	0.391304	NA	0.30536	0.30536	0.000264364	0.00760947
CCBL2	2:3	1:89453935-89454034;1:89445140-89449749	1:4	0.324873	0.654321	0.5	0.198113	0.169811	0.243478	0.301887	0.301887	0.00107912	0.0221992
C9orf102	5:6	9:98668870-98668992;9:98669360-98669553	4:7	0.8	1	0.647059	0.529412	0.5	0.387097	0.3	0.3	1.22035e-05	0.000723589
NAPG	3:4	18:10532708-10532792;18:10533533-10533550	2:5	1	1	1	0.7	0.766667	0.655172	0.3	0.3	0	0
C12orf48	12:13:14:15	12:102569261-102569444;12:102572370-102572548;12:102576327-102576405;12:102589090-102589225	11:16	0.864865	1	0.933333	0.634615	0.68	0.407407	0.298718	0.298718	0.000127945	0.00457198
CASP10	6:7:8	2:202065166-202065452;2:202068453-202068489;2:202070605-202070696	5:9	0.238095	0.333333	0.12	0.333333	0.535714	0.611111	-0.297619	0.297619	0.00246816	0.0399583
GIGYF2	5:6	2:233595832-233595944;2:233599127-233599196	4:7	0.25	0.119048	0.269231	0.37931	0.545455	0.555556	-0.295455	0.295455	0.00070129	0.0164231
PLEC	3:4:5:7:8:9	8:145047571-145047697;8:145027894-145028088;8:145024352-145025044;8:145017947-145018110;8:145016560-145016692;8:145013518-145013758	2:10	0.178771	0.35	0.39375	NA	0	0.111111	0.294444	0.294444	0.000954255	0.0201304
FGGY	14:15	1:60103900-60104047;1:60106952-60107023	13:16	0.857143	0.9375	1	0.62069	0.666667	NA	0.293822	0.293822	0.000719231	0.0167607
RBPJ	4:5	4:26323224-26323292;4:26364068-26364251	3:6	0.479339	0.445255	0.464567	NA	0.2	0.142857	0.293138	0.293138	9.70051e-06	0.000593911
RNH1	2:3	11:506609-506821;11:504824-504996	1:4	0.558559	0.538961	0.616071	0.388889	0.266667	0.203947	0.291892	0.291892	2.93515e-05	0.00146726
IRAK4	4:5	12:44164841-44164907;12:44165023-44165168	3:6	0.55	0.588235	0.52	0.149254	0.259259	0.354839	0.290741	0.290741	9.23242e-05	0.00357063
MAPKAP1	13:14	9:128246722-128246862;9:128233362-128234184	12:15	1	0.894737	1	0.710526	0.759259	0.693878	0.289474	0.289474	3.56738e-07	3.74595e-05
INO80C	2:3:4:5:6:7:8	18:33077470-33077562;18:33076739-33076846;18:33069296-33069349;18:33067350-33067403;18:33060417-33060527;18:33059264-33059375;18:33058246-33058313	1:9	0.894737	0.857143	1	0.605263	0.740741	0.47619	0.289474	0.289474	5.901e-07	5.89974e-05
SMG7	2:3	1:183471388-183471526;1:183481972-183482003	1:4	0.777778	0.648649	0.644068	0.886364	0.940299	0.93617	-0.287522	0.287522	2.34883e-08	3.61873e-06
ANAPC1	4:5	2:112635680-112635895;2:112631190-112631241	3:6	0.956522	0.747368	0.84466	0.837209	0.553398	0.558442	0.286219	0.286219	0.000382398	0.0101091
CPNE7	3:4	16:89645265-89645404;16:89649852-89649936	2:5	0.225806	0.302326	0.285714	0	NA	0	0.285714	0.285714	0.000194636	0.00620064
CD47	8:9:10	3:107770786-107770817;3:107769425-107769449;3:107768466-107768498	7:11	0.443299	0.255034	0.29078	0.575893	0.549356	0.680723	-0.285113	0.285113	1.35384e-07	1.6312e-05
ZMYM5	5:6	13:20412840-20413125;13:20411796-20411961	4:7	0.87931	0.989899	0.93617	0.651163	0.597015	0.659091	0.285007	0.285007	9.18405e-11	2.43132e-08
MCART1	2:3	9:37903528-37903554;9:37899826-37899947	1:4	1	0.970588	1	0.71875	0.62	0.730769	0.28125	0.28125	3.9968e-15	2.34762e-12
NEDD1	3:4:5	12:97303530-97303673;12:97306501-97306595;12:97311399-97311515	2:6	0.983051	1	1	0.717391	0.719008	0.723404	0.280992	0.280992	0	0
APOO	2:3	X:23901476-23902050;X:23898962-23899069	1:4	1	0.941176	1	0.688889	0.954545	0.72	0.28	0.28	5.96398e-07	5.93116e-05
SQSTM1	6:7	5:179239407-179240598;5:179247842-179248141	5:8	0.828125	0.884393	0.866279	0.588235	0.675	0.462963	0.278044	0.278044	2.53553e-05	0.00130213
PAQR3	5:6:7	4:79845011-79845101;4:79843983-79844137;4:79843295-79843575	4:8	0.722222	0.307692	0.733333	0.944444	1	1	-0.277778	0.277778	1.78235e-10	4.295e-08
NPEPL1	3:4	20:57267054-57267686;20:57267793-57268117	2:5	0.967742	0.846154	0.916667	0.8	0.64	0.333333	0.276667	0.276667	3.45585e-06	0.000262981
CCND3	2:3:4	6:41909190-41909552;6:41908690-41909144;6:41908108-41908323	1:5	0.99115	0.960784	0.942857	0.878378	0.652459	0.684971	0.275813	0.275813	6.38303e-07	6.28144e-05
EPDR1	2:3	7:37960933-37961053;7:37988442-37988650	1:4	0.88	0.846154	0.981132	0.604651	0.454545	0.651163	0.275349	0.275349	1.36082e-09	2.72107e-07
SENP1	2:3	12:48499185-48499775;12:48495252-48495299	1:4	0.90625	0.977778	0.916667	0.8	0.634615	0.642857	0.27381	0.27381	2.71291e-06	0.000215156
IP6K2	10:11	3:48732127-48732257;3:48731892-48731958	9:12	0.8	0.666667	0.521739	0.578947	0.393939	0.288462	0.272727	0.272727	0.00236894	0.0387862
AHI1	29:30	6:135623850-135623955;6:135622546-135622677	28:31	0.307692	0.136364	0.245283	0.373134	0.565217	0.516129	-0.270846	0.270846	6.41669e-05	0.00267427
SCAPER	11:12	15:77087621-77087781;15:77085574-77085732	10:13	1	1	1	0.6875	0.764706	0.72973	0.27027	0.27027	5.40367e-06	0.000369336
DENND5B	3:4	12:31653327-31653586;12:31652540-31652605	1:5	0.333333	0.3125	0.0666667	0.0422535	0.0215054	0.09375	0.270246	0.270246	2.03878e-05	0.00110435
GTPBP8	2:3	3:112710408-112711387;3:112711873-112711971	1:4	0.866667	0.888889	0.947368	0.75	0.6	0.619048	0.269841	0.269841	0.00048393	0.0123084
GDPD5	5:7	11:75217698-75217870;11:75201649-75201796	1:8	0.269231	0.157895	0.333333	NA	0	0	0.269231	0.269231	4.5407e-06	0.000324514
USP15	2:3:4:5:6:7:8	12:62687960-62688087;12:62696571-62696701;12:62698454-62698803;12:62708571-62708697;12:62715245-62715395;12:62719653-62719714;12:62728947-62730471	1:9	0.606557	0.77551	0.730769	1	1	1	-0.269231	0.269231	0	0
TNIP1	3:4	5:150460441-150460997;5:150444521-150444692	2:5	0.733591	0.747049	0.728477	1	1	1	-0.266409	0.266409	4.37339e-12	1.64404e-09
UBE3A	2:3:4:5	15:25657055-25657118;15:25654235-25654354;15:25653719-25653831;15:25652214-25652409	1:6	0.568282	0.614754	0.7	0.26087	0.351064	0.378378	0.26369	0.26369	2.51754e-12	1.10046e-09
ARFGAP1	10:11	20:61915203-61915232;20:61915664-61915864	9:12	0	0	0	0.194915	0.263441	0.357576	-0.263441	0.263441	0	0
MAPKAP1	11:12:13:14	9:128283744-128284044;9:128268443-128268696;9:128246722-128246862;9:128233362-128234184	10:15	1	1	1	0.73913	0.896552	0.65625	0.26087	0.26087	9.65287e-08	1.22887e-05
ZNF266	3:4:5	19:9545474-9545535;19:9544741-9544911;19:9544344-9544462	2:6	0.939394	0.833333	0.769231	0.641026	0.573913	0.5625	0.25942	0.25942	0.000511617	0.0128733
BCAS4	5:6	20:49458303-49458437;20:49492534-49492630	3:7	0.8875	0.914894	0.97619	0.642857	0.806452	0.65625	0.258644	0.258644	3.65333e-05	0.00174284
PREPL	2:3	2:44588519-44588623;2:44586636-44587177	1:4	0.696203	0.641791	0.54902	0.954545	0.820513	0.9	-0.258209	0.258209	3.09379e-05	0.0015183
RALB	4:5	2:121038411-121038483;2:121043450-121043658	3:6	1	0.94186	0.96875	NA	0.777778	0.647059	0.256332	0.256332	6.17623e-06	0.000413126
HERPUD2	3:4	7:35712811-35712888;7:35709825-35709938	2:5	0.970588	0.896552	0.947368	0.673913	0.791667	0.691489	0.255879	0.255879	0.000500262	0.0126554
DCUN1D4	11:12	4:52775086-52775141;4:52777236-52777340	10:13	0.705882	0.8125	0.784314	0.440678	0.530303	0.638889	0.254011	0.254011	7.81683e-06	0.000496369
TBC1D17	9:10	19:50386021-50386149;19:50386230-50386333	8:11	0.960784	0.746835	0.71875	1	1	1	-0.253165	0.253165	3.0701e-12	1.31149e-09
RPE	2:3	2:210868162-210868192;2:210874381-210874460	1:4	0.992537	0.818841	0.862069	0.886364	0.609756	0.573171	0.252313	0.252313	0.00123553	0.0243683
RAP2C	2:3	X:131352260-131352369;X:131351944-131352040	1:4	0.764706	0.733333	NA	1	0.928571	1	-0.25098	0.25098	4.49443e-06	0.000323668
CYTSA	23:24:25:26	22:24827879-24827995;22:24828087-24828340;22:24828589-24828694;22:24829099-24829704	22:27	0.985075	0.978022	0.932432	0.666667	0.775	0.727273	0.250749	0.250749	1.3174e-07	1.59754e-05
ADORA2A	4:5:6:7	22:24827879-24827995;22:24828087-24828340;22:24828589-24828694;22:24829099-24829704	3:8	0.985075	0.978022	0.932432	0.666667	0.775	0.727273	0.250749	0.250749	1.3174e-07	1.59754e-05
AMBRA1	11:12	11:46534277-46534363;11:46529741-46529920	9:14	0.923077	0.785714	1	0.672727	0.75	0.653846	0.25035	0.25035	0.000635146	0.0152858
AFMID	3:4:5:6:7:8:9:10	17:76193227-76193641;17:76198580-76198684;17:76198784-76198832;17:76200737-76200822;17:76200909-76200981;17:76201174-76201271;17:76201521-76201599;17:76201684-76201834	2:11	0.97561	1	1	1	0.68	0.75	0.25	0.25	0.000845153	0.0185578
C16orf68	4:5:6	16:8725099-8725995;16:8728896-8728936;16:8729025-8729169	3:7	1	1	NA	0.722222	1	0.75	0.25	0.25	0.00211033	0.0356205
ZC3H14	11:12:13:14	14:89060730-89061455;14:89063078-89063152;14:89068268-89068427;14:89069172-89069404	10:15	0.901408	0.817073	0.890625	0.842857	0.641026	0.626374	0.249599	0.249599	8.6246e-05	0.00340563
TFDP2	4:5	3:141772957-141772991;3:141747421-141747507	3:6	0.0727273	0.0864198	0.0714286	0.146667	0.317568	0.331034	-0.24484	0.24484	2.43622e-06	0.00019823
LRRC40	2:3	1:70654775-70654956;1:70652948-70653021	1:4	0.993197	1	1	0.82963	0.75641	0.704082	0.24359	0.24359	1.34337e-14	7.42646e-12
VILL	15:16	3:38043887-38044066;3:38044659-38044804	14:17	1	1	0.987805	0.833333	0.712121	0.756757	0.243243	0.243243	1.11341e-10	2.8668e-08
CEP192	12:13:14:15	18:13037236-13037300;18:13038369-13038578;18:13040829-13040955;18:13042203-13042333	11:16	1	0.911765	1	0.855556	0.758065	0.657895	0.241935	0.241935	7.23649e-09	1.2954e-06
MIS12	2:3	17:5390213-5390365;17:5391516-5391909	1:4	0.571429	0.660714	0.628205	0.387324	0.417391	0.328244	0.240881	0.240881	9.10507e-05	0.00353593
AHI1	2:3	6:135818326-135818387;6:135816952-135817036	1:4	0.6	0.574074	0.552083	0.652174	0.822785	0.814286	-0.240212	0.240212	0.000853464	0.0187184
SP140	17:18:19:20:21:22:23:24:25:26:27:28:29:30	2:231149061-231149126;2:231150467-231150547;2:231152607-231152681;2:231155175-231155279;2:231157361-231157503;2:231158986-231159033;2:231162136-231162177;2:231174639-231174754;2:231175458-231175566;2:231175869-231175946;2:231176167-231176310;2:231177301-231177930;2:231191894-231192016;2:231193472-231193546	16:31	0.705882	0.76	0.826087	NA	1	1	-0.24	0.24	0.000378329	0.0100439
RAD51L3	4:5:6:7	17:33445520-33445638;17:33443878-33444056;17:33434385-33434466;17:33434007-33434141	3:8	0.891304	0.766234	0.773333	0.533333	0.629032	0.462963	0.24	0.24	1.06815e-05	0.000641435
PAPOLA	21:22	14:97026986-97027048;14:97029156-97029230	20:23	0.912621	0.884375	0.868217	0.760563	0.646865	0.508306	0.23751	0.23751	3.78302e-11	1.12866e-08
CDRT4	7:8:9	17:15443747-15443875;17:15440294-15441467;17:15408461-15410450	6:11	NA	0.235294	0.238095	0	0	NA	0.236695	0.236695	0.000180034	0.00587487
ASNS	2:3	7:97501031-97501308;7:97499090-97499125	1:4	1	0.994924	0.984211	0.758621	0.793103	0.75	0.236303	0.236303	1.14008e-10	2.89582e-08
SGPL1	3:4	10:72576567-72576636;10:72579940-72580240	1:5	0.807692	0.909091	0.966667	0.714286	0.673077	0.612245	0.236014	0.236014	0.000102294	0.00384544
VGLL4	3:4	3:11712736-11712868;3:11684911-11685398	2:6	0.486486	0.308725	0.243902	0.54386	0.634146	0.544554	-0.23583	0.23583	0.000991552	0.0207541
PCMTD1	2:3	8:52782808-52782950;8:52773405-52773806	1:4	0.857143	0.902439	0.952381	0.666667	0.652632	0.731959	0.235772	0.235772	0.00148598	0.0278193
TARS2	8:9	1:150468958-150469104;1:150469286-150469384	7:10	0.856287	0.881657	0.879032	0.447917	0.643564	0.739726	0.235468	0.235468	1.36961e-10	3.43242e-08
PACSIN2	2:4:5:6	22:43389288-43391221;22:43355769-43355887;22:43342903-43343047;22:43308027-43308163	1:7	0.909091	0.901639	0.88	0.717949	0.666667	0.627907	0.234973	0.234973	2.18182e-06	0.000179081
N4BP2	3:4	4:40098847-40099189;4:40101656-40101746	2:5	0.69697	0.888889	0.827586	0.614286	0.439024	0.593023	0.234563	0.234563	0.000688974	0.016228
PLDN	2:3:4:5:6	15:45879789-45879994;15:45884333-45884474;15:45890078-45891760;15:45893432-45893605;15:45895298-45895385	1:7	0.814815	0.835821	0.82716	0.41791	0.593023	0.594937	0.234137	0.234137	6.38625e-08	9.02526e-06
UMPS	2:3	3:124450353-124450451;3:124453940-124454093	1:4	0.9375	0.888889	0.947368	0.666667	0.703704	0.727273	0.233796	0.233796	5.43976e-05	0.00232906
SERGEF	9:10	11:17981017-17981183;11:17940242-17940326	8:11	0.5	0.461538	0.75	0.311111	0.266667	0.0967742	0.233333	0.233333	6.43096e-05	0.00267427
PIGG	11:12	4:515797-516626;4:517248-517702	10:13	0.730769	0.792453	0.766667	1	0.944444	1	-0.233333	0.233333	0.000193758	0.00618315
TMEM164	2:3	X:109246342-109246406;X:109246729-109247392	1:4	0.632653	0.827586	0.5625	0.375	0.4	0.454545	0.232653	0.232653	0.000101108	0.00380846
ZXDC	7:8	3:126178496-126178580;3:126160608-126160789	6:9	0.92	0.956522	0.979167	0.724138	0.571429	0.75	0.232384	0.232384	4.65377e-07	4.70281e-05
ZC3HC1	2:3:4	7:129690283-129690328;7:129688873-129688984;7:129680791-129680941	1:5	1	1	1	0.896104	0.769231	0.72549	0.230769	0.230769	7.82587e-07	7.39171e-05
RREB1	7:8:9:10	6:7181357-7181522;6:7182103-7182315;6:7183316-7184211;6:7184741-7185801	6:11	1	1	1	0.653846	0.78	0.769231	0.230769	0.230769	1.43893e-05	0.000834758
PPARD	2:3	6:35314844-35314927;6:35365275-35365370	1:4	1	1	0.962963	0.769231	0.8	0.764706	0.230769	0.230769	0.00025943	0.00749041
ITGB3BP	10:11:12	1:63913650-63915486;1:63913236-63913285;1:63912477-63912527	9:13	0.821429	0.769231	0.76	0.984127	1	1	-0.230769	0.230769	3.53966e-06	0.000268272
C17orf68	20:21	17:8132460-8132524;17:8132045-8132210	19:22	1	0.933333	1	0.878049	0.769231	0.666667	0.230769	0.230769	0.000929633	0.0197959
CSNK1D	9:10:11	17:80203852-80203915;17:80202853-80203317;17:80200543-80202804	8:12	0.938776	0.835294	0.963636	0.709677	0.6	0.787234	0.229098	0.229098	9.48927e-05	0.00364
ADCK4	2:3	19:41220958-41221011;19:41220436-41220540	1:4	0.954545	1	1	0.769231	0.777778	NA	0.226496	0.226496	0.00059676	0.0145621
EBPL	2:3:4	13:50260611-50260731;13:50243913-50243996;13:50237193-50237331	1:6	0.78125	0.741935	0.633333	0.573034	0.517241	0.486842	0.224694	0.224694	0.000884714	0.0191228
ATP9B	10:11	18:76933702-76933733;18:76936813-76936907	9:12	0.428571	NA	0.6	0.291667	0.28	0.372093	0.222619	0.222619	0.00152364	0.0283848
ADARB1	2:3:4	21:46536848-46536953;21:46538479-46538534;21:46540709-46540874	1:5	0.37037	0.268293	0.254237	0.0547945	0.0384615	0.0470588	0.221234	0.221234	1.2562e-11	4.00194e-09
PDDC1	7:8:9	11:770993-771212;11:770679-770903;11:769612-770398	6:11	0.973684	0.965517	0.969697	0.9	0.740741	0.75	0.219697	0.219697	0.000691842	0.0162752
ZNF559	4:5:6:7	19:9443691-9443789;19:9448472-9448693;19:9449170-9449258;19:9449869-9449995	3:8	1	0.846154	1	0.8	0.78125	0.704545	0.21875	0.21875	6.76089e-05	0.00278679
ERP29	2:3	12:112452395-112453129;12:112457560-112457698	1:4	0.815951	0.604545	0.64497	0.5	0.299465	0.426471	0.2185	0.2185	0.000144662	0.00502599
NPHP3	40:41:42	3:132339976-132340136;3:132338312-132338389;3:132337478-132337616	39:43	1	1	1	0.785714	0.777778	NA	0.218254	0.218254	4.41587e-11	1.29689e-08
METTL6	5:6	3:15457005-15457090;3:15455881-15456421	4:7	0.282609	0.172043	0.204545	0.263158	0.461538	0.421053	-0.216507	0.216507	0.00213358	0.0358381
MARK2	19:20	11:63673560-63673586;11:63675732-63675776	18:21	0.90625	0.648649	0.7	1	0.915254	0.829787	-0.215254	0.215254	0.00109509	0.0223005
LIN54	4:5	4:83900036-83900159;4:83891480-83891622	3:6	0.946429	1	0.90625	0.902778	0.731183	0.714286	0.215246	0.215246	6.05263e-06	0.000406304
CTSC	3:4	11:88061280-88061364;11:88053980-88059611	2:5	0.371517	0.412245	0.526718	0.147059	0.197183	0.222222	0.215062	0.215062	6.65762e-08	9.20122e-06
WARS	2:3:4	14:100841620-100841687;14:100840473-100840602;14:100835424-100835595	1:5	0.735751	0.899485	0.916667	0.662651	0.753521	0.684783	0.214702	0.214702	0.000658031	0.0157358
BET1	5:6	7:93623664-93623697;7:93622582-93623222	4:7	1	0.96	0.87234	0.809524	0.746032	0.64	0.213968	0.213968	1.57408e-06	0.00014022
AKAP11	2:3	13:42846289-42846364;13:42860122-42860171	1:4	0.834783	0.775862	0.787611	1	1	1	-0.212389	0.212389	5.64437e-12	2.05836e-09
MBIP	7:8	14:36777298-36777395;14:36774295-36774510	6:9	0.966667	0.962963	0.965517	0.916667	0.754386	0.75	0.211131	0.211131	0.000232076	0.00707146
DGKA	2:3	12:56325812-56326039;12:56329089-56329188	1:4	0.217391	0.214286	0.285714	0.04	0.00881057	0.00526316	0.208581	0.208581	2.31539e-09	4.44083e-07
STRADA	3:4	17:61803998-61804055;17:61800658-61800686	2:5	0.218182	0.2	0.0666667	0.407407	0.545455	0.333333	-0.207407	0.207407	2.0581e-05	0.00111161
SDHAF2	2:3	11:61205097-61205320;11:61205476-61205585	1:4	0.944056	0.978836	1	0.798561	0.773438	0.737805	0.205398	0.205398	3.33067e-16	2.15873e-13
DENND3	4:5:6	8:142151302-142151423;8:142152399-142153103;8:142154247-142154358	3:7	0.867347	0.87156	0.872549	0.516129	0.666667	0.782609	0.204893	0.204893	5.7386e-06	0.000387445
ADORA2A	3:4:5:6:7	22:24823530-24823718;22:24827879-24827995;22:24828087-24828340;22:24828589-24828694;22:24829099-24829704	2:8	0.705128	0.795699	0.865672	NA	1	1	-0.204301	0.204301	0.0016175	0.0295457
CYTSA	22:23:24:25:26	22:24823530-24823718;22:24827879-24827995;22:24828087-24828340;22:24828589-24828694;22:24829099-24829704	21:27	0.705128	0.795699	0.865672	NA	1	1	-0.204301	0.204301	0.0016175	0.0295457
COPS7B	5:6	2:232654364-232655883;2:232656443-232656522	4:7	0.894737	0.965517	0.818182	0.75	0.630769	0.690476	0.204261	0.204261	0.00108116	0.0221992
MPHOSPH9	3:4	12:123712010-123712163;12:123710835-123710898	2:5	0.701031	0.77193	0.838235	0.6	0.56962	0.458824	0.20231	0.20231	0.000794148	0.0178764
ANKRD36B	4:5:6	2:98196925-98197031;2:98195369-98195506;2:98192842-98192909	3:7	0.842105	0.818182	0.787879	0.7125	0.616438	0.588235	0.201743	0.201743	0.00324359	0.0492062
TMX3	5:6	18:66368982-66369027;18:66367642-66367722	4:7	0.984615	0.956897	0.972477	0.84375	0.771605	0.621429	0.200872	0.200872	1.9984e-15	1.21168e-12
RPS6KC1	7:8	1:213299109-213299186;1:213302870-213303232	6:9	1	1	1	1	0.8	0.714286	0.2	0.2	2.08893e-05	0.00112182
DLG1	8:9	3:196910446-196911002;3:196888511-196888609	7:10	0.27451	0.303371	0.208955	0.142857	0.0660377	0.075	0.19951	0.19951	9.83372e-06	0.00059817
NF1	31:32	17:29576973-29579821;17:29579956-29580018	30:33	0.456693	0.488764	0.576642	0.289855	0.383178	0.262626	0.198909	0.198909	0.000211506	0.00660376
INVS	5:6:7:8	9:102891958-102892026;9:102894152-102894236;9:102977207-102977322;9:102977683-102977770	4:9	0.25	0.0909091	0.28	0.121212	0	0.0512821	0.198718	0.198718	0.000724828	0.0168419
BRD9	21:22	5:869356-869519;5:868718-869234	20:23	0.23741	0.247191	0.208633	0.0393701	0.0645161	0.0181818	0.19804	0.19804	1.16541e-11	3.77674e-09
CASP8	10:11:12:14	2:202137621-202137665;2:202139612-202139676;2:202141550-202141827;2:202146556-202146644	9:15	0.772727	0.703704	0.8	0.970588	0.985075	0.965517	-0.197861	0.197861	2.2569e-07	2.54016e-05
TXNDC11	6:8:9	16:11815066-11815291;16:11797526-11797606;16:11794308-11794420	5:10	0.551724	0.680851	0.611111	0.45	0.413793	0.304348	0.197318	0.197318	0.0014606	0.0275637
BRD2	2:3	6:32937095-32937129;6:32938662-32938974	1:4	0.65	0.592593	0.583333	0.395349	0.333333	0.395349	0.197244	0.197244	0.00146615	0.0276129
PTPRS	13:14:16:17	19:5231321-5231626;19:5229502-5229695;19:5225738-5225855;19:5222700-5223308	12:18	0.896296	0.942029	0.898551	0.701493	0.587097	0.744526	0.197058	0.197058	3.13395e-05	0.00153002
TDG	3:4	12:104366738-104366811;12:104370696-104370838	2:5	0.93	1	0.967742	0.7	0.833333	0.771084	0.196658	0.196658	8.62731e-09	1.47417e-06
AMPD2	3:4:5	1:110163536-110163888;1:110166654-110166711;1:110167925-110168192	2:6	0.588235	0.62963	0.782609	0.783784	0.825397	0.918367	-0.195767	0.195767	0.00147864	0.0277275
WDR85	2:3	9:140471922-140472055;9:140470761-140470854	1:4	0.972222	0.916667	0.909091	0.722222	0.75	0.709091	0.194444	0.194444	4.19537e-06	0.000305644
SH3YL1	10:11:12	2:244627-244738;2:243503-243562;2:242798-242871	9:14	0	0	0	0.4	0.194444	0.111111	-0.194444	0.194444	3.42237e-12	1.34014e-09
FUT10	2:3:4	8:33318890-33319243;8:33318230-33318289;8:33313288-33313413	1:5	1	1	1	NA	1	0.611111	0.194444	0.194444	0.000109255	0.00404242
C14orf153	19:20:21	14:104151323-104151373;14:104151975-104152568;14:104153418-104153548	18:22	0.684211	0.780488	0.717949	0.911111	1	0.88	-0.193162	0.193162	9.19902e-05	0.00356505
MRPL2	3:4:5:6	6:43024041-43024183;6:43023819-43023929;6:43023635-43023745;6:43023283-43023356	2:7	0.938356	0.843137	0.986486	0.745455	0.82716	0.727941	0.192902	0.192902	8.92722e-05	0.00348848
POC1B	11:12:13:14	12:89854487-89855083;12:89853793-89853815;12:89853415-89853495;12:89818938-89819156	10:15	0.956522	1	1	0.833333	0.807692	0.75	0.192308	0.192308	0.000171623	0.0056893
ENTPD6	2:3	20:25187158-25187226;20:25187712-25188033	1:4	0.784722	0.77907	0.867925	0.652482	0.568966	0.592857	0.191865	0.191865	2.94727e-07	3.23545e-05
BACE2	2:3	21:42598193-42598281;21:42602045-42602154	1:5	1	1	1	0.909091	0.8	0.809524	0.190476	0.190476	2.06739e-08	3.23822e-06
SYNRG	7:8	17:35939228-35939530;17:35937478-35937711	6:9	0.516484	0.447368	0.42268	0.405797	0.25731	0.201087	0.190058	0.190058	0.000528924	0.0132203
USP3	2:3:4	15:63821213-63821365;15:63824846-63824906;15:63826002-63826117	1:5	1	1	1	0.592593	0.810811	0.842105	0.189189	0.189189	2.96072e-07	3.23545e-05
PCNX	7:8	14:71455284-71455416;14:71462458-71462642	6:9	0.5375	0.518519	0.4	0.379747	0.330275	0.19	0.188243	0.188243	0.000606029	0.014717
FOXP1	6:7:8	3:71408300-71408395;3:71381345-71384432;3:71378932-71378971	5:9	NA	1	0.625	NA	1	1	-0.1875	0.1875	0.00199872	0.0343087
VKORC1	2:3	16:31104633-31104742;16:31104104-31104185	1:4	0.592357	0.524823	0.62069	0.405229	0.421053	0.379032	0.187128	0.187128	0.00226632	0.0374651
TBC1D1	3:4	4:37953627-37954428;4:37979030-37979150	2:5	0.25	0.153846	0.186335	0.590909	0.372549	0.304348	-0.186214	0.186214	2.52333e-06	0.000204433
AGPAT4	3:4	6:161587280-161587449;6:161586609-161586745	2:5	0.964286	1	1	0.913043	0.814815	0.782609	0.185185	0.185185	0.000216447	0.00670426
RALGDS	8:11	9:136006339-136006504;9:135996359-135996627	7:12	0.28125	0.2	0.0645161	0.0555556	0.015625	0.0166667	0.183333	0.183333	0.00016702	0.00559591
SLC12A4	15:16	16:67984865-67984963;16:67984557-67984614	14:17	0.962963	0.972477	0.989899	0.92	0.75	0.789474	0.183003	0.183003	3.42908e-05	0.00166116
SENP7	5:6	3:101136437-101136634;3:101117705-101117899	4:7	0.95122	1	0.945946	0.770492	0.785714	0.764706	0.180728	0.180728	2.12261e-06	0.000175755
ERMP1	9:10	9:5805611-5805785;9:5805027-5805217	8:11	0.953488	0.935484	0.972973	NA	0.833333	0.714286	0.179679	0.179679	0.00174112	0.0310789
CRELD1	4:5	3:9979246-9979356;3:9979699-9979790	3:6	0.979167	0.928058	0.969466	0.807692	0.791667	0.75	0.177799	0.177799	3.96821e-05	0.0018462
ATF1	2:3:4	12:51158262-51158337;12:51169365-51169441;12:51173923-51174021	1:5	0.944444	1	1	NA	0.645161	1	0.177419	0.177419	0.000134346	0.00473764
HEMK1	8:9	3:50615257-50615306;3:50616252-50616357	7:10	1	0.945455	0.910714	0.892857	0.769231	0.545455	0.176224	0.176224	7.67517e-06	0.000492364
FNTA	2:3	8:42911816-42912450;8:42914235-42914320	1:4	0.958904	0.914894	0.987342	0.681159	0.783019	0.830986	0.175885	0.175885	9.24997e-08	1.19604e-05
PMS1	5:6	2:190670378-190670480;2:190671149-190671571	4:7	0.967213	0.961538	0.911765	0.603774	0.785714	0.785714	0.175824	0.175824	2.80859e-08	4.2919e-06
SYS1	5:6:7:8	20:43995515-43997862;20:44002934-44005401;20:44034633-44034895;20:44035228-44035372	4:10	0.95	0.918367	0.983871	0.774194	0.764706	0.868421	0.175806	0.175806	0.00133233	0.0258436
DHRS4	5:6:7	14:24434971-24435041;14:24435141-24435192;14:24435492-24435626	4:8	0.7	0.661538	0.733333	0.883495	0.875	0.87037	-0.175	0.175	2.75266e-07	3.06148e-05
FAM118A	5:6:7	22:45723723-45723944;22:45724213-45725293;22:45725525-45725814	4:8	0.652174	0.740741	0.5	0.84375	0.826087	0.793103	-0.173913	0.173913	0.00329812	0.0498725
BID	3:4	22:18256376-18256784;22:18232871-18232940	2:5	0.983471	0.96875	0.950704	0.813008	0.719101	0.794872	0.173878	0.173878	4.85419e-11	1.40368e-08
KIAA0391	3:4	14:35592158-35593437;14:35595941-35595988	2:5	0.954545	1	0.837838	0.768293	0.781609	0.809524	0.172936	0.172936	0.00256934	0.0411356
PIGQ	13:14	16:631199-631341;16:632248-632309	12:15	0.125	0.0819672	0.097561	0.5	0.240741	0.269231	-0.17167	0.17167	0.000776456	0.0176047
NIPBL	12:13	5:36996574-36997104;5:37000475-37000672	11:14	1	0.814815	0.828571	1	1	1	-0.171429	0.171429	6.36656e-07	6.28144e-05
MPZL1	3:4:5	1:167741512-167741725;1:167742473-167742605;1:167745301-167745403	2:6	0.915254	0.991379	0.989011	0.710145	0.818182	0.87395	0.170829	0.170829	7.21301e-12	2.46501e-09
USP47	2:3	11:11895347-11895406;11:11901724-11901927	1:4	0.9	0.714286	0.714286	0.483516	0.543689	0.571429	0.170596	0.170596	7.36517e-08	9.9594e-06
FRYL	3:5	4:48686690-48686812;4:48638869-48640580	2:6	0.783333	0.842105	0.846154	0.578125	0.672414	0.673469	0.169691	0.169691	0.000168435	0.00561823
CCDC15	9:10:11	11:124861357-124861479;11:124862476-124862583;11:124863065-124863139	8:12	1	1	NA	0.846154	0.833333	0.769231	0.166667	0.166667	0.00153206	0.0284271
LSM14B	5:6	20:60702641-60702757;20:60703981-60704088	4:7	0.265957	0.309783	0.322148	0.143519	0.105991	0.179487	0.166264	0.166264	2.27242e-10	5.33905e-08
DDB2	4:6:7:8	11:47254365-47254510;11:47256124-47256223;11:47256308-47256485;11:47256821-47256963	3:10	0.975	0.966102	0.964286	0.85	0.8	0.8	0.166102	0.166102	0.000127596	0.00456818
CYTSA	23:24:25	22:24827879-24827995;22:24828087-24828340;22:24828589-24828694	22:26	0.08	NA	0.25	0	0	0	0.165	0.165	3.27047e-08	4.91773e-06
ADORA2A	4:5:6	22:24827879-24827995;22:24828087-24828340;22:24828589-24828694	3:7	0.08	NA	0.25	0	0	0	0.165	0.165	3.27047e-08	4.91773e-06
DYRK1A	2:3:4	21:38782872-38782972;21:38787792-38787867;21:38792601-38792686	1:5	0.803922	0.592593	0.538462	0.428571	0.429752	0.395349	0.164021	0.164021	0.000423015	0.0109367
ZNF202	2:3	11:123611101-123611244;11:123610825-123610900	1:4	0.954545	1	1	0.916667	0.836735	0.758621	0.163265	0.163265	0.00166363	0.0301538
ZDHHC8	4:5	22:20127243-20127415;22:20127638-20127740	3:6	1	0.967742	1	1	0.836735	0.714286	0.163265	0.163265	7.51025e-05	0.0030423
AGPAT1	2:3	6:32144287-32145119;6:32143591-32143916	1:5	0.960784	0.837209	0.710526	1	1	1	-0.162791	0.162791	9.323e-06	0.000576431
NT5C2	5:6	10:104899163-104899236;10:104871502-104871562	3:7	1	0.977778	0.948718	0.815789	0.814815	0.827586	0.161988	0.161988	0.000146597	0.0050619
GNAS	10:11	20:57473996-57474040;20:57475004-57475465	9:13	0.317817	0.256443	0.290623	0.195268	0.12563	0.128971	0.161652	0.161652	9.7415e-08	1.22887e-05
MDM1	7:8	12:68715127-68715226;12:68710361-68710390	6:9	0.833333	0.83871	1	1	1	1	-0.16129	0.16129	9.58921e-05	0.00367085
NUBP1	10:11	16:10857398-10857691;16:10861806-10861889	9:12	0.893617	0.888889	1	0.733333	0.52381	0.8	0.160284	0.160284	0.000281596	0.00798323
SUV420H1	2:3	11:67980605-67980883;11:67957384-67957619	1:4	0.947368	0.724138	0.8125	0.921053	0.974684	0.972603	-0.160103	0.160103	0.000248082	0.00720704
NFS1	6:7:8	20:34282503-34282807;20:34280171-34280292;20:34278335-34278487	5:9	0.982456	1	0.971429	0.647059	0.823529	0.894737	0.158927	0.158927	2.56268e-06	0.000206411
DECR1	2:3:4	8:91017676-91018073;8:91018264-91018505;8:91029352-91029554	1:5	0.955882	1	0.902439	0.797101	0.78481	0.898305	0.158781	0.158781	0.000751798	0.0172246
SEC22C	4:5	3:42605257-42605372;3:42605015-42605178	3:6	0.769231	0.818182	0.8	0.90625	0.971831	0.958333	-0.158333	0.158333	4.73707e-05	0.00211908
ANKRD28	2:3	3:15839478-15839692;3:15837903-15838335	1:4	0.181818	0.159091	0.302326	0	0.0238095	0.0365854	0.158009	0.158009	2.2461e-10	5.33905e-08
RAD54B	3:4:5	8:95470496-95470664;8:95448723-95449355;8:95444839-95444884	2:6	0.966102	1	1	0.833333	0.842105	0.857143	0.157895	0.157895	0.000879935	0.0191179
SMARCA2	29:30:32	9:2158452-2158978;9:2159814-2159909;9:2161001-2161035	28:33	0.00434783	0	0	0.157895	0.363636	0.047619	-0.157895	0.157895	3.36475e-12	1.34014e-09
UQCRH	2:3	1:46774773-46774799;1:46775569-46775716	1:4	0.972067	0.98062	0.994681	0.616327	0.855372	0.824	0.15662	0.15662	3.37508e-14	1.76217e-11
MGEA5	13:14	10:103555080-103555708;10:103553670-103553755	12:15	0.910256	0.696429	0.811765	0.942029	0.968085	0.970149	-0.15632	0.15632	1.14654e-07	1.42718e-05
NUMA1	4:5:6	11:71779151-71779277;11:71773635-71773732;11:71752005-71752132	3:7	0.0120482	0.0333333	0	0.0422535	0.184783	0.168	-0.155952	0.155952	0.000104488	0.00392008
SDCCAG8	2:3:4:5:6:7:8:9:10:11:12:13	1:243433407-243433559;1:243434280-243434365;1:243437845-243437958;1:243449574-243449699;1:243456393-243456521;1:243456701-243456796;1:243468015-243468079;1:243468314-243469386;1:243471291-243471479;1:243480057-243480195;1:243481339-243481803;1:243493842-243493994	1:14	1	1	1	1	0.844444	0.783784	0.155556	0.155556	0.000699399	0.0164119
DENND3	11:12	8:142170731-142170886;8:142173432-142173528	9:14	0.962963	0.910256	0.949686	1	0.795455	0.730769	0.154231	0.154231	0.00125465	0.0246535
BRF1	4:5:6:7:8:9	14:105739058-105739231;14:105722855-105722886;14:105718844-105718916;14:105715486-105715741;14:105713203-105714777;14:105707602-105707751	3:10	1	1	1	0.809524	0.846154	0.92	0.153846	0.153846	0.000300263	0.00834873
TRMT2B	2:3:4:5	X:100306633-100306722;X:100306240-100306355;X:100297031-100297301;X:100296306-100296360	1:6	0.88	0.846154	0.690476	1	1	0.894737	-0.153846	0.153846	1.121e-05	0.000668897
CADM1	9:10	11:115069126-115069158;11:115061608-115061661	8:11	0.1	0.0571429	0.0431655	0.333333	0.176471	0.210526	-0.153383	0.153383	0.00311365	0.0476582
CYP20A1	2:3	2:204110569-204110618;2:204111478-204111644	1:4	0.931034	0.958763	0.896226	0.76	0.778626	0.864583	0.152409	0.152409	0.000176684	0.00581604
OFD1	13:14	X:13770823-13771560;X:13773270-13773361	12:15	0.96875	1	0.984615	0.833333	0.880952	0.8	0.151282	0.151282	1.05959e-05	0.000638335
RAB40C	5:6	16:667208-667268;16:668200-668260	4:7	0.877551	1	0.984127	0.592593	0.833333	0.859375	0.150794	0.150794	1.73115e-05	0.000965537
PGAP1	21:22	2:197735665-197735703;2:197729711-197729804	20:23	0.981308	1	0.950413	NA	0.891892	0.769231	0.150747	0.150747	2.15092e-06	0.000177319
FAM65A	2:3	16:67563540-67563762;16:67571365-67571500	1:4	0.0338983	0.146341	0.12963	0.208333	0.37037	0.28	-0.15037	0.15037	0.00137929	0.0264542
MTA1	3:4:5	14:105911755-105911848;14:105912004-105912189;14:105915696-105915746	2:6	0.9	0.983471	1	0.833333	0.830189	0.906667	0.150138	0.150138	0.000840234	0.018493
RPAIN	6:7	17:5329556-5329619;17:5331391-5331531	5:9	0.965517	0.99	0.82243	0.892256	0.815436	0.782828	0.150081	0.150081	0.00246182	0.0399475
THADA	18:19	2:43787373-43787524;2:43783484-43783694	17:20	0.96	0.973214	0.968504	0.821429	0.891892	0.813953	0.147075	0.147075	6.90031e-08	9.46702e-06
STAG1	5:6:7	3:136310287-136310391;3:136305644-136305768;3:136287607-136287703	4:8	0.911111	0.933333	0.909091	0.698113	0.764706	0.833333	0.146405	0.146405	0.00140945	0.0268681
ACBD5	7:8	10:27512136-27512168;10:27509302-27509393	6:9	0.0327869	0.0185185	0.0147059	0.164384	0.0978261	0.193548	-0.145865	0.145865	4.06239e-06	0.000297107
MTAP	6:7:8:9	9:21854630-21854869;9:21859285-21859424;9:21861975-21865967;9:21931007-21931646	5:10	0.854167	0.720588	0.859375	1	1	1	-0.145833	0.145833	0	0
ZNF295	2:3:4	21:43429576-43429706;21:43423006-43423070;21:43422459-43422672	1:5	0.2	0.159574	0.191489	0.0555556	0.0461538	0.0133333	0.145336	0.145336	0.00113308	0.0228758
GABPB2	3:4	1:151060946-151060993;1:151062882-151063049	2:5	0.944444	0.958333	0.869565	0.575	0.815789	0.8	0.144444	0.144444	0.000897612	0.0193649
PGM3	9:10	6:83889529-83889686;6:83888392-83888475	8:11	0.967742	0.9625	0.987013	0.916667	0.809524	0.823529	0.144213	0.144213	0.00125988	0.0247188
LST1	5:6	6:31555328-31555510;6:31555721-31555743	4:7	0.0441176	0.101124	0.0512821	0.153846	0.195122	0.269231	-0.14384	0.14384	0.000122364	0.0044329
ARMC8	2:3	3:137907243-137907372;3:137928659-137928735	1:4	0.869565	0.818182	0.84375	0.661765	0.7	0.818182	0.14375	0.14375	0.00144906	0.0274561
CSDE1	2:3	1:115292442-115292828;1:115284148-115284294	1:4	0.975124	0.924883	0.889503	0.781955	0.755245	0.811475	0.142928	0.142928	1.07903e-11	3.61733e-09
USP3	2:3:4:5:6	15:63821213-63821365;15:63824846-63824906;15:63826002-63826117;15:63829224-63829355;15:63834254-63834391	1:7	1	1	1	0.857143	0.92	0.733333	0.142857	0.142857	0.0016768	0.0303341
DCLRE1C	3:4	10:14989524-14989608;10:14987434-14987564	2:5	0.0769231	0.108696	0.0294118	0.204082	0.21875	0.276596	-0.141827	0.141827	0.000788925	0.0178096
DPP8	19:20	15:65748050-65748179;15:65746601-65746753	18:21	0.681818	0.651685	0.635417	0.826923	0.793103	0.780488	-0.141418	0.141418	0.000950898	0.0200821
VASH2	6:9	1:213140456-213142542;1:213145922-213146303	5:10	0.987013	0.971014	0.992126	0.709677	0.846154	0.914286	0.140859	0.140859	3.92241e-08	5.85124e-06
OBSCN	86:87	1:228543852-228544045;1:228547298-228548951	85:88	NA	1	0.631579	NA	0.913043	1	-0.140732	0.140732	0.00189208	0.0328988
ZCCHC8	6:7	12:122968007-122968110;12:122967826-122967891	5:8	0.955556	0.973404	0.975904	0.833333	0.709924	0.884211	0.140071	0.140071	7.71964e-07	7.3282e-05
GOSR1	9:10	17:28822444-28822600;17:28837898-28837927	8:11	0.911765	0.863014	0.90625	0.837209	0.767123	0.71831	0.139127	0.139127	0.000827148	0.0183122
BID	3:4:5	22:18256376-18256784;22:18232871-18232940;22:18226569-18226779	2:6	0.827434	0.938776	0.973822	0.825806	0.7	0.8	0.138776	0.138776	0.000165193	0.0055545
HDLBP	2:3	2:242212451-242212532;2:242212176-242212301	1:4	0.0660592	0.243655	0.138686	0	0	0	0.138686	0.138686	1.01823e-10	2.65813e-08
MAPK13	8:9	6:36104656-36104727;6:36106142-36106221	7:10	0.978261	0.980645	0.981707	0.789474	0.894737	NA	0.13854	0.13854	0.00028504	0.00800839
PPP1R12A	15:16	12:80199946-80200113;12:80199372-80199548	14:17	0.97546	0.962025	0.937888	0.823529	0.837838	0.7	0.138496	0.138496	2.61445e-11	7.92601e-09
EML2	9:10	19:46141763-46141892;19:46137580-46137729	8:11	1	0.958904	0.983051	0.909091	0.84507	0.788462	0.13798	0.13798	5.20635e-06	0.000357148
YTHDC2	4:5	5:112860678-112860874;5:112862283-112862482	2:6	0.803419	0.662791	0.633333	0.597484	0.517442	0.525974	0.136817	0.136817	0.00075548	0.017233
C18orf45	2:3	18:21010595-21010641;18:21001331-21001408	1:4	0.830508	0.863636	0.875	1	1	1	-0.136364	0.136364	0.000543246	0.0134886
ACAD11	10:11	3:132338312-132338389;3:132337478-132337616	9:12	1	1	1	0.863636	0.878788	0.727273	0.136364	0.136364	1.09698e-11	3.61733e-09
KRAS	3:4	12:25386769-25388160;12:25380168-25380346	2:5	1	1	1	0.881356	0.823529	0.863636	0.136364	0.136364	3.72644e-06	0.000277945
FNTB	3:4:5:6	14:65392725-65392798;14:65398856-65401913;14:65410017-65411309;14:65453440-65453815	2:7	0.992754	1	1	0.94964	0.854369	0.863636	0.136364	0.136364	5.86505e-10	1.21142e-07
ST3GAL4	12:13	11:126283400-126283543;11:126283856-126284531	11:14	0.947368	0.986301	1	0.85	0.847826	0.953488	0.136301	0.136301	0.000321225	0.00882649
TBCEL	6:7	11:120924260-120924441;11:120925761-120926017	5:8	1	1	0.982143	0.85	0.919355	0.864407	0.135593	0.135593	0.000345276	0.00931106
MTMR1	16:17	X:149919502-149919712;X:149924161-149924337	15:18	0.916667	1	0.925926	0.785714	0.809524	0.790698	0.135228	0.135228	0.001735	0.0310285
PFKFB3	2:3	10:6188279-6188459;10:6244840-6245299	1:4	0.352273	0.511905	0.591549	0.808511	0.6125	0.647059	-0.135154	0.135154	0.00170986	0.0306666
WASH3P	3:5:6:7	15:102506273-102506426;15:102510878-102512252;15:102512611-102512664;15:102512786-102512897	1:8	1	1	1	0.864865	0.973684	0.848485	0.135135	0.135135	2.62587e-06	0.000209135
CFLAR	2:3	2:201983262-201983624;2:201994452-201994869	1:4	0.997543	0.996942	0.996681	0.809524	0.9	0.862069	0.134873	0.134873	3.17379e-12	1.32415e-09
IFNGR2	2:3	21:34783142-34783198;21:34787195-34787327	1:4	0.95814	0.996032	0.995169	0.764706	1	0.860465	0.134704	0.134704	1.83468e-07	2.12868e-05
SAP30BP	3:4	17:73667896-73667943;17:73686751-73686852	2:5	0.802083	0.835052	0.83908	0.969697	0.948718	1	-0.134645	0.134645	6.97368e-07	6.79157e-05
AKNA	2:3	9:117156637-117156685;9:117150140-117150361	1:4	0.761905	0.866667	1	1	1	1	-0.133333	0.133333	2.05765e-07	2.32985e-05
RG9MTD3	3:4	9:37762574-37762682;9:37763626-37763862	2:5	1	1	1	0.875	0.777778	0.866667	0.133333	0.133333	0.000597329	0.0145621
ANKRD28	2:3:4	3:15839478-15839692;3:15837903-15838335;3:15836730-15836813	1:5	1	1	1	0.901961	0.854167	0.866667	0.133333	0.133333	1.50875e-05	0.000867232
SOCS4	2:3	14:55494345-55494476;14:55498581-55498709	1:4	0.24	0.175439	0.22314	0.123377	0.0913462	0.0564972	0.131794	0.131794	8.61626e-05	0.00340563
USP28	2:3	11:113724980-113725057;11:113723219-113723355	1:4	1	1	1	0.868421	0.891892	0.836735	0.131579	0.131579	3.83689e-07	3.96254e-05
FOXP1	15:17:18	3:71113975-71114074;3:71102787-71102924;3:71101688-71101777	14:19	0.946237	0.936842	1	1	0.714286	0.814815	0.131422	0.131422	0.00102867	0.0213569
FAM92A1	7:8	8:94730903-94731016;8:94736738-94736823	6:9	0.891304	0.887097	0.925926	0.766667	0.76	0.733333	0.131304	0.131304	0.00214602	0.0359827
RIPK1	6:7	6:3082781-3082894;6:3083319-3083547	5:8	0.973684	0.92	0.818182	0.789474	0.904762	0.481481	0.130526	0.130526	0.00107978	0.0221992
MCM8	11:12:13	20:5952653-5952683;20:5953222-5953372;20:5953702-5953842	10:14	0.987654	1	0.955882	0.80916	0.901408	0.857143	0.130511	0.130511	1.55688e-05	0.000886762
RSRC2	2:3	12:123007346-123007379;12:123006690-123006846	1:4	1	1	1	0.818182	0.869565	1	0.130435	0.130435	0.00152925	0.0284117
AC010522.1	2:4:5	19:58331862-58331917;19:58350391-58350517;19:58352206-58353162	1:7	0.655172	0.555556	0.392157	0.682927	0.685714	0.787234	-0.130159	0.130159	0.00307498	0.0474137
ODF2	7:8	9:131222437-131222578;9:131222792-131222945	6:9	0.78	0.9375	0.870968	1	1	0.971429	-0.129032	0.129032	2.55024e-05	0.00130611
HDAC10	8:9	22:50687532-50687597;22:50687260-50687319	7:10	1	1	1	0.871795	0.92	0.820513	0.128205	0.128205	0.000187032	0.00602994
MAPK12	23:24	22:50687532-50687597;22:50687260-50687319	22:25	1	1	1	0.871795	0.92	0.820513	0.128205	0.128205	0.000187032	0.00602994
FAHD2A	2:3:4:5:6	2:96071025-96071150;2:96071298-96071551;2:96072689-96072905;2:96076275-96076334;2:96076612-96076774	1:7	0.988764	1	1	0.963636	0.873016	0.846154	0.126984	0.126984	0.000156718	0.00531709
RAD51L3	5:6:7	17:33443878-33444056;17:33434385-33434466;17:33434007-33434141	4:8	1	0.941176	0.96	0.884615	0.714286	0.833333	0.126667	0.126667	3.71608e-05	0.00175496
GNPAT	2:3	1:231386707-231386889;1:231393968-231394055	1:4	0.90411	0.925926	0.87037	0.650602	0.842105	0.777778	0.126332	0.126332	0.000338019	0.00916797
NCAPG2	27:28	7:158444985-158445172;7:158443524-158443664	26:29	0.972603	1	1	0.810811	0.957627	0.875	0.125	0.125	0.000480598	0.0122569
NSUN6	2:3	10:18937419-18937574;10:18931405-18931484	1:4	1	1	1	0.871429	0.897959	0.875	0.125	0.125	1.99638e-05	0.00108765
AASDH	12:13:14	4:57211293-57211456;4:57209728-57209850;4:57209001-57209132	11:15	1	1	1	0.689655	0.894737	0.875	0.125	0.125	2.62829e-05	0.00133879
C1orf9	17:18	1:172554158-172554226;1:172554998-172555088	16:19	0.890411	0.965217	0.905512	0.912281	0.780952	0.695122	0.124559	0.124559	0.000821436	0.0182502
AFTPH	7:8	2:64806620-64806680;2:64808324-64808407	6:9	0.885246	0.920455	0.954545	0.814815	0.795918	0.75	0.124536	0.124536	0.00324775	0.0492296
VPS53	9:10	17:535984-536081;17:534790-534868	8:11	1	1	1	0.972222	0.8	0.878049	0.121951	0.121951	8.64877e-06	0.000536509
SLC7A6	4:5	16:68300496-68300624;16:68307721-68307807	3:6	1	1	1	0.918919	0.878788	0.877551	0.121212	0.121212	2.64769e-05	0.00134503
DCAF17	9:10	2:172314481-172314585;2:172314882-172314987	8:11	0.833333	0.9	0.845238	0.655172	0.72549	0.757576	0.119748	0.119748	0.000127552	0.00456818
PDLIM7	9:10	5:176917247-176917594;5:176916772-176917032	8:11	1	0.969697	0.963636	NA	0.9	0.8	0.119697	0.119697	0.000634738	0.0152858
CD47	9:10	3:107769425-107769449;3:107768466-107768498	8:11	0.166667	0.112069	0.174312	0.221854	0.284722	0.375566	-0.118056	0.118056	7.78989e-05	0.00314879
BCL2L11	2:3:4:6	2:111881310-111881451;2:111881627-111881716;2:111886204-111886423;2:111902065-111902097	1:7	1	1	0.9375	0.9375	0.861111	0.882353	0.117647	0.117647	0.0021358	0.0358433
INPP5K	2:3	17:1419182-1419412;17:1418721-1418879	1:4	0.155844	0.182927	0.114583	0.0576923	0.025641	0.0384615	0.117383	0.117383	0.000231552	0.00707146
DCP2	2:3:4	5:112319671-112320347;5:112321532-112321683;5:112327818-112327945	1:5	1	0.981132	0.992248	0.83432	0.875502	0.879518	0.116746	0.116746	2.6454e-10	6.13863e-08
PK4P	2:3	2:159313967-159314819;2:159389692-159389828	1:4	1	1	1	0.8	0.884615	1	0.115385	0.115385	0.000573346	0.014124
FDXACB1	9:10	11:111741498-111742004;11:111740955-111741093	8:11	1	1	1	0.916667	0.884615	0.864865	0.115385	0.115385	0.000663448	0.0158161
LRRCC1	5:6:7	8:86027335-86027510;8:86027610-86027819;8:86035648-86035841	4:8	1	1	1	0.858974	0.885057	0.95082	0.114943	0.114943	2.89248e-05	0.00144979
BANP	15:16	16:88098873-88098938;16:88104679-88105535	14:17	0.173913	0.168675	0.225	0.0909091	0.0361446	0.0597015	0.114212	0.114212	0.00116879	0.0234457
NEDD1	3:4:5:6	12:97303530-97303673;12:97306501-97306595;12:97311399-97311515;12:97313763-97313903	2:7	0.985294	0.901639	1	0.925532	0.857143	0.871287	0.114007	0.114007	0.00212633	0.0357482
UBAP2	8:9	9:33973181-33973235;9:33971649-33971752	7:10	0.931624	0.955556	0.95098	0.837037	0.861111	0.808383	0.113943	0.113943	1.84804e-05	0.00102466
FOXN2	2:3	2:48555700-48555841;2:48573340-48573890	1:4	1	1	1	0.910256	0.886364	0.821782	0.113636	0.113636	1.75173e-10	4.27605e-08
NDUFB5	2:3	3:179332740-179332847;3:179333771-179333837	1:4	0.909091	0.903896	0.898268	0.722656	0.809917	0.790698	0.113198	0.113198	5.05582e-08	7.25414e-06
LETMD1	5:6:7	12:51447561-51447643;12:51449618-51449804;12:51449927-51450028	4:8	0.857143	0.847059	0.7	0.96	0.9	1	-0.112941	0.112941	0.00272362	0.0430195
RANBP3	2:3:4:5:6	19:5957929-5957984;19:5951404-5951607;19:5941810-5941846;19:5941632-5941718;19:5935696-5935850	1:7	0.932203	0.983051	0.953488	0.864865	0.840909	0.769231	0.112579	0.112579	0.000221837	0.0068355
SLC35B1	3:4	17:47784705-47784806;17:47784327-47784430	2:5	0.877551	0.88785	0.897638	1	1	1	-0.11215	0.11215	1.74285e-07	2.06029e-05
PHF3	2:3:4:5	6:64346386-64346727;6:64356432-64356700;6:64388729-64388921;6:64389901-64390062	1:6	1	0.897436	0.897436	0.913043	0.785714	0.708333	0.111722	0.111722	0.0014238	0.0270847
AASDH	2:3	4:57250236-57250507;4:57248643-57248763	1:4	1	1	1	0.888889	0.826087	0.977273	0.111111	0.111111	0.000744067	0.0170763
RXRB	2:3	6:33168019-33168449;6:33166946-33167193	1:4	0.727273	0.888889	1	1	1	1	-0.111111	0.111111	0.000114141	0.00419023
RAD17	3:4:5:6	5:68665887-68666111;5:68666862-68666998;5:68667281-68667384;5:68667861-68668044	2:7	1	0.888889	0.619048	1	1	1	-0.111111	0.111111	4.73271e-06	0.000335348
GIT1	8:9	17:27905980-27906006;17:27905749-27905797	7:10	1	1	1	0.929825	0.8125	0.888889	0.111111	0.111111	4.58197e-05	0.00207371
C16orf35	3:4:5:6	16:180521-180590;16:174936-175066;16:169125-169256;16:167300-167374	2:7	0.878049	0.904762	0.970149	0.868421	0.794118	0.676471	0.110644	0.110644	0.00109686	0.0223123
MEMO1	11:12	2:32117061-32117203;2:32108455-32108531	10:13	0.977612	0.955752	0.930233	0.977444	0.756944	0.845238	0.110514	0.110514	0.00204994	0.034996
STAT2	16:17:18	12:56742947-56743045;12:56742708-56742843;12:56742536-56742588	15:19	1	0.992188	0.990196	0.882353	0.966667	0.660377	0.109835	0.109835	3.18551e-10	7.16464e-08
GMPR2	4:5	14:24702685-24702804;14:24703313-24703447	3:6	0.948718	0.891304	0.860465	1	1	1	-0.108696	0.108696	1.72433e-06	0.000152162
RAB3GAP1	5:6:7	2:135847226-135847442;2:135848568-135848700;2:135851185-135851263	3:8	1	1	0.979167	0.960784	0.888889	0.892308	0.107692	0.107692	1.47166e-05	0.000848509
MFF	8:9:10	2:228207461-228207535;2:228211942-228212100;2:228217230-228217289	7:11	0.189189	0.116981	0.196078	0.0629371	0.0874525	0.0816327	0.107557	0.107557	7.52001e-09	1.32835e-06
NEDD1	3:4	12:97303530-97303673;12:97306501-97306595	2:5	0.791667	0.979592	0.824561	0.588889	0.745283	0.717391	0.10717	0.10717	2.69826e-05	0.00136702
PXK	19:20	3:58406263-58406295;3:58409188-58409221	18:21	0	0	0.05	0	0.214286	0.107143	-0.107143	0.107143	0.00125524	0.0246535
CXorf23	4:5:6:7	X:19973509-19973684;X:19971896-19972010;X:19971106-19971169;X:19968871-19968986	3:8	1	1	1	0.894737	0.827586	1	0.105263	0.105263	0.00318515	0.0484227
AP3S1	5:6	5:115230784-115230855;5:115234346-115234486	4:7	0.956044	0.948052	0.958333	0.856354	0.851064	0.802632	0.10498	0.10498	0.000864988	0.0189003
AFMID	3:4	17:76193227-76193641;17:76198580-76198684	2:5	0.957447	0.944444	1	0.942308	0.853659	0.688889	0.103788	0.103788	0.000420639	0.0109053
C6orf89	4:5	6:36853636-36853804;6:36862280-36862379	3:6	0.896552	0.973684	0.666667	0.96875	1	1	-0.103448	0.103448	0.000331269	0.00905018
RNF138	3:4	18:29691717-29691882;18:29693708-29693823	2:5	0.936782	0.967742	0.973684	0.864583	0.830116	0.904306	0.103159	0.103159	4.34204e-06	0.000315108
SOLH	3:4	16:586029-586142;16:587134-589857	2:5	0.0574713	0.148148	0.136364	0.23913	0.0980392	0.326923	-0.102767	0.102767	0.00188407	0.0328506
TMUB2	2:3	17:42264719-42265111;17:42265275-42265377	1:4	0.918919	1	0.948718	0.846154	0.904762	0.73913	0.102564	0.102564	0.00187051	0.0327599
IFRD2	8:9	3:50326878-50327059;3:50326686-50326791	7:10	1	1	1	0.957143	0.898305	0.809524	0.101695	0.101695	4.61427e-08	6.72325e-06
ERI3	2:3	1:44818522-44818597;1:44804717-44804994	1:4	0.834711	0.87	0.904255	0.811111	0.74	0.769231	0.100769	0.100769	0.00269488	0.0427451
WIZ	5:6	19:15543245-15543341;19:15541823-15541993	3:7	0.90566	0.785714	0.9	1	1	0.939394	-0.1	0.1	5.19907e-05	0.00226208
DHRS4	5:6	14:24434971-24435041;14:24435141-24435192	4:7	0.814815	0.9	0.942308	1	1	1	-0.1	0.1	2.24809e-12	1.00607e-09
SLC7A6	5:6:7	16:68307721-68307807;16:68308594-68309152;16:68321226-68321338	4:8	0.923077	0.9	0.88	1	1	1	-0.1	0.1	0.000323243	0.00885667
KLHL20	10:11	1:173743444-173743577;1:173744773-173744981	9:12	1	1	1	0.782609	0.944444	0.9	0.1	0.1	0.000455282	0.0116746
RALGAPA2	2:3	20:20661335-20661445;20:20656880-20656932	1:4	1	1	0.939759	0.9	0.929825	0.896552	0.1	0.1	0.0028547	0.0447141

## Sheet: 7
Events	Pvalue<=0.05 & deltaPSI>=10%	ALL
exon skipping	1277	38020
acceptor	598	77141
donor	728	55293
mutually exclusive	29	268
multiple exons skipping	559	31669

## Sheet: 8
gene_symbol	exon_skipped	coordonnees	exons_flanquants	psi_Myc_HBZ	psi_Myc_HBZ	psi_Myc_HBZ	psi_Myc_HBZ	psi_Jurkat_CTL	psi_Jurkat_CTL	psi_Jurkat_CTL	deltaPSI	valeur abs deltaPSI	pvalue_glm	pvalue_corrigee_glm
HDAC7	10	12:48189689-48189799	9:11	0.275676	0.315789	0.221154	0.223577	0.876897	0.688525	0.857909	-0.608282	0.608282	0	0
HERC2P9	21	15:28900641-28900837	20:22	0.117647	0.225806	0.177778	0.0833333	0.840909	0.586207	0.722222	-0.57451	0.57451	0	0
FMNL3	26	12:50040422-50040536	25:27	0.123077	0.205479	0.0806452	0.0243902	0.666667	0.765625	0.560976	-0.564806	0.564806	0	0
ACIN1	4	14:23559191-23559310	3:5	0.186475	0.2	0.209544	0.211832	0.734463	0.540299	0.725543	-0.520772	0.520772	0	0
TRPT1	7	11:63991572-63991685	6:8	0.392	0.418182	0.351648	0.398936	0.912134	0.765625	0.923497	-0.516666	0.516666	0	0
BAHCC1	9	17:79413764-79413856	8:10	0.441176	0.306122	0.326923	0.392857	0.784615	0.875	0.886364	-0.51511	0.51511	4.71401e-13	4.62142e-11
C1orf89	3	1:16559388-16559512	2:4	0.512195	0.355556	0.277778	0.303571	0.770833	0.854167	0.828571	-0.499008	0.499008	1.11022e-16	1.8273e-14
C1orf52	2	1:85724618-85724744	1:3	0.238342	0.272727	0.284746	0.253695	0.75493	0.724675	0.778571	-0.491719	0.491719	0	0
PPIL3	13	2:201724848-201725154	12:14	0.785311	0.739414	0.792899	0.806962	0.303817	0.278215	0.319588	0.485288	0.485288	0	0
CLK1	5	2:201724848-201725154	4:6	0.785311	0.739414	0.792899	0.806962	0.303817	0.278215	0.319588	0.485288	0.485288	0	0
KIAA0528	27	12:22611418-22611519	26:28	0.243243	0.255319	0.214286	0.414634	0.875	0.729167	0.681818	-0.479885	0.479885	1.48246e-11	1.14559e-09
OS9	13	12:58113882-58114046	12:14	0.440114	0.495074	0.39823	0.436275	0.917986	0.811813	0.957386	-0.479791	0.479791	0	0
WDR85	3	9:140470761-140470854	2:4	0.4	0.325926	0.319149	0.455172	0.843478	0.630631	0.830986	-0.468023	0.468023	0	0
BPTF	6	17:65871672-65871860	5:7	0.166667	0.230769	0.232143	0.239669	0.805556	0.698276	0.652406	-0.46682	0.46682	0	0
ROBO3	19	11:124747057-124747080	18:20	0.241758	0.283333	0.141593	0.147541	0.521368	0.661417	0.705882	-0.466768	0.466768	0	0
PTPRC	4	1:198663147-198663269	3:5	0.114286	0.052459	0.102041	0.102564	0.5625	0.327273	0.636364	-0.460198	0.460198	7.21354e-08	2.52773e-06
OBFC2A	4	2:192547218-192547321	3:5	0.119497	0.0916031	0.0531915	0.160494	0.641026	0.56383	0.553846	-0.45828	0.45828	0	0
ALG13	14	X:110964831-110964939	13:15	0.833333	0.921053	0.96	0.970588	0.419355	0.690909	0.484375	0.456151	0.456151	8.21565e-15	1.11957e-12
CASK	19	X:41416285-41416353	18:20	0.645161	0.692308	0.785714	0.90625	NA	0.4	0.166667	0.455678	0.455678	2.87797e-08	1.11882e-06
PRDM8	5	4:81117167-81117278	4:6	0.588235	0.133333	0.185185	0.185185	0.638298	0.438596	0.753247	-0.453113	0.453113	6.07271e-06	0.000131334
LRRFIP2	20	3:37132958-37133029	19:21	0.290476	0.383333	0.239264	0.295337	0.651639	0.745614	0.8875	-0.452708	0.452708	0	0
CAPN7	17	3:15287033-15287178	16:18	0.972222	0.982456	0.964286	0.901961	0.517442	0.570552	0.454545	0.450812	0.450812	0	0
CEP164	19	11:117253512-117253658	18:20	0.37931	0.157895	NA	0.0869565	0.771429	0.608696	0.48	-0.450801	0.450801	4.20492e-07	1.22413e-05
FAM76B	8	11:95512242-95512299	7:9	0.146119	0.118182	0.0926829	0.12963	0.567708	0.531469	0.647436	-0.443803	0.443803	0	0
LTBP3	26	11:65307484-65307624	25:27	0.214286	0.258065	0.172414	0.183673	0.638298	0.546512	0.69863	-0.439318	0.439318	3.55271e-15	5.07798e-13
C11orf80	3	11:66523824-66523976	2:4	0.242424	0.368421	0.173913	0.64	0.73913	0.703704	0.761905	-0.433708	0.433708	2.45816e-06	5.93392e-05
TEP1	31	14:20849712-20849845	30:32	0.404255	0.275	0.394366	0.311111	0.942308	0.784946	0.769231	-0.432208	0.432208	0	0
TTLL11	3	9:124794002-124794135	2:4	0.6	0.486486	0.393939	0.461538	0.916667	0.78125	0.904762	-0.430749	0.430749	6.90131e-07	1.93074e-05
SP140	30	2:231193472-231193546	29:31	0.923729	0.757143	0.821782	0.892857	0.390476	0.431034	0.54902	0.426285	0.426285	0	0
CPNE7	15	16:89657535-89657668	14:16	0.377778	0.354839	0.392157	0.375	0.783784	0.810811	0.795455	-0.419066	0.419066	6.39395e-11	4.38415e-09
GALNT6	3	12:51784634-51784721	2:4	0.846154	0.906977	0.966667	0.954545	0.393939	0.652174	0.517241	0.41352	0.41352	2.23541e-10	1.38646e-08
DIS3	3	13:73354984-73355141	2:4	0.74	0.72381	0.836735	0.81	0.362637	0.573333	0.35443	0.412363	0.412363	0	0
RFESD	4	5:94988821-94988918	3:5	0.728155	0.666667	0.657143	0.698925	0.272727	0.428571	0.253012	0.410068	0.410068	4.77396e-14	5.67206e-12
DCLRE1C	8	10:14978537-14978592	7:9	0.454545	0.34375	0.4375	0.480769	0.878049	0.811321	0.854167	-0.408144	0.408144	1.11022e-16	1.8273e-14
PPARA	11	22:46615709-46615911	10:12	0.3	0.282051	0.25	0.459459	0.760331	0.666667	0.698795	-0.40777	0.40777	2.13607e-13	2.28127e-11
BTBD3	5	20:11899734-11899824	3:7	0.491071	0.526316	0.490196	0.514851	0.89916	0.900901	0.917355	-0.397939	0.397939	0	0
FAM13A	12	4:89726162-89726203	11:13	0.875	0.869565	0.9	0.904762	0.40625	0.515625	0.490196	0.397304	0.397304	3.69067e-11	2.63263e-09
NKTR	6	3:42661508-42661535	5:7	0.178218	0.197531	0.181818	0.213333	0.582418	0.544118	0.703704	-0.392743	0.392743	0	0
ANKRD9	2	14:102974978-102975189	1:3	0.231788	0.349398	0.391304	0.308511	0.812227	0.665049	0.720207	-0.391253	0.391253	0	0
DOPEY1	2	6:83806450-83806542	1:3	0.622222	0.678571	0.52	0.627907	0.236842	0.3125	0.214286	0.388222	0.388222	6.2782e-10	3.56265e-08
PACSIN2	13	22:43272894-43273016	12:14	0.93007	0.931507	0.972441	0.966418	0.564417	0.70991	0.523888	0.384545	0.384545	0	0
OBSCN	53	1:228495812-228496084	52:54	NA	0.521739	0.576923	0.8	0.963636	0.911111	0.960784	-0.383861	0.383861	7.72026e-10	4.33566e-08
ARHGEF12	12	11:120300421-120300540	11:13	0.645833	0.6625	0.527778	0.592593	1	0.766667	1	-0.380787	0.380787	1.34823e-09	7.24009e-08
DHX34	13	19:47880208-47880246	12:14	0.28125	0.406977	0.308057	0.354167	0.709402	0.606557	0.774775	-0.37829	0.37829	0	0
SREBF2	20	22:42295241-42295557	19:21	0.916667	1	1	0.918367	0.804598	0.523077	0.581818	0.377365	0.377365	8.75944e-09	3.86799e-07
GOLIM4	7	3:167758574-167758657	6:8	0.0875	0.109091	0.0555556	0.117021	0.444444	0.474747	0.495868	-0.376452	0.376452	0	0
TUBG2	5	17:40814991-40815078	4:6	0.674419	0.666667	0.388889	0.473684	0.977528	0.943662	0.944444	-0.374269	0.374269	1.66533e-15	2.4259e-13
OBSCN	46	1:228486960-228487223	45:47	NA	0.45	0.4	0.448276	0.928571	0.7	0.821918	-0.373642	0.373642	5.1643e-08	1.88252e-06
LCORL	7	4:17882247-17886375	6:8	0.567568	0.6	0.386364	0.333333	0.0970874	0.177419	0.106383	0.370583	0.370583	4.31332e-10	2.51137e-08
SREBF2	21	22:42296024-42296126	20:22	0.635135	0.5	0.394366	0.534884	0.8875	0.891089	0.878788	-0.370058	0.370058	1.49629e-11	1.15394e-09
ANKMY1	7	2:241465646-241465862	6:8	0.133333	0	0.176471	0.0625	0.65	NA	0.285714	-0.36994	0.36994	2.81029e-05	0.000489822
ZNF611	2	19:53233084-53233258	1:4	0.837838	0.790698	0.73913	0.8	NA	0.307692	0.55	0.366503	0.366503	9.86304e-08	3.33921e-06
AFMID	6	17:76200737-76200822	5:7	0.333333	0.381818	0.314815	0.351648	0.707071	0.701923	0.72	-0.36458	0.36458	2.38698e-14	3.01505e-12
KLHL20	2	1:173684704-173684793	1:3	0.257143	0.308642	0.377358	0.315217	0.716981	0.463768	0.673913	-0.361983	0.361983	1.37755e-08	5.80006e-07
LY96	2	8:74917022-74917120	1:3	0.875	0.809524	0.882353	0.925926	0.518519	0.580645	0.414634	0.360158	0.360158	3.25268e-09	1.58751e-07
ARNTL2	4	12:27529279-27529320	3:5	0.5	0.0714286	NA	0.608696	0.266667	0.142857	0.0769231	0.357143	0.357143	0.000162577	0.00215673
SLC35E2	2	1:1675690-1676107	1:3	0.722222	0.585366	0.354839	0.676471	0.261538	0.470588	0.279412	0.351506	0.351506	2.58522e-05	0.000456527
CNTNAP1	10	17:40840894-40841065	9:11	0.575342	0.6	0.609756	0.56338	0.975309	0.863636	0.938462	-0.35079	0.35079	5.55112e-16	8.44214e-14
WDR85	5	9:140470161-140470344	4:6	0.197802	0.255319	0.211538	0.216495	0.716418	0.52	0.56383	-0.349813	0.349813	0	0
DCUN1D2	5	13:114117055-114117206	4:6	0.445652	0.414634	0.651163	0.64	0.180851	0.416667	0.193878	0.348949	0.348949	6.87978e-08	2.43094e-06
SMEK2	12	2:55805383-55805478	11:13	0.699029	0.70229	0.665289	0.6	0.336323	0.498039	0.285714	0.345836	0.345836	7.85506e-11	5.2952e-09
ZNF438	3	10:31273298-31273355	1:4	0.769231	0.733333	NA	0.8	0.444444	0.368421	0.424242	0.344988	0.344988	0.000304815	0.00368024
ANKRD10	4	13:111555823-111555886	3:5	0.304348	0.419355	0.583333	0.521739	0.128205	0.342857	0.0967742	0.342342	0.342342	6.11345e-05	0.000940264
CCDC45	5	17:62512841-62512946	4:6	0.6125	0.627451	0.55914	0.514563	0.123288	0.315789	0.246154	0.339666	0.339666	1.29396e-12	1.17414e-10
HNRPDL	8	4:83346716-83346820	7:9	0.100907	0.14234	0.0996871	0.117122	0.447928	0.285182	0.475054	-0.338914	0.338914	0	0
PLSCR3	6	17:7296463-7296683	5:7	0.441805	0.514673	0.51	0.626039	0.857881	0.722826	0.851211	-0.338875	0.338875	5.58154e-12	4.68455e-10
MRPL55	3	1:228296138-228296175	2:4	0.28012	0.313653	0.319149	0.433692	0.65493	0.505435	0.666667	-0.338529	0.338529	6.27904e-09	2.87973e-07
ASXL1	6	20:30959581-30959677	5:7	0.128492	0.15873	0.148438	0.154412	0.451613	0.488372	0.505376	-0.336947	0.336947	0	0
NAB2	6	12:57487190-57487381	5:7	0.513514	0.461538	0.777778	0.612903	0.882353	0.964286	0.9	-0.336792	0.336792	2.30507e-07	7.1251e-06
DLGAP5	19	14:55615312-55615402	18:20	0.11236	0.124	0.0556901	0.082243	0.537143	0.318841	0.433925	-0.336624	0.336624	0	0
CRAMP1L	15	16:1716074-1716178	14:16	0.380531	0.353846	0.381818	0.238095	0.901099	0.703297	0.686869	-0.336108	0.336108	0	0
HPS1	10	10:100189548-100189646	9:11	0.313131	0.322917	0.351852	0.234375	0.621212	0.653846	0.678161	-0.335822	0.335822	7.88258e-13	7.40094e-11
NEK1	18	4:170476871-170477002	17:19	0.28	0.246914	0.307692	0.408451	0.678571	0.627451	0.573333	-0.333605	0.333605	1.20313e-08	5.15123e-07
PEA15	3	1:160178254-160178455	2:4	0.391304	0.303571	0.285714	0.26087	0.555556	0.7	NA	-0.333135	0.333135	1.42294e-06	3.66533e-05
ATE1	9	10:123658356-123658484	8:10	0.380282	0.432099	0.680851	0.648649	0.313725	0.208333	0.126214	0.33204	0.33204	1.39862e-09	7.48952e-08
FANCA	11	16:89864764-89865487	10:12	0.540816	0.586538	0.434783	0.376238	0.9	0.674419	0.817391	-0.329592	0.329592	1.72307e-12	1.52706e-10
SS18	11	18:23615795-23615887	10:12	0.346604	0.475	0.387368	0.370909	0.691589	0.707965	0.728625	-0.328826	0.328826	0	0
LY9	7	1:160786384-160786653	5:8	0.42	0.333333	0.25641	0.288462	0.639535	0.666667	0.417476	-0.328637	0.328637	6.88333e-06	0.000146531
CLCN6	12	1:11888515-11888681	11:13	0.55	0.37037	0.489362	0.507937	0.814815	0.842857	0.826667	-0.328018	0.328018	2.9976e-15	4.33342e-13
ZNF207	10	17:30693684-30693776	9:11	0.167866	0.241003	0.180212	0.194514	0.516	0.446328	0.515306	-0.327943	0.327943	0	0
AKAP9	20	7:91671360-91671500	19:21	0.655629	0.692737	0.634831	0.708861	1	0.93617	1	-0.325817	0.325817	0	0
BCORL1	6	X:129158965-129159354	5:7	0.966667	0.917293	0.88806	0.907801	0.521277	0.7125	0.586957	0.325591	0.325591	0	0
TMEM175	4	4:942199-942403	3:5	0.214286	0.326087	0.3	0.3125	0.631579	0.55	0.75	-0.325329	0.325329	9.20313e-08	3.14378e-06
FAM193B	7	5:176958954-176959201	6:8	0.492958	0.513889	0.477273	0.477612	0.951613	0.757576	0.810606	-0.325321	0.325321	1.21014e-14	1.60873e-12
SEC24B	5	4:110402833-110402937	4:6	0.269841	0.289157	0.283784	0.268519	0.6	0.670886	0.572816	-0.323187	0.323187	2.28295e-12	1.97268e-10
FLNB	33	3:58127585-58127656	32:34	0.59	0.485714	0.576271	0.267857	0.157895	0.234694	0.209677	0.321315	0.321315	1.52645e-06	3.90549e-05
MFF	8	2:228207461-228207535	7:9	0.511111	0.586207	0.481818	0.425926	0.141892	0.240343	0.176166	0.320299	0.320299	2.99205e-13	3.08515e-11
CDK5RAP2	20	9:123222850-123223025	19:21	0.911111	0.784483	0.836177	0.915663	0.545455	0.745856	0.553648	0.319996	0.319996	3.04392e-09	1.49136e-07
BAT2D1	34	1:171558508-171558744	33:35	0.201681	0.178423	0.144796	0.222772	0.647436	0.473988	0.509934	-0.319882	0.319882	0	0
FAM188A	5	10:15880227-15880278	4:6	0.697842	0.765517	0.686275	0.834783	0.412698	0.48	0.325	0.318981	0.318981	2.99427e-13	3.08515e-11
NFIC	10	19:3453761-3453914	9:11	0.243902	0.210526	0.263158	0.241935	0.56	0.212766	0.725	-0.317081	0.317081	0.000381743	0.00442361
C22orf25	8	22:20040883-20041074	7:9	0.694444	0.484211	0.450704	0.527778	0.822034	0.765217	0.906542	-0.31604	0.31604	5.78315e-12	4.84307e-10
AFF3	6	2:100627959-100628033	5:7	0.435897	0.473684	0.384615	0.36	0.151515	0.0952381	0.0877193	0.315018	0.315018	4.07722e-08	1.51235e-06
RERE	6	1:8674620-8674745	5:7	0.483871	0.638298	0.666667	0.472222	0.875	0.823529	0.888889	-0.313916	0.313916	7.50772e-06	0.000158316
RCOR3	13	1:211485579-211485829	12:14	0.468354	0.54878	0.434783	0.622642	0.852941	0.674699	0.821429	-0.312861	0.312861	7.93878e-10	4.44525e-08
TOR2A	2	9:130496578-130496843	1:3	0.478448	0.576687	0.44484	0.436202	0.776062	0.773438	0.704819	-0.311793	0.311793	2.60902e-13	2.72514e-11
CCDC150	13	2:197541839-197541916	12:14	0.666667	0.525	0.707317	0.625	1	0.956522	0.857143	-0.310688	0.310688	1.36961e-07	4.47359e-06
LUC7L	5	16:258600-259774	4:6	0.00934579	0.0390144	0.02849	0.0294985	0.418462	0.326154	0.338785	-0.309791	0.309791	0	0
NCAPG2	3	7:158494939-158495039	2:4	0.207792	0.275862	0.224138	0.246154	0.573333	0.41791	0.543478	-0.308332	0.308332	1.81297e-07	5.72955e-06
ZNF800	7	7:127010356-127011868	6:8	0.95	0.619048	0.846154	0.660714	0.324675	0.445783	0.49505	0.307651	0.307651	2.42965e-09	1.22028e-07
PIGG	14	4:524225-524534	13:15	0.870968	0.84507	0.861111	0.95	0.4375	0.56	0.6875	0.306039	0.306039	1.45883e-13	1.60768e-11
NAPB	3	20:23377709-23377837	2:4	0.638889	0.666667	0.448276	0.5	0.891304	0.875	0.811321	-0.305556	0.305556	6.93578e-09	3.14301e-07
ADAM33	15	20:3652781-3652976	14:16	0.8125	0.602484	0.513514	0.437956	0.868217	0.783784	0.862069	-0.30407	0.30407	7.4482e-08	2.59323e-06
NCOA1	22	2:24990948-24991004	21:23	0.472222	0.47561	0.553571	0.466667	0.777778	0.764706	0.803279	-0.303862	0.303862	5.99523e-09	2.75955e-07
PKD2	6	4:88967794-88968022	5:7	0.933333	0.736842	0.863636	0.864865	0.761905	0.511628	0.560976	0.303275	0.303275	0.000118366	0.00166245
CFLAR	6	2:202000921-202004600	5:7	0.289474	0.466667	0.441176	0.607143	0.150943	0.153846	0.0952381	0.302978	0.302978	9.26746e-09	4.07156e-07
DLEU1	2	13:50657278-50657330	1:4	0.540541	0.494382	0.434343	0.477901	0.164835	0.212996	0.184874	0.301267	0.301267	0	0
KIAA0226	3	3:197444848-197445001	2:4	0.335714	0.319018	0.371795	0.388489	0.65493	0.619403	0.696429	-0.301175	0.301175	0	0
MDC1	9	6:30675343-30676134	8:10	0.821429	0.842975	0.886792	0.858333	0.452941	0.625	0.549708	0.300947	0.300947	0	0
CELF1	3	11:47522413-47522484	1:4	0.733333	0.755556	0.813953	0.818182	0.483871	0.32	0.604167	0.300884	0.300884	1.17575e-05	0.000233309
C18orf45	9	18:20951386-20951434	8:10	0.603448	0.475	0.329114	0.495495	0.785714	0.707317	0.785714	-0.300467	0.300467	6.12059e-06	0.000132069
FGFR1	7	8:38286765-38286908	6:8	0.0425532	0.0344828	0.0204082	0.0697674	0.476923	0.252747	0.338843	-0.300325	0.300325	1.11022e-16	1.8273e-14
AC138932.1	2	16:15013102-15013285	1:3	NA	0.894737	0.7	0.695652	1	1	1	-0.3	0.3	5.72522e-08	2.06914e-06
NPIP	2	16:15013102-15013285	1:3	NA	0.894737	0.7	0.695652	1	1	1	-0.3	0.3	5.72522e-08	2.06914e-06
MAX	6	14:65544046-65544146	5:7	0.0268949	0.0404494	0.0171149	0.014862	0.43379	0.304965	0.320988	-0.298983	0.298983	0	0
RBM41	5	X:106356627-106356698	4:6	0.481481	0.506173	0.25641	0.4	0.772727	0.686047	0.738318	-0.297577	0.297577	2.81286e-11	2.03317e-09
ANKRD12	5	18:9204474-9204542	4:6	0.44	0.447761	0.37931	0.417722	0.114035	0.131868	0.205479	0.296993	0.296993	9.01572e-11	5.97174e-09
SEMA4D	22	9:91978345-91978442	21:23	0.714286	0.896552	0.692308	0.481481	NA	1	1	-0.296703	0.296703	6.25365e-06	0.000134482
FAM60A	3	12:31457916-31458066	2:4	0.86	0.876289	0.869281	0.878613	0.620253	0.556818	0.576087	0.296698	0.296698	0	0
RAD52	8	12:1035962-1036112	7:9	0.0394737	0.0379747	0.0595238	0.0795455	0.541176	0.288889	0.345679	-0.29618	0.29618	0	0
HPS4	11	22:26862017-26862070	10:12	0.581967	0.407895	0.476562	0.546218	0.15847	0.280488	0.215311	0.296079	0.296079	1.10023e-13	1.23519e-11
EZH2	12	7:148516070-148516151	11:13	0.0790816	0.061086	0.0692308	0.0668058	0.295276	0.363296	0.522124	-0.295278	0.295278	0	0
STX16	4	20:57244347-57244509	3:5	0.605634	0.638978	0.529412	0.567568	0.892608	0.856016	0.880282	-0.293681	0.293681	0	0
RBM39	3	20:34328447-34328519	2:4	0.286102	0.228997	0.282236	0.279188	0.444444	0.576691	0.573316	-0.292604	0.292604	3.03757e-13	3.12131e-11
TMC6	8	17:76120970-76121066	7:9	0.770161	0.751572	0.593886	0.584615	0.969014	0.880399	0.965217	-0.292488	0.292488	0	0
SDCCAG8	7	1:243456701-243456796	6:8	0.340426	0.507246	0.282609	0.346939	0.038961	0.0512821	0.0761905	0.2924	0.2924	3.33067e-16	5.14764e-14
ITGB4	33	17:73749846-73750055	32:34	0.611111	0.565217	0.652174	0.727273	0.340426	0.34	0.26	0.291643	0.291643	1.4678e-06	3.77066e-05
KIAA1530	13	4:1374429-1374535	12:14	0.0294118	0.0701754	0	0	0.276596	0.305556	0.307692	-0.29085	0.29085	2.52034e-11	1.83922e-09
DNAJB4	2	1:78470618-78471005	1:3	0.830508	0.676471	0.5	0.538462	0.913793	0.885714	0.897959	-0.290493	0.290493	4.03445e-05	0.000662591
ANKRD49	3	11:94230489-94231130	2:4	0.347458	0.361905	0.22314	0.285714	0.590909	0.626866	0.605263	-0.288677	0.288677	3.05126e-11	2.19882e-09
C7orf47	3	7:100033254-100033390	2:4	0.691589	0.764463	0.609848	0.651786	0.962687	0.94012	0.96	-0.288313	0.288313	0	0
ZNF81	2	X:47702049-47702167	1:3	0.205882	0.222222	0.146341	0.108108	0.508197	0.464286	0.362319	-0.288174	0.288174	1.85383e-06	4.64925e-05
SAT2	4	17:7530261-7530362	3:5	0.546667	0.48366	0.518135	0.466667	0.803448	0.647287	0.78903	-0.288132	0.288132	1.40967e-09	7.53806e-08
TJAP1	4	6:43457215-43457766	3:5	0.125	0.0833333	0.0526316	0.0512821	0.473684	NA	0.238095	-0.287907	0.287907	4.00382e-05	0.000658413
PCNXL2	3	1:233397791-233397911	2:4	0.555556	0.8	0.590909	0.615385	0.809524	0.930233	0.890909	-0.287762	0.287762	8.79588e-07	2.39727e-05
ANKRD36B	6	2:98192842-98192909	5:7	0.52	0.633333	0.62963	0.64	0.315789	0.53125	0.344828	0.286654	0.286654	0.00199056	0.0169082
MCM9	13	6:119147310-119147455	12:14	0.62963	0.682927	0.65625	0.475	1	0.928571	0.913043	-0.285632	0.285632	1.13974e-07	3.79114e-06
AC010522.1	5	19:58352206-58353162	4:7	0.9375	0.638298	0.77193	0.833333	0.28125	0.75	0.517241	0.28539	0.28539	8.6443e-06	0.000178405
AC021593.2	18	17:76093826-76093942	17:19	0.575758	0.643836	0.550725	0.671053	0.894737	0.970149	0.839286	-0.28494	0.28494	1.0457e-11	8.31745e-10
NUMA1	20	11:71723447-71723488	19:21	0.511166	0.480132	0.315476	0.367953	0.707775	0.702381	0.867435	-0.283732	0.283732	2.24412e-11	1.66318e-09
ZFYVE20	2	3:15139626-15139781	1:3	0.520548	0.378788	0.427083	0.464286	0.729323	0.699029	0.83908	-0.283639	0.283639	7.70208e-11	5.2013e-09
FRYL	18	4:48595947-48596033	17:19	0.652542	0.526667	0.54902	0.518797	0.254438	0.333333	0.22314	0.283405	0.283405	2.27126e-09	1.14985e-07
TANC2	24	17:61495668-61495768	23:25	0.967742	0.883721	1	0.818182	0.648649	NA	0.636364	0.283225	0.283225	6.47709e-05	0.00098543
PAM	24	5:102360835-102361042	23:25	0.4	0.234568	0.4	0.4	0.708543	0.682927	0.653333	-0.282927	0.282927	7.20424e-13	6.86479e-11
ZNF177	3	19:9482286-9482428	2:4	0.444444	0.521739	0.382353	0.586207	NA	0.318182	0.0833333	0.282334	0.282334	0.00365055	0.0273108
NADSYN1	12	11:71190340-71191320	11:13	0.13369	0.157895	0.184874	0.0933333	0.447619	0.294821	0.427948	-0.282155	0.282155	4.81837e-14	5.70699e-12
MON2	29	12:62959794-62959811	28:30	0.429907	0.697248	0.66129	0.666667	0.177083	0.483333	0.382166	0.281813	0.281813	0.000205826	0.00264643
MIB2	19	1:1564765-1564946	18:20	0.409669	0.453608	0.397059	0.389592	0.72296	0.684825	0.675351	-0.281461	0.281461	6.4948e-14	7.4828e-12
CROCC	4	1:17250820-17250974	3:5	0.695652	0.55	0.605263	0.823529	0.931818	0.810811	0.942857	-0.281361	0.281361	3.65573e-06	8.43904e-05
LAT2	2	7:73629152-73629340	1:3	0.5	0.7	0.785714	0.826087	0.461538	0.418182	0.571429	0.281319	0.281319	0.00370641	0.0275769
MYO5A	32	15:52630007-52630081	31:33	0.239437	0.485714	0.295455	0.255102	0.515464	0.555556	0.634615	-0.280277	0.280277	1.13245e-05	0.000225422
CLK4	7	5:178044345-178044435	6:8	0.744681	0.64	0.877551	0.794521	0.507463	0.489362	0.357895	0.280239	0.280239	5.29031e-08	1.92108e-06
ERBB2IP	23	5:65367997-65368119	22:24	0.578947	0.512195	0.425926	0.363636	0.195122	0.189655	0.172414	0.279405	0.279405	2.87554e-08	1.11882e-06
CAPN7	15	3:15282960-15283095	14:16	0.773438	0.647059	0.675325	0.55	0.382353	0.462963	0.289474	0.278839	0.278839	4.24666e-09	2.01822e-07
TSTD1	2	1:161008341-161008463	1:3	0.370155	0.432377	0.353923	0.391738	0.659561	0.656604	0.703015	-0.278614	0.278614	0	0
KIAA2026	5	9:5944871-5944960	4:6	0.966667	0.555556	0.805556	0.909091	0.552632	0.580645	0.684211	0.276678	0.276678	0.000824242	0.00832121
OSBPL7	4	17:45897095-45897148	3:5	0.733333	1	0.6875	0.714286	1	1	1	-0.27619	0.27619	1.1781e-07	3.90169e-06
PKD2	9	4:88979135-88979255	8:10	0.857143	0.727273	0.970588	0.864865	0.692308	0.555556	0.584906	0.276098	0.276098	8.94936e-06	0.000183525
PITPNM2	11	12:123484854-123485025	10:12	0.402778	0.291667	0.38	0.376471	0.653846	0.508772	0.709677	-0.275611	0.275611	1.63343e-07	5.22314e-06
RAG1AP1	3	1:155109304-155109427	2:4	0.534247	0.56	0.565854	0.560345	0.847909	0.739623	0.835391	-0.275219	0.275219	0	0
IPO11	31	5:61875228-61877275	30:32	0.125	0.0821918	0.142857	0.181818	0.166667	0.409091	0.46875	-0.275162	0.275162	0.00185394	0.0160052
GUF1	2	4:44682458-44682569	1:3	0.876106	0.884	0.878472	0.874494	0.504902	0.654255	0.602151	0.275139	0.275139	0	0
SPATA7	4	14:88859737-88859832	3:5	0.72	0.7	0.578947	0.564103	0.914286	0.791667	0.967742	-0.274812	0.274812	4.53194e-06	0.000101715
JMJD7	20	15:42135324-42135421	19:21	0.578947	0.473684	0.26087	0.181818	0.641026	0.745763	0.6	-0.273749	0.273749	2.93408e-05	0.000507755
PLA2G4B	17	15:42135324-42135421	16:18	0.578947	0.473684	0.26087	0.181818	0.641026	0.745763	0.6	-0.273749	0.273749	2.93408e-05	0.000507755
JMJD7-PLA2G4B	20	15:42135324-42135421	19:21	0.578947	0.473684	0.26087	0.181818	0.641026	0.745763	0.6	-0.273749	0.273749	2.93408e-05	0.000507755
C6orf130	5	6:41036580-41036692	4:6	0.630435	0.7	0.68	0.702422	0.963173	0.933526	0.992611	-0.273173	0.273173	0	0
DENND4C	30	9:19371754-19371818	29:31	1	0.870968	0.923077	1	0.625	0.688889	0.757576	0.27265	0.27265	8.16163e-07	2.24486e-05
ZNF558	7	19:8932118-8932286	6:8	0.446809	0.44186	0.584906	0.333333	0.728395	0.716814	0.653465	-0.27248	0.27248	8.2913e-07	2.27442e-05
NUP85	12	17:73222840-73223073	11:13	0.526316	0.133333	0.25	0.323529	0.757576	0.387097	0.558824	-0.272059	0.272059	0.00471226	0.0332147
PLEKHG2	15	19:39911589-39911636	14:16	0.768116	0.633803	0.625	0.684564	0.930435	0.902778	0.947368	-0.271251	0.271251	1.53896e-11	1.18204e-09
BCLAF1	13	6:136588167-136588313	12:14	0.557989	0.544605	0.564279	0.614362	0.832278	0.819061	0.836207	-0.271145	0.271145	0	0
C1orf63	6	1:25570945-25570989	5:7	0.2	0.145251	0.187919	0.133333	0.235632	0.487179	0.4375	-0.270915	0.270915	7.28913e-08	2.54718e-06
EPB41L5	17	2:120861636-120864492	16:18	NA	0.542857	0.428571	0.230769	0.555556	NA	0.842105	-0.270259	0.270259	0.00181902	0.015761
CDK5RAP2	33	9:123169290-123169526	32:34	0.581897	0.618375	0.636628	0.630556	0.893333	0.83045	0.903114	-0.268868	0.268868	0	0
ZNF436	2	1:23694466-23694558	1:3	0.933333	NA	1	1	0.756303	0.731707	0.419355	0.268293	0.268293	5.0862e-05	0.000806411
ZNF211	3	19:58145081-58145273	2:4	0.358974	0.491525	0.587302	0.362069	0.830769	0.622951	0.692308	-0.26551	0.26551	3.99766e-06	9.12312e-05
SLC7A11	7	4:139106275-139106398	6:8	0.821429	1	1	0.923077	0.69697	0.826087	0.589744	0.264569	0.264569	1.01038e-06	2.70525e-05
SLC7A11	9	4:139103451-139103547	8:10	0.961538	0.954545	0.870968	0.928571	0.442857	0.773585	0.677419	0.264139	0.264139	2.83579e-07	8.54333e-06
NKTR	8	3:42668692-42668719	7:9	0.150943	0.324675	0.238636	0.283951	0.307692	0.525424	0.597015	-0.26413	0.26413	0.000141557	0.00192267
C2orf3	7	2:75919103-75919226	6:8	0.758621	0.716216	0.869565	0.623188	0.320513	0.5	0.473684	0.263734	0.263734	2.28631e-09	1.15593e-07
POMT1	2	9:134379576-134379727	1:3	0.658228	0.571429	0.609929	0.603774	0.892857	0.834646	0.87037	-0.263519	0.263519	7.27418e-13	6.89897e-11
AGA	6	4:178357430-178357505	5:7	0.853333	0.836207	0.916667	0.935897	0.520833	0.808219	0.622642	0.262358	0.262358	2.7272e-05	0.000477606
RBM6	9	3:50036873-50036946	8:10	0.726368	0.613636	0.714286	0.767677	0.393574	0.527778	0.458515	0.261812	0.261812	1.12534e-11	8.89513e-10
NT5C2	12	10:104860420-104860721	11:13	0.0673759	0.0857143	0.0756972	0.0394737	0.404624	0.223629	0.333333	-0.261797	0.261797	0	0
BAT2L	31	9:134369792-134369873	30:32	0.384615	0.332016	0.322064	0.362989	0.588424	0.60925	0.635846	-0.261748	0.261748	0	0
C16orf13	4	16:684889-684956	3:5	0.524887	0.638278	0.531943	0.62328	0.838875	0.815368	0.838628	-0.261016	0.261016	0	0
MKI67	7	10:129913192-129914271	6:8	0.342155	0.333874	0.426829	0.358149	0.537281	0.611111	0.685237	-0.260959	0.260959	1.26928e-08	5.38535e-07
SDCCAG3	3	9:139303451-139303519	2:4	0.289796	0.381148	0.330709	0.35316	0.690647	0.602649	0.566929	-0.260715	0.260715	0	0
KDM6A	14	X:44919854-44920009	13:15	0.386667	0.369565	0.439024	0.36	0.117647	0.324324	0.117647	0.260469	0.260469	0.00110449	0.0105376
HMMR	5	5:162894707-162894754	4:6	0.465306	0.532178	0.508065	0.555556	0.142857	0.260116	0.289286	0.260006	0.260006	9.80264e-11	6.44803e-09
SMARCD1	5	12:50481146-50481268	4:6	0.603361	0.596386	0.625213	0.606887	0.857944	0.884615	0.864916	-0.259792	0.259792	0	0
NAPB	4	20:23375776-23375834	3:5	0.916667	0.965517	0.8125	0.857143	0.628205	0.763158	0.606061	0.2587	0.2587	1.92895e-05	0.000356879
PTPMT1	2	11:47591252-47591443	1:3	0.574247	0.53673	0.510227	0.559	0.854962	0.757062	0.806405	-0.25854	0.25854	0	0
ZNF248	8	10:38120160-38120240	7:9	0.95	0.941176	0.884615	1	0.6875	0.684211	0.708333	0.258088	0.258088	2.2723e-06	5.53801e-05
WDFY3	46	4:85648014-85648064	45:47	0.365854	0.304348	0.285714	0.428571	0.0645161	NA	0.0909091	0.257388	0.257388	0.00281507	0.022321
TSEN2	6	3:12546653-12546730	5:8	0.925	0.858696	0.945205	0.847059	0.634615	0.67033	0.402439	0.257232	0.257232	8.27893e-13	7.70938e-11
TEP1	49	14:20840892-20841016	48:50	0.552239	0.7	0.607843	0.542553	0.836735	0.869565	0.785714	-0.256694	0.256694	1.04843e-08	4.5452e-07
PAN3	5	13:28771322-28771483	4:6	0.376238	0.448598	0.408163	0.362832	0.647619	0.554217	0.666667	-0.255419	0.255419	1.00403e-08	4.37265e-07
EXOC1	11	4:56755054-56755098	10:12	0.431373	0.383562	0.36	0.387097	0.121212	0.19	0.131034	0.254295	0.254295	1.37409e-11	1.06836e-09
MADD	17	11:47310519-47310578	16:18	0.171053	0.0893855	0.0555556	0.0696203	0.244444	0.333333	0.365079	-0.25383	0.25383	6.09734e-13	5.89875e-11
PIGQ	13	16:631199-631341	12:14	0.0666667	0.0930233	0.135135	0.0185185	0.47619	0.333333	0.294872	-0.253488	0.253488	2.23044e-13	2.36875e-11
LPCAT4	11	15:34653601-34653733	10:12	0.706897	0.633803	0.664062	0.669231	0.917647	0.920128	0.930435	-0.253481	0.253481	0	0
PPIL5	4	14:50070270-50070336	3:5	0.308824	0.376761	0.315556	0.286232	0.635417	0.565217	0.525896	-0.253028	0.253028	4.00746e-12	3.40097e-10
CCDC92	2	12:124428819-124428911	1:3	0.680556	0.72093	0.622642	0.736842	0.433333	0.449438	0.512821	0.251305	0.251305	2.26944e-05	0.000406809
PARP6	18	15:72543186-72543298	17:19	0.474359	0.537879	0.422819	0.473118	0.775148	0.723958	0.675676	-0.25022	0.25022	0	0
VTI1A	2	10:114208140-114208247	1:3	0.367347	0.372549	0.465116	0.367347	0.0612245	0.175	0.121212	0.248736	0.248736	1.86655e-09	9.68163e-08
ATE1	8	10:123659381-123659509	7:9	0.41	0.269841	0.319672	0.28866	0.552239	0.6875	0.483146	-0.248073	0.248073	3.43682e-07	1.01846e-05
FGFR1	12	8:38280543-38280693	11:13	0.144231	0.112613	0.103448	0.122222	0.485577	0.338624	0.365	-0.247583	0.247583	7.79403e-07	2.15512e-05
FAM13B	3	5:137354644-137354835	2:4	0.636364	0.709302	0.65	0.623762	0.509091	0.396226	0.276596	0.246955	0.246955	3.2989e-06	7.71367e-05
LGALS8	12	1:236706215-236706340	11:13	0.57551	0.524229	0.433333	0.526829	0.28013	0.393258	0.278388	0.245399	0.245399	8.79394e-09	3.87872e-07
CASK	20	X:41414853-41414888	19:21	0.263158	0.269231	0.266667	0.211538	0.352941	0.666667	NA	-0.244892	0.244892	0.000202109	0.00260355
C13orf34	3	13:73305419-73305525	2:4	0.832	0.76087	0.72093	0.836601	0.551724	0.615385	0.507463	0.244711	0.244711	1.08021e-07	3.62486e-06
TMEM161B	14	5:87493486-87493582	13:15	0.669903	0.743243	0.626667	0.632184	0.959184	0.798165	0.895522	-0.244479	0.244479	4.73095e-08	1.73119e-06
TARBP2	8	12:53898919-53899046	7:9	0.70405	0.76	0.695522	0.722527	0.977578	0.957529	0.920949	-0.24424	0.24424	0	0
PCMTD1	5	8:52752007-52752198	4:6	0.361702	0.333333	0.33871	0.203704	0.0839161	0.126214	0.092437	0.243585	0.243585	1.18298e-08	5.08215e-07
BBS5	8	2:170354137-170354199	7:9	0.849315	0.789474	0.811321	0.803571	0.456522	0.660714	0.564103	0.243344	0.243344	2.26939e-06	5.53446e-05
RP11-724O16.1	8	2:170354137-170354199	7:9	0.849315	0.789474	0.811321	0.803571	0.456522	0.660714	0.564103	0.243344	0.243344	2.26939e-06	5.53446e-05
CCNL1	4	3:156874800-156874872	3:5	0.568627	0.512111	0.454545	0.420455	0.726514	0.735537	0.698565	-0.243185	0.243185	2.77012e-12	2.37742e-10
RFX8	15	2:102018898-102019214	14:16	0.621622	0.666667	0.741935	0.783784	0.947368	0.790698	0.956522	-0.243067	0.243067	0.00035898	0.00421696
GTDC1	17	2:144714762-144714906	16:18	0.666667	0.78125	0.619048	0.541667	1	0.884615	0.866667	-0.241758	0.241758	0.000343872	0.00406404
NCOR1	25	17:15990486-15990659	24:26	0.456081	0.384615	0.393013	0.446903	0.178248	0.221698	0.167647	0.24171	0.24171	1.03726e-11	8.26763e-10
HMGN1	7	21:40717756-40719218	6:8	0.431884	0.528351	0.444712	0.482353	0.632701	0.705104	0.773481	-0.241572	0.241572	2.08422e-12	1.81332e-10
GRAMD1C	18	3:113655113-113655289	17:19	0.888889	1	1	0.85	0.680556	0.703125	0.842857	0.241319	0.241319	0.000124576	0.00173494
ABHD3	6	18:19243639-19243655	5:7	0.0869565	0.0895954	0.12749	0.10625	0.483871	0.259804	0.33908	-0.241158	0.241158	4.22112e-09	2.01111e-07
ANUBL1	13	10:46120031-46120085	12:14	0.638554	0.603306	0.696429	0.763158	0.413333	0.525641	0.426966	0.240525	0.240525	2.47325e-06	5.96655e-05
CASC4	11	15:44695085-44695387	10:13	0.427536	0.432099	0.477612	0.455128	0.682997	0.694611	0.609929	-0.239384	0.239384	3.27661e-10	1.95876e-08
THAP3	3	1:6688559-6688751	2:4	0.745455	0.75	0.653543	0.635659	0.913793	0.964286	0.938053	-0.238554	0.238554	0	0
PLXNA3	10	X:153693097-153693211	9:11	1	1	0.9	1	0.809524	NA	0.714286	0.238095	0.238095	0.00119576	0.0112532
APOBEC3G	3	22:39474937-39475090	1:4	0.722222	0.9	0.75	0.606061	0.974026	0.984848	0.954128	-0.237915	0.237915	4.97328e-09	2.34015e-07
PSD4	15	2:113956317-113956461	14:16	0.661157	0.761755	0.68	0.716418	0.92	0.935875	0.944354	-0.237666	0.237666	0	0
FLT3LG	6	19:49982166-49982304	5:7	0.84	0.666667	0.613333	0.639344	0.890411	0.942308	0.859375	-0.237405	0.237405	3.40883e-05	0.000574231
TERF1	8	8:73942571-73942630	7:9	0.245283	0.274194	0.181818	0.141066	0.315789	0.450867	0.530055	-0.237316	0.237316	1.49374e-06	3.8347e-05
SRRM2	2	16:2806335-2806607	1:3	0.585565	0.626062	0.61748	0.626398	0.899105	0.840541	0.858676	-0.236905	0.236905	0	0
NHLRC3	4	13:39616242-39616442	3:5	0.978261	0.883333	0.836066	0.931818	0.517241	0.695122	0.670732	0.236844	0.236844	1.77603e-11	1.34546e-09
DDX31	9	9:135533468-135533745	8:10	0.155689	0.147239	0.194872	0.14978	0.465753	0.389474	0.381443	-0.23674	0.23674	6.18376e-11	4.26691e-09
ZNF384	6	12:6787829-6787876	5:7	0.670498	0.655431	0.556452	0.659259	0.859729	0.893519	0.925714	-0.236174	0.236174	0	0
DNASE1	6	16:3705850-3705967	5:7	0.391304	0.357143	0.236842	0.282609	0.555556	0.516129	0.561644	-0.23568	0.23568	6.92896e-06	0.000147337
ADAMTSL5	7	19:1508442-1508569	6:8	0.888889	0.875	0.421053	0.653846	1	1	1	-0.235577	0.235577	3.35227e-06	7.81921e-05
DIAPH1	2	5:140967791-140967817	1:3	0.414634	0.260274	0.241316	0.281667	0.506536	0.479592	0.561743	-0.235566	0.235566	4.61038e-09	2.1829e-07
MRRF	6	9:125048059-125048225	5:7	0.272727	0.346939	0.461538	0.338028	0.673077	0.576471	0.551282	-0.233987	0.233987	2.29762e-05	0.000411023
MPPE1	14	18:11884878-11885042	13:15	0.571429	0.524272	0.780822	0.712766	0.375	0.408163	0.525424	0.233934	0.233934	0.000470451	0.00525302
C1orf91	4	1:32683038-32683178	3:5	0.0561798	0.0149254	0.0227273	0.0294118	0.196078	0.26	0.289474	-0.23393	0.23393	2.15884e-10	1.34336e-08
ZDHHC16	6	10:99212652-99212680	5:7	0.935185	0.791139	0.927632	0.856209	0.65812	0.784722	0.654206	0.233801	0.233801	1.67512e-06	4.24305e-05
AGXT2L2	15	5:177639974-177640104	14:16	0.808824	0.732394	0.712644	0.679012	0.956204	0.960938	0.924051	-0.233685	0.233685	1.11022e-16	1.8273e-14
RAB11FIP5	4	2:73306779-73307147	3:5	0.396552	0.434783	0.290323	0.285714	0.109756	0.108333	0.175182	0.233681	0.233681	3.35564e-08	1.27655e-06
ERBB2IP	22	5:65364705-65364848	21:23	0.521739	0.692308	0.666667	0.694444	0.826087	0.913043	0.944444	-0.233556	0.233556	5.61177e-05	0.000875501
EIF4A2	11	3:186506099-186506205	10:12	0.348315	0.232065	0.287587	0.271723	0.0418345	0.122127	0.046217	0.233438	0.233438	1.56353e-12	1.40533e-10
UBP1	8	3:33450182-33450289	7:9	0.32622	0.299435	0.329502	0.318841	0.549342	0.599455	0.555233	-0.232703	0.232703	5.88418e-14	6.86247e-12
BTRC	2	10:103190102-103190209	1:3	0.4	0.372549	0.53012	0.45977	0.6625	0.634146	0.71831	-0.232615	0.232615	1.53108e-08	6.40394e-07
BAZ2B	17	2:160287374-160287667	16:18	0.8125	0.814815	0.782609	0.548387	0.595745	0.25	0.565217	0.232337	0.232337	0.000169703	0.00223895
IDI1	5	10:1089939-1092402	1:6	0.778493	0.723493	0.697778	0.713785	0.432971	0.573516	0.486679	0.23196	0.23196	1.59872e-12	1.43357e-10
RLTPR	36	16:67690704-67690784	35:37	0.686327	0.743326	0.585302	0.679389	0.86755	0.932504	0.914701	-0.231842	0.231842	0	0
SLC27A1	7	19:17599657-17599748	6:8	0.666667	0.758621	0.571429	0.857143	0.813333	0.944444	0.980769	-0.231801	0.231801	0.000170608	0.00224836
ZNF821	7	16:71898802-71898951	6:8	0.73913	0.758621	0.772727	0.615385	0.956522	0.980392	0.983871	-0.231517	0.231517	1.75725e-11	1.33889e-09
EXD2	3	14:69670634-69670717	2:4	0.806452	1	0.941176	1	1	0.73913	0.666667	0.231458	0.231458	0.000680496	0.00712908
STRN3	8	14:31398407-31398517	7:9	0.606061	0.662921	0.608108	0.643678	0.732143	0.877193	0.857143	-0.23125	0.23125	6.21271e-06	0.000133904
MYL5	3	4:671711-671818	2:4	0.285714	0.419355	0.3	0.454545	0.722222	0.52381	0.590909	-0.231232	0.231232	0.00325335	0.0249329
MCTP2	3	15:94821383-94821492	1:4	0.264706	0.321429	0.454545	0.25	0	0.0625	0.170732	0.230567	0.230567	8.15235e-07	2.2444e-05
HPS1	8	10:100190888-100191048	7:9	0.72973	0.684685	0.666667	0.64539	0.960784	0.905882	0.898305	-0.230207	0.230207	2.64365e-10	1.61335e-08
SLC39A13	6	11:47434951-47435058	5:7	0.607843	0.777778	0.7	0.639098	0.888889	0.899281	0.900709	-0.229732	0.229732	6.55032e-15	9.05611e-13
ZEB1	7	10:31663732-31663893	6:8	0.142857	0	0.0588235	NA	NA	0.428571	0.148148	-0.229536	0.229536	0.00242034	0.0198236
TBC1D7	4	6:13325326-13325406	3:5	0.621951	0.694352	0.684397	0.661342	0.443333	0.54698	0.414634	0.229536	0.229536	9.25481e-09	4.07156e-07
ELF1	2	13:41593364-41593508	1:3	0.417582	0.794595	0.514286	0.546448	0.727811	0.77305	0.759777	-0.22941	0.22941	0.000419806	0.00477589
ATP5SL	6	19:41939177-41939339	5:7	0.403543	0.426945	0.41453	0.438283	0.702128	0.650124	0.646907	-0.229387	0.229387	0	0
INTS3	15	1:153733496-153733585	14:16	0.0839161	0.102941	0.111111	0.111732	0.336207	0.22807	0.403361	-0.229181	0.229181	7.56698e-11	5.11916e-09
STRADA	4	17:61800658-61800686	3:5	0.129496	0.111111	0.190476	0.113475	0.370787	0.350515	0.298013	-0.22903	0.22903	1.66736e-08	6.87559e-07
SREBF1	9	17:17720862-17720905	8:10	0.0808824	0.0707395	0.0847458	0.04947	0.46087	0.276423	0.304527	-0.228716	0.228716	0	0
SECISBP2L	8	15:49311615-49311749	7:9	0.938144	0.8875	0.904255	0.894737	0.670886	0.838235	0.652174	0.22861	0.22861	5.69921e-08	2.06366e-06
PBX3	12	9:128724381-128724493	11:13	0.576471	0.461538	0.565217	0.5	0.761194	0.84127	0.68	-0.228585	0.228585	6.85121e-06	0.000145929
MEI1	37	22:42191415-42191546	36:38	0.755102	0.772727	0.872727	0.771429	1	0.941176	1	-0.227922	0.227922	3.29784e-08	1.25635e-06
MAZ	6	16:29820861-29821092	5:7	0.385405	0.399375	0.408696	0.402723	0.683765	0.597163	0.628495	-0.227446	0.227446	0	0
UEVLD	4	11:18596894-18596959	3:5	0.953488	1	0.978261	0.953488	0.588235	0.888889	NA	0.227313	0.227313	0.00117058	0.0110463
PRMT1	5	19:50183390-50183510	4:6	0.386921	0.46832	0.340764	0.354592	0.530249	0.598007	0.679715	-0.22725	0.22725	3.58813e-10	2.11505e-08
BPTF	28	17:65959449-65959622	27:29	0.596413	0.675676	0.677966	0.56682	0.930556	0.833333	0.863248	-0.227204	0.227204	0	0
P2RX5	3	17:3594250-3594321	2:4	0.924771	0.833333	0.891037	0.839527	0.6	0.694118	0.638418	0.226864	0.226864	0	0
TMCO6	4	5:140021455-140021638	3:5	0.705882	0.8	0.675	0.777778	0.968421	0.956522	1	-0.226591	0.226591	2.70894e-14	3.39914e-12
MPHOSPH9	4	12:123710835-123710898	3:5	0.259669	0.234568	0.293103	0.296703	0.05	0.114286	0.0486111	0.226386	0.226386	1.62648e-13	1.77188e-11
NUMB	11	14:73745989-73746132	10:12	0.405858	0.352459	0.392405	0.386139	0.192727	0.16309	0.147465	0.226182	0.226182	0	0
NADSYN1	10	11:71187079-71188484	9:11	0.181034	0.302521	0.321839	0.336364	0.537879	0.456376	0.616541	-0.225699	0.225699	4.81589e-09	2.26911e-07
WNK1	14	12:989887-990165	13:15	0.925926	0.785714	0.972603	0.953846	0.621622	0.888889	0.714286	0.2256	0.2256	0.000285203	0.00347997
AC233309.1	3	12:7262660-7262743	2:4	0.0454545	0.136364	0.03125	0	0.277778	NA	0.25	-0.225537	0.225537	0.000300172	0.00363225
TRPM2	29	21:45846893-45846994	28:30	0.824742	0.720524	0.663265	0.731602	0.984375	0.924419	0.951389	-0.225326	0.225326	0	0
MTMR8	8	X:63563491-63563600	7:9	0.921569	0.6875	0.846154	0.954545	0.658537	0.826087	0.574468	0.225325	0.225325	0.00035903	0.00421696
ASB12	8	X:63563491-63563600	7:9	0.921569	0.6875	0.846154	0.954545	0.658537	0.826087	0.574468	0.225325	0.225325	0.00035903	0.00421696
ZNF852	2	3:44544457-44544548	1:3	0.173913	0.2	0.384615	0.22	0.434783	0.425532	0.66	-0.224783	0.224783	4.16599e-05	0.000680958
MAP4K2	9	11:64568372-64568503	8:10	0.758621	0.720207	0.702128	0.75	0.959821	0.886364	0.96875	-0.224718	0.224718	0	0
FGFR1OP2	5	12:27113448-27113561	4:6	0.501425	0.476923	0.477204	0.443836	0.184685	0.252427	0.261468	0.224636	0.224636	0	0
MAPK8	3	10:49533940-49534008	2:4	0.538462	0.486239	0.470588	0.382022	0.25	0.265306	0.253846	0.224567	0.224567	4.21693e-09	2.01111e-07
IQGAP3	13	1:156524027-156524184	12:14	0.75	0.821429	0.705882	0.72093	0.96	0.888889	1	-0.224535	0.224535	7.35069e-08	2.56163e-06
C20orf7	9	20:13795064-13795161	8:10	0.226027	0.214286	0.251852	0.222857	0.442105	0.448718	0.480769	-0.224276	0.224276	1.34069e-11	1.04453e-09
SEC31A	3	4:83820866-83820890	2:4	0.14652	0.128	0.137339	0.180812	0.365957	0.40293	0.229452	-0.224028	0.224028	4.84276e-11	3.41599e-09
SEC31B	11	10:102268218-102268550	10:12	0.317919	0.314286	0.238342	0.25	0.0265487	0.0581395	0.0719424	0.224003	0.224003	7.77156e-16	1.16788e-13
NFE2L1	6	17:46134394-46134483	5:7	0.170213	0.173423	0.156915	0.194301	0.478846	0.39528	0.333333	-0.223462	0.223462	7.91256e-13	7.40974e-11
TTC24	9	1:156555505-156555618	8:10	0.54	0.585185	0.568	0.603306	0.872727	0.784615	0.8	-0.223407	0.223407	4.68237e-10	2.70142e-08
DPP3	28	11:66290643-66290836	27:29	0.0882353	0.113636	0.0816327	0.025641	0.307692	0.382353	0.09375	-0.222758	0.222758	2.85658e-05	0.000495696
C9orf126	3	9:127828269-127828337	2:4	0.496183	0.490323	0.48855	0.378378	0.267081	0.3	0.211268	0.222355	0.222355	2.0803e-11	1.5631e-09
WDR52	10	3:113120431-113120586	9:11	0.655172	0.818182	0.777778	0.777778	0.923077	1	1	-0.222222	0.222222	7.9802e-05	0.00117921
RP11-645C24.1	2	16:21863236-21863358	1:3	0.555556	0.421053	0.64	0.633333	0.236364	0.482759	0.372549	0.221895	0.221895	0.000550112	0.00598433
PHF21A	3	11:46112006-46112117	2:4	0.529412	0.570175	0.539683	0.571429	0.305	0.333333	0.384615	0.221596	0.221596	1.25085e-06	3.27304e-05
KIF23	21	15:69733107-69733418	20:22	0.272966	0.307692	0.275591	0.316129	0.550129	0.46472	0.513185	-0.221543	0.221543	2.19227e-11	1.63431e-09
YDJC	4	22:21983299-21983476	3:5	0.761733	0.809417	0.731421	0.761506	0.998361	0.954006	0.983146	-0.221527	0.221527	0	0
ZDHHC16	8	10:99213556-99213603	7:9	0.67033	0.751592	0.664286	0.77439	0.916667	0.932432	0.947712	-0.221471	0.221471	0	0
TMEM194A	4	12:57463017-57463089	3:5	0.929825	0.907692	0.90991	0.920635	0.685393	0.831034	0.693811	0.221461	0.221461	4.88498e-15	6.8282e-13
RBAK	7	7:5035106-5035213	6:8	0.608696	0.439655	0.588235	0.520833	0.210526	0.333333	0.422535	0.221201	0.221201	2.03773e-06	5.05707e-05
RNF216L	7	7:5035106-5035213	6:8	0.608696	0.439655	0.588235	0.520833	0.210526	0.333333	0.422535	0.221201	0.221201	2.03773e-06	5.05707e-05
PACRGL	8	4:20711306-20711396	7:9	0.967213	0.846154	0.866667	0.931373	0.480769	0.677966	0.735849	0.221054	0.221054	3.53557e-10	2.09707e-08
APPL2	20	12:105570654-105570794	19:21	0.632479	0.543046	0.634921	0.666667	0.858065	0.854545	0.83237	-0.220846	0.220846	0	0
CCDC57	11	17:80136903-80137065	10:12	0.682927	0.666667	0.735849	0.653061	0.895522	0.875	0.901961	-0.220726	0.220726	1.11414e-06	2.95808e-05
SLC35B3	2	6:8434618-8434663	1:3	0.859813	0.771186	0.744681	0.777778	0.554054	0.527273	0.821918	0.220428	0.220428	0.000849409	0.00853224
PTPDC1	9	9:96863848-96864033	8:10	0.97619	0.876543	0.944444	0.982759	0.740741	0.729167	0.777778	0.219577	0.219577	3.39679e-06	7.90368e-05
CCDC138	2	2:109404488-109404545	1:3	0.809917	0.840708	0.701031	0.719298	0.545455	0.625	0.382979	0.219153	0.219153	3.50414e-09	1.69501e-07
ASPM	18	1:197069561-197074315	17:19	0.875723	0.856749	0.867987	0.897196	0.652956	0.614776	0.654397	0.218898	0.218898	0	0
FAM13A	25	4:89658623-89658706	24:26	0.608696	0.846154	0.428571	0.75	0.845588	0.971014	0.898148	-0.2188	0.2188	6.59004e-06	0.000140919
C9orf93	8	9:15594039-15594170	7:9	0.785714	0.761905	0.777778	0.85	1	1	0.928571	-0.218254	0.218254	0.00135555	0.0124669
ELMOD3	2	2:85582199-85582293	1:3	0.4	0.435484	0.465517	0.45283	0.662162	0.809524	0.490566	-0.218005	0.218005	0.000210869	0.00269849
PIK3CD	2	1:9751525-9751629	1:3	0.923077	1	1	1	0.782609	0.666667	0.935484	0.217391	0.217391	0.00100831	0.00978882
CUX1	15	7:101842082-101842147	14:16	0.777778	0.625	0.737705	0.661017	0.72549	0.916667	0.982456	-0.217306	0.217306	0.000125132	0.00174105
ARSA	4	22:51065262-51065480	3:5	0.666667	0.725	0.75	0.625	0.913043	0.896825	0.968421	-0.21721	0.21721	7.00354e-09	3.16993e-07
ZFAND1	3	8:82629484-82629523	2:4	0.576923	0.595745	0.656716	0.643939	0.294766	0.402985	0.405405	0.216857	0.216857	2.90878e-14	3.60234e-12
JAK2	3	9:4985940-4986022	2:4	1	0.913043	0.933333	1	0.851852	0.75	0.741935	0.216667	0.216667	0.00116015	0.010975
HTRA2	7	2:74759746-74759841	6:8	0.718204	0.837209	0.707547	0.779592	0.984375	0.958209	0.964557	-0.215659	0.215659	0	0
CCDC15	10	11:124862476-124862583	9:11	0.916667	0.866667	1	0.92	0.789474	0.634146	0.702703	0.215631	0.215631	1.8251e-05	0.000341152
BOD1L	2	4:13625014-13627936	1:3	0.314286	0.353846	0.287879	0.271429	0.492754	0.636364	0.516667	-0.215584	0.215584	8.93724e-05	0.00130289
USP21	2	1:161130156-161130296	1:3	0.294872	0.275676	0.282209	0.273171	0.557214	0.494186	0.40796	-0.215244	0.215244	2.20302e-08	8.84466e-07
PARP11	2	12:3973002-3973123	1:3	0.365079	0.5	0.260274	0.304878	0.612245	0.489362	0.55	-0.215021	0.215021	0.000179376	0.00235168
PTPRC	5	1:198665841-198666038	4:6	0.969697	1	0.970588	1	0.694444	0.846154	NA	0.214995	0.214995	1.21519e-07	4.00706e-06
PIGB	10	15:55642897-55643110	9:11	0.774648	0.8125	0.8125	0.864407	0.634615	0.558824	0.597701	0.214799	0.214799	6.2242e-06	0.000134
CDC45	7	22:19482016-19482125	6:8	0.0313112	0.0243902	0.0226843	0.0410678	0.296651	0.237389	0.242647	-0.214796	0.214796	0	0
DIS3	2	13:73355427-73355494	1:3	0.080292	0.132948	0.0535714	0.0704846	0.459119	0.28972	0.283186	-0.214331	0.214331	8.54872e-15	1.16079e-12
C7orf44	10	7:43670611-43673007	9:11	0.754386	0.695652	0.714286	0.738095	0.512821	0.533333	0.488889	0.21337	0.21337	0.000105553	0.0015036
LRP8	6	1:53742364-53742750	5:7	0.310345	0.25	0.176923	0.188235	0.425373	0.432432	0.529412	-0.213315	0.213315	4.36926e-10	2.54005e-08
C18orf45	2	18:21010595-21010641	1:3	0.914634	0.858209	0.818182	0.888889	0.660377	0.6	0.816667	0.213172	0.213172	4.94146e-05	0.000787733
SEC61A2	8	10:12197777-12197930	7:9	0.540541	0.478261	0.560976	0.625	0.338462	0.263158	0.419355	0.212297	0.212297	0.00109149	0.0104315
C3orf18	3	3:50603437-50603525	2:4	0.16	0.348837	0.234043	0.175439	0.308642	0.468085	0.416667	-0.211926	0.211926	0.00577682	0.0389147
RALGAPA1	44	14:36017714-36017744	43:46	0.122951	0.142857	0.204969	0.196203	0.381443	0.396552	0.306452	-0.211913	0.211913	3.15608e-07	9.41132e-06
SHARPIN	7	8:145153984-145154108	6:8	0.674497	0.703209	0.743151	0.694823	0.910853	0.939799	0.907051	-0.211837	0.211837	0	0
NCOA5	2	20:44708026-44708092	1:3	0.916832	0.929062	0.896	0.889693	0.674419	0.748148	0.694779	0.211637	0.211637	6.66134e-15	9.17623e-13
GOLGA4	28	3:37402734-37403712	27:30	0.918519	0.678571	0.886598	0.94697	0.590164	0.85	0.691099	0.211459	0.211459	0.00186784	0.0160996
ZSCAN12	4	6:28358373-28359519	3:5	0.972222	1	1	0.893617	0.939394	0.775	0.719298	0.211111	0.211111	6.34449e-05	0.000969524
WDR90	14	16:705029-705147	13:15	0.787037	0.75	0.666667	0.590164	0.918699	0.822581	0.938931	-0.210366	0.210366	1.90501e-09	9.84084e-08
NCAPG2	2	7:158496341-158496393	1:3	0.852941	0.871795	0.944444	0.863636	0.833333	0.657895	0.575758	0.209821	0.209821	0.00242717	0.0198668
ATP7A	2	X:77218120-77220387	1:3	0.176471	0.236842	0.152174	0.192308	0.393939	0.322581	0.6	-0.20955	0.20955	0.00036863	0.00430234
PICK1	6	22:38464079-38464414	5:7	0.0769231	0	0.025641	0	0.295455	0.222222	0.192308	-0.209402	0.209402	1.07788e-07	3.62022e-06
GPR124	18	8:37698278-37698367	17:19	0.714286	0.766667	0.731707	0.721311	0.928571	0.939759	0.93578	-0.20927	0.20927	2.75841e-07	8.33663e-06
BAT3	26	6:31607277-31607423	25:27	0.62	0.638298	0.619718	0.544118	0.907895	0.828947	0.804348	-0.209088	0.209088	1.43635e-09	7.64307e-08
ZNF713	5	7:55985735-55985990	4:6	0.0727273	0.030303	0.0425532	0.0740741	NA	0.2	0.333333	-0.209026	0.209026	4.96647e-05	0.000790395
RP11-15K19.2	5	7:55985735-55985990	4:6	0.0727273	0.030303	0.0425532	0.0740741	NA	0.2	0.333333	-0.209026	0.209026	4.96647e-05	0.000790395
ENO3	5	17:4856346-4856404	4:6	0.698113	0.866667	0.657895	0.86	0.987952	0.993711	0.987879	-0.208895	0.208895	0	0
PAX6	8	11:31823419-31823460	7:9	0.129032	0.145833	0.0689655	0.138614	0.342593	0.420455	0.322917	-0.20877	0.20877	1.81832e-12	1.60774e-10
BAX	2	19:49458805-49458856	1:3	0.77813	0.827869	0.806706	0.833608	0.608607	0.718254	0.603015	0.208681	0.208681	6.27185e-10	3.56265e-08
C8orf58	6	8:22460050-22460156	5:7	0.666667	0.589744	0.52	0.764706	0.8	0.836735	0.904762	-0.20853	0.20853	2.89202e-05	0.000501161
MFSD3	2	8:145735743-145735890	1:3	0.912752	0.808594	0.698492	0.737991	1	0.980892	0.981818	-0.208526	0.208526	0	0
ALKBH2	3	12:109527814-109528012	2:4	0.611314	0.584466	0.6234	0.593525	0.810924	0.743827	0.859031	-0.208505	0.208505	2.16387e-10	1.34429e-08
PBX4	2	19:19710101-19710174	1:3	0.666667	0.666667	0.775	0.821429	0.464646	0.747253	0.5125	0.208333	0.208333	0.00337924	0.0256993
KAT5	5	11:65480819-65480974	4:6	0.182073	0.176755	0.202632	0.217184	0.417445	0.365123	0.400576	-0.208224	0.208224	0	0
NR1H3	9	11:47283098-47283277	8:10	0.844444	0.910714	0.73913	0.727273	1	1	1	-0.208213	0.208213	2.29363e-05	0.000410564
FAN1	5	15:31202817-31203018	4:6	0.788732	0.804598	0.627451	0.727273	0.979381	0.951807	0.965812	-0.207809	0.207809	2.59126e-13	2.72154e-11
GAN	2	16:81385188-81385302	1:3	1	0.966667	0.837209	0.96	0.755556	0.818182	0.666667	0.207778	0.207778	0.000326627	0.0038929
PUF60	7	8:144902836-144902886	6:8	0.645184	0.607604	0.620865	0.597522	0.289231	0.466799	0.406874	0.207361	0.207361	5.71442e-11	3.95742e-09
KLHL3	17	5:136972983-136973084	16:18	0.705882	NA	0.6875	0.714286	0.848485	0.958333	0.913043	-0.207161	0.207161	7.89279e-05	0.00116764
SPEG	10	2:220316347-220316529	9:12	0.880952	0.741935	0.611111	0.65625	0.981132	0.814433	0.90625	-0.207157	0.207157	0.000235213	0.00295336
DLG4	23	17:7095212-7095321	22:24	0.196078	0.372093	0.350649	0.337349	0.55102	0.588652	0.532847	-0.207021	0.207021	8.05524e-10	4.50383e-08
HDAC10	3	22:50688856-50688952	2:4	0.687943	0.689394	0.666667	0.661972	0.903361	0.812834	0.884211	-0.206906	0.206906	2.33896e-11	1.72006e-09
MAPK12	18	22:50688856-50688952	17:19	0.687943	0.689394	0.666667	0.661972	0.903361	0.812834	0.884211	-0.206906	0.206906	2.33896e-11	1.72006e-09
RCBTB2	17	13:49066576-49067165	16:18	0.820896	0.540984	0.793103	0.714286	0.549878	0.547038	0.546703	0.206656	0.206656	0.00106476	0.0102421
MALT1	7	18:56378153-56378185	6:8	0.596774	0.420732	0.392857	0.425532	0.561224	0.634783	0.628788	-0.205656	0.205656	0.00148817	0.0134331
SLC41A1	7	1:205767797-205767943	6:8	0.774648	0.715385	0.798387	0.791667	1	0.969466	0.988506	-0.205348	0.205348	0	0
ANKS6	2	9:101552386-101552888	1:3	0.416309	0.426923	0.346491	0.453184	0.626437	0.569061	0.692308	-0.204821	0.204821	9.99201e-16	1.49565e-13
LUC7L2	6	7:139059147-139059217	5:7	0.555556	0.605634	0.795455	0.770833	0.966667	0.820513	0.892857	-0.204624	0.204624	0.000566537	0.00613493
PSME3	3	17:40986111-40986273	2:4	0.263158	0.2	0.0967742	0.0833333	0.352941	NA	0.352941	-0.204554	0.204554	0.000688293	0.00719321
GPBP1	8	5:56532940-56532999	7:9	0.553254	0.684932	0.536913	0.506329	0.203911	0.340599	0.363636	0.204484	0.204484	8.19574e-10	4.57565e-08
MAPK8	2	10:49516138-49516331	1:3	0.583333	0.778689	0.65625	0.75	0.907407	0.887931	0.978261	-0.204282	0.204282	2.78666e-14	3.47373e-12
TMEM126B	3	11:85342189-85342360	2:4	0.815217	0.78	0.692308	0.643478	0.90566	0.940299	0.961538	-0.204145	0.204145	1.56355e-09	8.24495e-08
PK4P	21	2:159533251-159533379	20:22	0.341667	0.212121	0.191781	0.294643	0.475676	0.397727	0.457265	-0.203883	0.203883	0.000295021	0.00357946
GUF1	9	4:44690024-44690163	8:10	0.670588	0.743191	0.784	0.662921	0.441176	0.514286	0.503145	0.203745	0.203745	1.00541e-08	4.37366e-07
PABPC4	11	1:40029508-40029594	10:12	0.727468	0.651054	0.711864	0.681606	0.873786	0.899363	0.92722	-0.202628	0.202628	0	0
AC009533.2	25	12:9463200-9463886	24:26	0.52	0.69697	0.615385	0.55102	0.785714	0.721311	0.826667	-0.202512	0.202512	0.0028757	0.0226834
ZNF248	3	10:38145363-38145460	2:4	0.6875	0.648649	0.682927	0.666667	0.877193	0.928571	0.807018	-0.202396	0.202396	3.72119e-05	0.000620253
TTLL7	2	1:84417870-84418070	1:3	0.519231	0.820513	0.738095	0.790698	1	0.764706	0.966667	-0.20227	0.20227	6.25124e-06	0.000134482
TTC13	7	1:231079552-231079644	6:8	0.638889	0.903846	0.75	0.660377	0.907407	1	0.833333	-0.202219	0.202219	6.644e-05	0.0010072
RPS6KC1	7	1:213299109-213299186	6:8	0.0263158	0	0	0.0243902	0.142857	0.214286	0.243243	-0.202091	0.202091	3.47897e-08	1.31391e-06
ITGB3BP	2	1:63975736-63975852	1:3	0.106796	0.0567376	0.043956	0.0905172	0.396491	0.274648	0.179878	-0.20102	0.20102	1.43219e-14	1.89069e-12
TRAPPC6A	2	19:45668385-45668452	1:3	0.701299	0.783237	0.652318	0.641667	0.87747	0.887515	0.855131	-0.200662	0.200662	2.03474e-10	1.27029e-08
FOXM1	6	12:2974521-2974565	5:7	0.827381	0.758691	0.607527	0.681583	0.920792	0.920118	0.944882	-0.200655	0.200655	2.24265e-14	2.85169e-12
SETD4	8	21:37420606-37420694	7:9	0.774648	0.72	0.888889	0.826087	0.6	0.681319	0.582278	0.200367	0.200367	0.000100444	0.00144108
DSN1	2	20:35399828-35399876	1:3	0.830137	0.825328	0.780669	0.815534	0.548117	0.662379	0.62013	0.200301	0.200301	1.45196e-08	6.09983e-07
TNIK	17	3:170846503-170846667	16:18	0.752294	0.744681	0.727273	0.821429	1	0.935484	0.948718	-0.200231	0.200231	1.65246e-08	6.82154e-07
AC018892.1	5	2:97790197-97790334	4:6	0.875	0.857143	0.764706	0.962963	0.814815	0.666667	0.583333	0.199405	0.199405	0.00580406	0.0390567
PDLIM7	5	5:176918808-176918942	4:6	0.983607	0.98	0.9	0.954545	0.768293	0.638889	0.813333	0.19898	0.19898	1.88461e-09	9.7577e-08
AP1G2	4	14:24035771-24035895	3:5	0.89415	0.799117	0.698953	0.737443	0.966921	0.953431	0.978437	-0.198641	0.198641	0	0
EPT1	7	2:26597908-26598016	6:8	0.929348	0.94186	0.896104	0.909774	0.72093	0.708333	0.779221	0.198631	0.198631	3.583e-10	2.11505e-08
CAMK2D	21	4:114376882-114376977	20:22	0.191176	0.131148	0.173913	0.192308	0.385965	0.22449	0.380952	-0.198408	0.198408	0.00019625	0.00253876
PRR3	2	6:30525927-30525989	1:3	0.37193	0.321716	0.389785	0.332402	0.586207	0.476364	0.55042	-0.198254	0.198254	2.47062e-07	7.58749e-06
JAK3	11	19:17949989-17950102	10:12	0.030303	0.101351	0.00689655	0.0396825	0.238994	0.121387	0.232955	-0.197962	0.197962	2.3515e-11	1.72594e-09
PIK3IP1	5	22:31685301-31685379	4:6	0.771429	0.444444	0.758621	0.9	0.985075	0.956522	0.962963	-0.197938	0.197938	1.09348e-08	4.72971e-07
SETD2	15	3:47121002-47121101	14:16	0.107143	0.2	0.192308	NA	0.390244	0.3125	0.526316	-0.197936	0.197936	0.00106529	0.0102434
RDM1	4	17:34251608-34251776	3:5	0.676471	0.78125	0.846154	0.777778	0.992	0.977444	0.969697	-0.19793	0.19793	2.07057e-13	2.21755e-11
CSPP1	7	8:68004038-68004118	5:8	0.264706	0.337079	0.277027	0.437037	0.0344828	0.109589	0.236111	0.197464	0.197464	3.13287e-05	0.000535334
GOLGA4	7	3:37327505-37327552	6:9	0.822222	0.773333	0.855072	0.913043	0.492958	0.742424	0.641304	0.197343	0.197343	1.15417e-06	3.04944e-05
EPHB6	3	7:142559775-142559891	2:4	0.4	0.823529	0.615385	NA	0.866667	0.8125	0.730337	-0.197115	0.197115	0.000369491	0.00431015
TRNAU1AP	4	1:28887380-28887772	3:5	0.0923567	0.220994	0.126482	0.0989399	0.434263	0.214876	0.309417	-0.196706	0.196706	1.24214e-07	4.08529e-06
UPF3A	4	13:115051777-115051875	3:5	0.600985	0.62234	0.68617	0.641921	0.881818	0.821429	0.828571	-0.196441	0.196441	1.30946e-09	7.05642e-08
PRDM8	7	4:81118117-81118370	6:8	0.75	0.857143	0.892857	0.608696	1	1	1	-0.196429	0.196429	3.38841e-11	2.42613e-09
PHPT1	4	9:139744958-139745012	3:5	0.118205	0.0857864	0.0785479	0.0769231	0.278276	0.263252	0.292462	-0.196109	0.196109	0	0
ATP9B	38	18:77135394-77135426	37:39	0.395833	0.338843	0.391753	0.421488	0.0952381	0.25	0.198276	0.195517	0.195517	4.56931e-08	1.6785e-06
C16orf13	2	16:685612-685774	1:3	0.398804	0.422365	0.381303	0.379839	0.591522	0.558744	0.585062	-0.195009	0.195009	6.58037e-10	3.71747e-08
PEX26	2	22:18561062-18561608	1:3	0.805369	0.842593	0.773913	0.804688	1	0.97541	1	-0.194972	0.194972	0	0
ARHGAP17	17	16:24950685-24950918	16:18	0.269231	0.272727	0.247312	0.255319	0.0810811	0.0673077	0.0280374	0.194967	0.194967	3.60822e-14	4.3829e-12
EMID1	15	22:29651260-29651350	14:16	0.111111	0.229508	0.26	0.208333	0.413793	0.258065	0.424242	-0.194872	0.194872	0.00235429	0.019387
CTNS	5	17:3552141-3552225	4:6	0.972222	0.986111	0.8875	0.989691	0.764706	0.936508	0.784314	0.194853	0.194853	1.83797e-05	0.000342999
EIF4H	5	7:73604577-73604636	4:6	0.293618	0.260545	0.252383	0.277436	0.0515682	0.0893898	0.0742344	0.194756	0.194756	0	0
IMMP1L	6	11:31473745-31474639	5:7	0.186441	0.15	0.179104	0.155172	0.569231	0.361702	0.342466	-0.194564	0.194564	5.99767e-08	2.1553e-06
MMAB	8	12:109999048-109999134	7:9	0.295918	0.383673	0.303797	0.334746	0.513761	0.44898	0.57672	-0.19449	0.19449	1.89283e-05	0.000351223
KBTBD3	2	11:105947234-105947434	1:3	0.6	0.571429	0.516129	0.553191	0.756757	0.711538	0.805556	-0.194447	0.194447	0.000728945	0.00753316
CCDC78	5	16:775413-775580	4:6	0.769231	0.576923	0.823529	0.793103	1	0.97561	0.931034	-0.194443	0.194443	4.72747e-06	0.000105172
IRAK1BP1	5	6:79607781-79608015	4:6	0.836066	0.732143	0.782609	0.828571	1	0.981132	1	-0.19441	0.19441	2.30381e-09	1.16168e-07
WDR90	34	16:712673-713064	33:35	0.821429	0.781818	0.673469	0.693878	0.986111	0.869565	0.932203	-0.194356	0.194356	1.89848e-14	2.47193e-12
LUZP1	3	1:23436078-23436143	2:4	0.345455	0.371795	0.397059	0.407407	0.190476	0.416667	0.0930233	0.193951	0.193951	0.0017492	0.0152779
MARK2	17	11:63671458-63671625	16:18	0.529412	0.458678	0.515152	0.648855	0.898876	0.716216	0.674897	-0.193935	0.193935	0.000320173	0.00383039
MTMR2	7	11:95615538-95615660	6:8	0.118421	0.0704225	0.0595238	0.0724638	0.295455	0.2	0.265306	-0.193863	0.193863	4.57161e-06	0.000102424
MAP3K6	25	1:27683081-27683240	24:26	0.529412	0.752809	0.661538	0.636364	0.842697	0.77907	0.936842	-0.193746	0.193746	5.03929e-05	0.000800643
CC2D1B	24	1:52820037-52820126	23:25	0.357143	0.254438	0.312102	0.331579	0.612903	0.440415	0.515337	-0.193497	0.193497	2.02661e-07	6.3417e-06
RAB3GAP2	11	1:220369592-220369740	10:12	0.809524	0.72	0.775862	0.779661	0.466667	0.615385	0.584615	0.193146	0.193146	4.8107e-05	0.00076947
ATP6V1H	9	8:54723724-54723777	8:10	0.879747	0.947826	0.955556	0.898601	0.712575	0.807487	0.730159	0.193055	0.193055	4.27358e-11	3.02573e-09
EME1	4	17:48455956-48456042	3:5	0.810606	0.772727	0.811475	0.773109	0.983696	0.984848	0.985915	-0.192991	0.192991	0	0
SLC9A7	13	X:46495024-46495083	12:14	0.770833	0.821429	0.862069	0.892857	0.649123	0.712329	0.645833	0.192626	0.192626	0.00179267	0.0155882
YIPF1	12	1:54320674-54320724	11:13	0.506024	0.54955	0.62931	0.560748	0.362637	0.514019	0.294118	0.192511	0.192511	0.000104228	0.00148696
WDR90	9	16:701824-702039	8:10	0.814815	0.802469	0.721429	0.710744	0.969072	0.891892	0.954023	-0.192074	0.192074	1.28708e-12	1.17069e-10
ZNF507	2	19:32838151-32838244	1:3	0.834711	0.847458	0.8	0.835443	0.469231	0.677083	0.643411	0.191666	0.191666	2.32793e-10	1.43682e-08
PPP4R1	13	18:9562920-9563044	12:14	0.171206	0.116147	0.216901	0.145119	0.438462	0.302469	0.349315	-0.191153	0.191153	6.69547e-09	3.04729e-07
WHSC1L1	16	8:38156962-38157108	15:17	0.852273	0.763889	0.747899	0.693878	0.94697	0.966667	0.862745	-0.191076	0.191076	4.68647e-08	1.71657e-06
PRDM15	20	21:43254614-43254673	19:21	0.213333	0.211268	0.212121	0.346154	0.378378	0.403509	0.424242	-0.190781	0.190781	0.000321982	0.00384961
BCLAF1	11	6:136590279-136590441	10:12	0.067027	0.0706019	0.08753	0.0735826	0.306288	0.189922	0.262774	-0.190681	0.190681	0	0
TNRC6A	9	16:24804794-24804970	8:10	0.367347	0.255102	0.350515	0.351852	0.541284	0.561798	0.411215	-0.190101	0.190101	7.90729e-06	0.000165731
GEMIN6	5	2:39006400-39006467	4:6	0.124294	0.134571	0.0865922	0.0505747	0.26087	0.295522	0.313869	-0.190079	0.190079	1.4877e-14	1.95717e-12
SCMH1	6	1:41625397-41625605	5:7	0.746479	0.804878	0.797297	0.707317	1	0.961905	0.898148	-0.190017	0.190017	2.25175e-12	1.95015e-10
NSUN3	2	3:93782656-93783246	1:3	0.0847458	0.0519481	0.037037	0.038961	0.290323	0.235294	0.0933333	-0.18984	0.18984	0.000585412	0.00630276
IFT122	20	3:129210984-129211037	19:21	0.823171	0.886076	0.84375	0.852713	0.658537	0.786517	0.505263	0.189695	0.189695	3.20322e-08	1.22153e-06
MFI2	7	3:196745825-196746672	6:8	NA	0.4	0.375	0.444444	0.220588	0.210526	0.205607	0.189474	0.189474	0.00210643	0.0176908
PEX26	5	22:18567878-18568024	4:6	0.753555	0.663212	0.567686	0.639344	0.75	0.855556	0.840659	-0.189381	0.189381	4.85364e-06	0.000107664
ZNF107	2	7:64129415-64129556	1:3	0.27451	0.240741	0.275	0.170732	0.463415	0.446809	0.428571	-0.189183	0.189183	0.000133403	0.00183063
GALE	4	1:24125377-24125502	3:5	0.844086	0.781421	0.755656	0.784038	0.932203	0.972789	0.971698	-0.188969	0.188969	3.37952e-13	3.46332e-11
ROBO3	22	11:124747833-124748027	21:23	0.492754	0.405941	0.58427	0.637097	0.756944	0.727273	0.680982	-0.188761	0.188761	2.37621e-05	0.000422957
NFYA	4	6:41048550-41048636	3:5	0.127049	0.104418	0.0897436	0.0472727	0.26455	0.285714	0.488095	-0.188634	0.188634	0	0
DNMT3A	9	2:25472526-25472593	8:10	0.580645	0.357143	0.516854	0.5	0.162393	0.32	0.392157	0.188427	0.188427	0.000293129	0.00356291
WASH6P	5	X:155252364-155252499	4:6	0.818182	0.7	0.696429	0.780488	0.939394	0.928571	0.901961	-0.188328	0.188328	4.38077e-05	0.000710264
HSD17B14	5	19:49334925-49335016	4:6	0.296296	0.215385	0.25	0.247619	0.437037	0.45625	0.427481	-0.188228	0.188228	2.02268e-06	5.02628e-05
ZC3H18	4	16:88653950-88654021	3:5	0.368217	0.321767	0.336032	0.40339	0.164062	0.25098	0.129032	0.188062	0.188062	9.84757e-10	5.43403e-08
SLC22A5	8	5:131726382-131726596	7:9	1	1	1	1	NA	0.846154	0.777778	0.188034	0.188034	0.000897165	0.00891148
PQLC3	6	2:11315094-11315135	5:7	0.716667	0.603774	0.807692	0.65	0.543689	0.495575	0.43609	0.187758	0.187758	3.04611e-05	0.000523095
SIDT1	2	3:113285267-113285388	1:3	0.8125	0.941176	0.722222	NA	1	0.95122	1	-0.1875	0.1875	3.85502e-05	0.000638361
ZNF195	7	11:3381950-3382018	6:8	0.0888889	0.12	0.0789474	0.1375	0.140351	0.291667	0.342857	-0.187222	0.187222	0.00138197	0.0126517
AC055839.1	20	17:5403351-5404568	19:21	0.740741	0.47619	0.758621	0.810811	0.986842	0.936709	0.865979	-0.187028	0.187028	3.73201e-07	1.09823e-05
PIGN	12	18:59807653-59807712	11:13	1	0.988024	1	0.994286	0.727273	0.857143	0.810127	0.187016	0.187016	0	0
LEF1	7	4:109002742-109002825	6:8	0.81462	0.828783	0.735022	0.736872	0.962757	0.956863	0.979993	-0.187011	0.187011	0	0
HPS5	2	11:18339298-18339454	1:3	0.290323	0.25	0.345238	0.285714	0.475	0.5875	0.381579	-0.186982	0.186982	0.000219656	0.00278935
SMTN	2	22:31478846-31478988	1:3	0.0638298	0.147059	0.145161	0.0779221	0.323529	0.298507	0.296296	-0.186966	0.186966	7.94663e-06	0.000166372
ZNF394	2	7:99096339-99096465	1:3	0.709677	0.791667	0.711712	0.706349	0.977273	0.878049	0.897436	-0.186741	0.186741	6.29207e-11	4.33378e-09
FANCA	38	16:89809208-89809346	37:39	0.772201	0.838983	0.8159	0.763158	0.987261	0.901695	0.980545	-0.186495	0.186495	3.97717e-08	1.47957e-06
BMPR2	16	2:203419975-203421254	15:17	0.8	0.787879	0.652174	0.8	0.980392	0.942857	0.981132	-0.186453	0.186453	2.09576e-07	6.54193e-06
TAF1	38	X:70679000-70679101	37:39	0.260204	0.230366	0.276018	0.297778	0.559322	0.426667	0.454545	-0.186434	0.186434	0	0
PPP2R3C	2	14:35585816-35585943	1:3	0.832	0.784232	0.787524	0.829688	0.581461	0.627249	0.622276	0.18633	0.18633	2.65121e-13	2.75407e-11
ZNF295	2	21:43429576-43429706	1:3	0.0434783	0.0277778	0.125	0.1	0.1875	0.368421	0.258065	-0.186325	0.186325	0.000756075	0.00774615
RCSD1	5	1:167654658-167654747	4:6	0.86	0.713376	0.890625	0.840426	0.705128	0.664032	0.54417	0.186181	0.186181	0.000847671	0.00851929
ADAT2	2	6:143762575-143763814	1:3	0.152439	0.175532	0.231884	0.165775	0.338889	0.35625	0.413793	-0.185596	0.185596	4.89608e-14	5.78103e-12
PINX1	6	8:10677703-10677779	5:7	0.560811	0.675758	0.565749	0.561856	0.766871	0.748988	0.720497	-0.185185	0.185185	5.06258e-05	0.000803671
C8orf59	2	8:86131465-86131592	1:3	0.315789	0.264122	0.30474	0.382105	0.125498	0.149091	0.0992647	0.184767	0.184767	1.473e-07	4.76221e-06
SAFB2	7	19:5611131-5611641	6:8	0.955083	0.92132	0.972431	0.949309	0.833333	0.748954	0.767442	0.184754	0.184754	0	0
FAHD2A	2	2:96071025-96071150	1:3	0.312195	0.311765	0.254808	0.376147	0.548035	0.496689	0.453865	-0.184709	0.184709	1.12447e-06	2.97303e-05
TPM2	6	9:35685061-35685136	5:7	0.790698	0.814815	0.75	0.910714	0.98722	0.977901	0.989071	-0.184464	0.184464	1.22058e-12	1.11286e-10
RNASET2	4	6:167362054-167362113	3:5	0.78125	0.840909	0.763158	0.586207	0.956044	0.849057	0.966102	-0.18384	0.18384	1.9231e-05	0.000356008
RP11-514O12.4	4	6:167362054-167362113	3:5	0.78125	0.840909	0.763158	0.586207	0.956044	0.849057	0.966102	-0.18384	0.18384	1.9231e-05	0.000356008
AGPHD1	6	15:78825552-78826012	5:7	0.125	0.285714	0.05	0.190476	0.3	0.341463	0.428571	-0.183725	0.183725	0.0070948	0.0456179
EML2	22	19:46119719-46119816	21:23	0.755952	0.856322	0.776	0.726027	0.980507	0.938303	0.949339	-0.183363	0.183363	0	0
CENPE	17	4:104084636-104084710	16:18	0.582278	0.705882	0.731707	0.782609	0.365079	0.535714	0.672269	0.183081	0.183081	0.000905008	0.00896987
MTMR1	4	X:149880814-149880837	3:5	0.629213	0.789116	0.766082	0.710059	0.90678	0.921053	0.973214	-0.182982	0.182982	0	0
MRPS18C	3	4:84379499-84379582	2:4	0.855083	0.824619	0.83109	0.868926	0.497669	0.660888	0.690476	0.182198	0.182198	3.33067e-16	5.14764e-14
ACAD10	6	12:112148077-112148169	5:7	0.173913	0.173077	0.0833333	0.181818	0.355556	0.387755	0.309524	-0.182061	0.182061	7.03842e-06	0.000149331
N6AMT2	3	13:21311862-21311944	2:4	0.413793	0.5875	0.54321	0.57732	0.697674	0.742268	0.753247	-0.182003	0.182003	8.61495e-05	0.00126123
JOSD2	3	19:51010831-51010956	2:4	0.737805	0.777251	0.726457	0.713693	0.936709	0.811594	0.913669	-0.181538	0.181538	7.64166e-08	2.65088e-06
GPCPD1	5	20:5566840-5566915	4:6	0.742424	0.6875	0.72549	0.54717	0.205882	0.569444	0.525253	0.181243	0.181243	0.000586302	0.00630942
CRAMP1L	17	16:1717336-1717401	16:18	0.82716	0.686275	0.6125	0.795181	0.988372	0.727273	0.921875	-0.181147	0.181147	6.22145e-05	0.000953404
ATAD3B	17	1:1425072-1425191	16:18	0.0277778	0.0487805	0.0195312	0.0389105	0.1875	0.214286	0.382609	-0.180942	0.180942	1.60649e-13	1.75514e-11
PATL1	7	11:59423429-59423518	6:8	0.794677	0.772059	0.749077	0.830508	0.986175	0.964286	0.948837	-0.180918	0.180918	0	0
MEGF8	14	19:42853651-42853851	13:15	0.823529	1	0.814815	0.78125	1	1	1	-0.180828	0.180828	2.37162e-06	5.75766e-05
MYO9B	37	19:17321142-17321189	36:38	0.823708	0.727862	0.534535	0.462541	0.760369	0.811905	0.833333	-0.180707	0.180707	0.00287435	0.0226781
GLMN	12	1:92732257-92732298	11:13	0.71831	0.794702	0.734807	0.827027	1	0.945455	0.943548	-0.1807	0.1807	2.19491e-13	2.33755e-11
SCYL3	12	1:169828182-169828353	11:13	0.62069	0.642857	0.633333	0.472222	1	0.807692	0.6	-0.180681	0.180681	0.00709584	0.0456179
AURKA	3	20:54963743-54963840	2:4	0.361217	0.49	0.37156	0.434018	0.705607	0.55516	0.583039	-0.18025	0.18025	9.69042e-05	0.0013961
SEMA4D	3	9:92033278-92033352	2:4	0.450758	0.544199	0.394231	0.430518	0.651246	0.620513	0.5919	-0.179875	0.179875	7.23056e-05	0.00108401
PRRT4	2	7:128001360-128001476	1:3	0.578947	0.75	0.769231	0.869565	0.939394	0.791667	0.964286	-0.179779	0.179779	0.00482528	0.0338607
HNRNPD	2	4:83292681-83292737	1:3	0.865071	0.885034	0.866402	0.872849	0.595863	0.697664	0.689949	0.179676	0.179676	0	0
ZNF512	2	2:27806293-27806583	1:3	0.462857	0.585227	0.507463	0.589744	0.266409	0.366935	0.37218	0.179409	0.179409	8.55617e-08	2.94128e-06
STIL	2	1:47778620-47778828	1:3	0.207792	0.039604	0.1	0.0724638	0.363636	0.265625	0.164179	-0.179393	0.179393	3.9896e-05	0.000657212
PCBP4	3	3:51995765-51996104	2:4	0.692308	0.591837	0.671875	0.552239	0.45283	0.446809	0.482759	0.179026	0.179026	0.00770753	0.0483565
MPPE1	11	18:11886712-11886780	10:12	0.652174	0.75	0.826923	0.808824	0.958333	0.9	0.985915	-0.178922	0.178922	1.85542e-07	5.83966e-06
NMNAT3	5	3:139292440-139294836	4:6	0.84	0.901961	0.933333	0.764706	0.727273	0.692308	0.653846	0.178673	0.178673	0.00764473	0.0480656
NBEAL2	11	3:47033965-47034045	10:12	0.115385	0.0526316	0.05	0.0447761	0.416667	0.212766	0.229885	-0.178569	0.178569	4.38685e-11	3.10015e-09
B3GALNT2	2	1:235659496-235659618	1:3	0.0824742	0.0933333	0.0184049	0.0609756	0.25	0.210526	0.296703	-0.178275	0.178275	2.64587e-07	8.06056e-06
SOS1	24	2:39216411-39216455	23:25	0.615385	0.653061	0.558442	0.635294	0.803279	0.910256	0.795181	-0.177939	0.177939	2.30236e-07	7.1225e-06
RNF144A	6	2:7137047-7137192	3:7	0.795181	0.849057	0.857143	0.763636	1	1	0.9625	-0.177881	0.177881	1.76447e-09	9.18977e-08
PLK3	13	1:45270322-45270451	12:14	0.473684	0.507937	0.651163	0.553191	0.703704	0.708333	0.8	-0.177769	0.177769	0.00286706	0.0226373
WDR60	11	7:158698680-158698782	10:12	0.923077	0.943662	0.911392	0.960526	0.609023	0.755906	0.793893	0.177464	0.177464	1.7486e-13	1.89407e-11
CEP192	44	18:13114129-13115875	43:45	0.74	0.944056	0.802817	0.795775	1	0.949275	0.976744	-0.177448	0.177448	1.65123e-11	1.26064e-09
DOK2	2	8:21769740-21770021	1:3	0.772926	0.789352	0.744	0.793333	0.958549	0.894118	0.97191	-0.17741	0.17741	8.68554e-11	5.77315e-09
GCLM	2	1:94370079-94370144	1:3	0.908602	0.906593	0.908046	0.866667	0.73029	0.871951	0.705882	0.177029	0.177029	4.30235e-06	9.72506e-05
KIF24	2	9:34319438-34319621	1:3	0.102041	0.148148	0.121212	0.12963	0.37037	0.111111	0.302326	-0.176905	0.176905	0.00564489	0.0382708
NME6	4	3:48337609-48337726	3:5	0.6	0.523438	0.548387	0.585526	0.743119	0.711111	0.826389	-0.176163	0.176163	4.44878e-07	1.29116e-05
TTC39C	3	18:21599824-21600251	2:4	0.339286	0.357843	0.300518	0.272727	0.485876	0.495935	0.51049	-0.176033	0.176033	3.19388e-10	1.91834e-08
C17orf68	15	17:8134594-8134787	14:16	0.704545	0.639344	0.729167	0.732143	0.862069	0.892857	0.931034	-0.176001	0.176001	1.15631e-06	3.05299e-05
LENG8	5	19:54964725-54964835	4:6	0.727811	0.714286	0.716578	0.734884	0.883523	0.898148	0.917683	-0.175954	0.175954	2.75766e-11	1.99707e-09
RDH13	8	19:55559414-55559625	7:9	0.0357143	0.0224719	0.0333333	0.0246305	0.284091	0.0686275	0.204819	-0.175837	0.175837	3.0248e-12	2.58434e-10
SFXN4	5	10:120920567-120920593	4:6	0.744914	0.73545	0.68705	0.794168	0.954198	0.916	0.915761	-0.175818	0.175818	0	0
TPCN2	3	11:68822189-68822265	2:4	0.75	0.870968	0.777778	0.96	1	0.956522	1	-0.175627	0.175627	0.00100173	0.0097406
SNX14	19	6:86248556-86248582	18:20	0.333333	0.338843	0.308	0.325228	0.316872	0.504854	0.552542	-0.175574	0.175574	0.00072959	0.00753672
TNIK	22	3:170824972-170824995	21:23	0.847059	0.621951	0.714286	0.790323	0.576923	0.655172	0.47619	0.175381	0.175381	0.00105338	0.0101597
PSTK	7	10:124746850-124747020	6:8	0.225352	0.143836	0.186275	0.102804	0.348837	0.277778	0.340426	-0.17537	0.17537	0.000918463	0.00907484
GUSB	6	7:65439906-65440058	5:7	0.676724	0.632812	0.597484	0.735955	0.865306	0.829861	0.822368	-0.175093	0.175093	2.11632e-08	8.53259e-07
LTB	2	6:31549591-31549636	1:3	0.369565	0.32	0.241935	0.275862	0.56701	0.472973	0.413462	-0.175042	0.175042	0.00285254	0.0225484
ACP1	4	2:272192-272305	3:5	0.138154	0.178109	0.110666	0.101706	0.299443	0.273826	0.387251	-0.175033	0.175033	7.01106e-13	6.6975e-11
CHD3	34	17:7810919-7811020	33:35	0.752739	0.779287	0.733447	0.720373	0.923077	0.872727	0.91805	-0.174957	0.174957	0	0
PHF8	15	X:54020034-54020336	14:16	0.659574	0.7875	0.711656	0.732143	0.943038	0.882353	0.896774	-0.174875	0.174875	5.21805e-15	7.26704e-13
PUSL1	2	1:1244295-1244352	1:3	0.788732	0.821875	0.733333	0.752	0.948113	0.934066	0.945055	-0.174689	0.174689	2.68351e-11	1.9508e-09
AP3M1	2	10:75898564-75898689	1:3	0.351585	0.368421	0.367412	0.421053	0.522267	0.542601	0.592593	-0.174684	0.174684	9.88218e-07	2.65715e-05
AKT1	2	14:105259464-105259547	1:3	0.26183	0.2	0.216336	0.222578	0.426778	0.384966	0.39413	-0.174673	0.174673	1.92956e-07	6.05797e-06
CHTF8	4	16:69154956-69155073	3:5	0.614853	0.60492	0.616541	0.611111	0.840325	0.787597	0.752	-0.174615	0.174615	1.53e-12	1.38172e-10
C13orf27	2	13:103422362-103422436	1:3	0.919643	0.763975	0.727586	0.815789	0.278195	0.615385	0.673797	0.174498	0.174498	3.72687e-05	0.000620927
RHPN1	9	8:144461999-144462155	8:10	0.701149	0.79	0.8	0.852713	0.985423	0.934959	0.969444	-0.174444	0.174444	1.59657e-11	1.22382e-09
FRMD8	5	11:65161044-65161145	4:6	0.781609	0.610526	0.707965	0.635714	0.846154	0.8	0.917808	-0.174314	0.174314	5.48473e-06	0.000119982
MYLK2	6	20:30411726-30411926	5:7	0.8125	0.787879	0.884615	0.839286	0.909091	1	1	-0.174107	0.174107	0.00424266	0.0306316
TUBD1	7	17:57951900-57952064	6:8	0.740741	0.830508	0.811594	0.746988	0.425532	0.605263	0.644444	0.174028	0.174028	4.21076e-06	9.56351e-05
ZNF76	13	6:35261528-35261692	12:14	0.694737	0.763314	0.659459	0.745856	0.921348	0.894231	0.873016	-0.173934	0.173934	1.11022e-16	1.8273e-14
PARD3	6	10:34739245-34739376	5:8	0.826667	0.679245	0.786885	0.736842	0.940299	0.93578	0.893617	-0.173916	0.173916	5.83459e-07	1.6493e-05
CBWD6	15	9:69238230-69238316	14:16	0.981481	0.969231	0.963415	0.977778	0.787234	0.892857	0.8	0.173504	0.173504	3.81946e-06	8.76377e-05
PDE8A	9	15:85633949-85634146	8:10	0	0	0.0909091	0.0625	0.367347	0.173077	0.204545	-0.173295	0.173295	6.83519e-09	3.10112e-07
KLHDC4	15	16:87741419-87741681	14:16	0.724359	0.791469	0.826347	0.860335	1	0.935185	0.9819	-0.172992	0.172992	0	0
XYLT2	9	17:48434418-48434613	8:10	0.911765	0.798319	0.816514	0.787234	0.993711	0.976744	0.979866	-0.172449	0.172449	0	0
AC012621.2	15	16:19559837-19559922	14:16	0.296943	0.281356	0.19802	0.275986	0.496994	0.435897	0.451087	-0.172416	0.172416	3.36674e-09	1.63478e-07
ZNF37A	2	10:38383859-38384152	1:3	0.793814	0.789474	0.743802	0.79798	0.969231	0.855263	0.963855	-0.172211	0.172211	4.50644e-07	1.30491e-05
YIPF1	3	1:54354917-54355136	2:4	0.559211	0.47449	0.479167	0.6	0.674699	0.701987	0.691275	-0.172087	0.172087	3.35758e-08	1.27655e-06
CAMKK2	15	12:121686409-121686537	14:16	0.694915	0.698198	0.81068	0.791908	0.919075	0.846561	0.917098	-0.172046	0.172046	2.79792e-08	1.09216e-06
ATAD5	6	17:29171853-29171934	5:7	0.971154	0.964286	0.956522	0.979021	0.757895	0.796117	0.890756	0.171603	0.171603	1.04687e-10	6.87428e-09
PLEKHM2	7	1:16047824-16047883	6:8	0.338462	0.157447	0.216495	0.26601	0.412766	0.425743	0.378238	-0.171514	0.171514	9.07759e-07	2.46521e-05
TAS2R14	3	12:11187381-11187484	2:4	0.1	0.0571429	0.0294118	0.173913	0.25	0.3	0.162791	-0.171429	0.171429	0.000888899	0.00885406
GTF3C2	3	2:27573181-27573256	2:4	0.827586	0.642857	0.878049	0.96875	NA	0.478261	0.884615	0.171379	0.171379	0.00618009	0.0410494
SENP1	6	12:48482946-48483076	5:7	0.101695	0.0408163	0.0448718	0.0621762	0.333333	0.224719	0.181818	-0.171195	0.171195	1.1926e-12	1.08997e-10
MKS1	17	17:56283826-56283908	16:18	0.952381	0.823529	0.794872	0.761905	0.980392	0.95	1	-0.171192	0.171192	2.22831e-06	5.45878e-05
KIAA0226	14	3:197417945-197418019	13:15	0.15122	0.154589	0.171598	0.0909091	0.324022	0.239024	0.39726	-0.171118	0.171118	2.08114e-09	1.06494e-07
KIF27	14	9:86482599-86482775	13:15	0.703704	0.647059	0.777778	0.863636	0.878049	0.947368	0.911765	-0.171024	0.171024	0.00504758	0.0350519
KLHL8	5	4:88106403-88106951	4:6	0.869159	0.827815	0.785235	0.775401	1	0.970874	0.977528	-0.171003	0.171003	1.55653e-13	1.70546e-11
SLC2A6	8	9:136338537-136338722	7:9	0.746753	0.816199	0.748062	0.746094	0.95339	0.900369	0.918089	-0.170681	0.170681	1.20967e-08	5.17217e-07
SFRS17A	5	X:1719031-1719100	4:6	0.119048	0.0840708	0.130952	0.0880282	0.244019	0.274648	0.274194	-0.170656	0.170656	1.28315e-08	5.43265e-07
SIK3	10	11:116746582-116746725	9:11	0.752809	0.64557	0.647887	0.765625	0.870968	0.92	0.803279	-0.17062	0.17062	4.48132e-05	0.000724096
STAG2	4	X:123155217-123155281	3:5	0.243455	0.356863	0.302128	0.244444	0.103139	0.181132	0.0780669	0.170147	0.170147	9.18432e-06	0.000187735
CEP110	41	9:123933686-123933826	40:42	0.469136	0.517007	0.699187	0.58209	0.726368	0.719512	0.666667	-0.169964	0.169964	0.00128617	0.0119429
CARS2	16	13:111296412-111296529	15:18	0.134276	0.147059	0.147601	0.110482	0.312849	0.310484	0.288889	-0.169817	0.169817	1.39557e-10	8.97796e-09
ZNF451	9	6:56965401-56967915	8:10	0.288136	0.28655	0.282759	0.21547	0.0862745	0.120219	0.114894	0.169761	0.169761	4.86279e-10	2.80126e-08
SYNRG	7	17:35939228-35939530	6:8	0.769231	0.861111	0.883721	0.952381	0.702703	0.806452	0.45098	0.169713	0.169713	2.11449e-05	0.000384907
ACAD10	4	12:112143542-112143736	3:5	0.875	0.785714	0.9	0.772727	0.904762	1	1	-0.169643	0.169643	2.08387e-06	5.14138e-05
FAHD2B	2	2:97757600-97757722	1:3	0.556452	0.597633	0.602564	0.528926	0.680203	0.746479	0.809816	-0.169436	0.169436	0.000166022	0.00219783
PGAP1	3	2:197786827-197786910	2:4	0.0769231	0.266667	0.217391	0.173913	0.0263158	0.125	0.02	0.169336	0.169336	0.00103809	0.0100275
POLQ	26	3:121178897-121179081	25:27	0.538462	0.657658	0.567568	0.59434	0.75	0.739496	0.79798	-0.169046	0.169046	9.42719e-05	0.00136445
PEX5	11	12:7354837-7354947	10:12	0.40625	0.438172	0.419271	0.48	0.623955	0.597765	0.504021	-0.169044	0.169044	2.73554e-05	0.000478845
WDR90	27	16:710058-710161	26:28	0.591195	0.50463	0.574803	0.585635	0.748858	0.714286	0.752768	-0.168639	0.168639	4.51281e-07	1.30576e-05
TEP1	9	14:20869143-20869300	8:10	0.773585	0.882353	0.780488	0.97561	1	1	0.982143	-0.16858	0.16858	2.77771e-09	1.3805e-07
SCRIB	36	8:144873836-144873910	35:37	0.0235294	0.0437956	0.0495868	0.0336134	0.259843	0.137097	0.207207	-0.168503	0.168503	2.219e-11	1.64778e-09
C1orf86	10	1:2125437-2125572	9:11	0.779503	0.762363	0.762044	0.769811	0.937634	0.890467	0.934396	-0.168309	0.168309	0	0
FHL3	4	1:38463635-38463804	3:5	0.757282	0.741379	0.852941	0.820896	0.941176	0.957143	0.982456	-0.168054	0.168054	2.8929e-07	8.7016e-06
CROCC	3	1:17249158-17249293	2:4	0.972973	0.823529	1	0.918367	0.886792	0.756098	0.777778	0.167892	0.167892	0.00496108	0.0345838
CCDC15	9	11:124861357-124861479	8:10	0.65625	0.521739	0.486486	0.619048	0.705882	0.892857	0.738095	-0.167702	0.167702	0.000923314	0.00911092
FYN	12	6:112020718-112020873	11:13	0.742188	0.696721	0.743119	0.824561	0.703883	0.575342	0.545946	0.167311	0.167311	0.000152605	0.00204137
RHPN1	12	8:144463438-144463514	11:13	0.821429	0.787129	0.777328	0.792208	0.956763	0.940449	0.962771	-0.167094	0.167094	0	0
AC124312.1	3	15:25324973-25325226	2:4	0.178571	0.114286	0.195652	0.2	0.423529	0.353846	0.276316	-0.166734	0.166734	5.71238e-06	0.000124294
RP11-266J6.1	15	3:9867484-9867632	14:16	0.767857	0.737705	0.884615	0.847458	0.974359	0.94012	0.974619	-0.166702	0.166702	8.46918e-11	5.6392e-09
ARPC4	15	3:9867484-9867632	14:16	0.767857	0.737705	0.884615	0.847458	0.974359	0.94012	0.974619	-0.166702	0.166702	8.46918e-11	5.6392e-09
TTLL3	13	3:9867484-9867632	12:14	0.767857	0.737705	0.884615	0.847458	0.974359	0.94012	0.97449	-0.166702	0.166702	8.80839e-11	5.84459e-09
PROKR1	9	2:68794473-68794519	8:10	1	1	NA	1	0.833333	0.884615	0.684211	0.166667	0.166667	0.000283649	0.00346541
BCS1L	4	2:219525030-219525144	3:5	0.215517	0.30303	0.34375	0.333333	0.647059	0.40678	0.484848	-0.166667	0.166667	0.0028502	0.0225478
APLF	10	2:68794473-68794519	9:11	1	1	NA	1	0.833333	0.884615	0.684211	0.166667	0.166667	0.000283649	0.00346541
ZNF185	19	X:152128243-152128440	18:20	0.8	0.866667	0.906977	0.773585	1	1	1	-0.166667	0.166667	0.00758961	0.0478311
RNF34	2	12:121840545-121840610	1:3	0.329305	0.293605	0.277419	0.304478	0.106838	0.132701	0.185185	0.16634	0.16634	3.33067e-16	5.14764e-14
AKAP2	14	9:112918599-112918777	13:16	0.948718	0.967572	0.957391	0.954802	0.683983	0.803191	0.790087	0.166009	0.166009	0	0
PALM2-AKAP2	14	9:112918599-112918777	13:16	0.948718	0.967572	0.957391	0.954802	0.683983	0.803191	0.790087	0.166009	0.166009	0	0
CARD8	5	19:48741640-48741789	4:6	0.644737	0.636986	0.642857	0.589744	0.304054	0.474074	0.516667	0.165848	0.165848	3.35424e-05	0.000566792
ATHL1	13	11:294267-294478	12:14	0.83871	0.931034	0.785714	0.720238	0.9683	0.978056	1	-0.165844	0.165844	0	0
SDCCAG3	2	9:139304542-139304691	1:3	0.806897	0.757396	0.821192	0.789062	0.633028	0.673469	0.495327	0.164952	0.164952	8.85701e-07	2.41048e-05
CCDC18	24	1:93720028-93720171	23:25	0.634146	0.647059	0.766234	0.714286	0.845588	0.779661	0.86722	-0.164916	0.164916	0.00334323	0.0254849
RASA4B	3	7:102208457-102208631	2:4	0.458333	0.425926	0.582609	0.469945	0.258427	0.323944	0.299363	0.164776	0.164776	1.82977e-06	4.59195e-05
KIAA1549	8	7:138588334-138588482	7:9	0.916667	0.878788	0.791667	0.78125	1	1	0.941176	-0.164773	0.164773	0.000700983	0.00731377
DHDH	3	19:49439289-49439452	2:4	0.137931	0.0689655	0.27027	0.16	0.313725	0.385965	0.307692	-0.16476	0.16476	0.000951566	0.0093364
C5orf44	8	5:64951463-64951480	7:9	0.514286	0.467153	0.37069	0.48855	0.642202	0.610294	0.693548	-0.16435	0.16435	3.06916e-08	1.18226e-06
PRPF38B	2	1:109236212-109236264	1:3	0.13197	0.0907643	0.106383	0.114467	0.251534	0.274648	0.323789	-0.164223	0.164223	1.11022e-16	1.8273e-14
TRIM4	8	7:99498789-99499797	7:9	0.238938	0.15	0.207792	0.165289	0.0224719	0.047619	0.0210526	0.164069	0.164069	4.72955e-14	5.63691e-12
SLC9A8	9	20:48479466-48479604	8:10	0.788462	0.941176	0.83871	0.833333	1	0.875	1	-0.163978	0.163978	0.00246554	0.0201375
SLC25A14	2	X:129474081-129474327	1:3	0.170213	0.152542	0.148148	0.146341	0.424242	0.314286	0.302326	-0.16394	0.16394	0.00018422	0.00240771
ENOPH1	3	4:83372196-83372398	2:4	0.779859	0.723958	0.749196	0.788856	0.942943	0.924119	0.928389	-0.163861	0.163861	2.22045e-16	3.54712e-14
HIRIP3	4	16:30005227-30006164	3:5	0.667203	0.69397	0.669553	0.661842	0.870813	0.832106	0.792829	-0.163728	0.163728	3.11059e-11	2.23563e-09
MIER2	2	19:336083-336173	1:3	0.723577	0.810811	0.741935	0.770833	0.743243	0.92	0.985915	-0.163616	0.163616	0.000358166	0.00421203
BANP	8	16:88037901-88038017	7:9	0.596491	0.666667	0.533333	0.574468	0.405405	0.530612	0.421875	0.163605	0.163605	0.00272835	0.021808
STAG3L1	5	7:74993902-74994025	4:6	0.296296	0.246377	0.254545	0.311111	0.414634	0.488889	0.438596	-0.163176	0.163176	0.000621083	0.00661893
AFAP1L2	16	10:116060204-116060449	15:17	NA	0.75	0.941176	0.761905	0.924731	0.911392	1	-0.162826	0.162826	0.0018872	0.0162187
AC012621.2	2	16:19536102-19537183	1:3	0.483395	0.547445	0.466418	0.423913	0.24406	0.355491	0.312364	0.162542	0.162542	2.50056e-08	9.88265e-07
RHBDD2	2	7:75510683-75510804	1:3	0.330904	0.30179	0.296842	0.253672	0.136905	0.1481	0.110971	0.162411	0.162411	1.95621e-13	2.10695e-11
RELL2	3	5:141018522-141018588	2:4	0.681818	0.56	0.515152	0.595745	0.74	0.706667	0.912281	-0.162128	0.162128	0.000710673	0.00738649
DLG1	24	3:196802708-196802741	23:25	0.366667	0.472527	0.430657	0.509677	0.64878	0.469945	0.613636	-0.162044	0.162044	0.000571052	0.00617327
LAS1L	9	X:64744444-64744494	8:10	0.397368	0.411616	0.407692	0.383863	0.564315	0.539519	0.593074	-0.161785	0.161785	1.16684e-13	1.30481e-11
USP30	7	12:109495731-109495913	6:8	0.789474	0.785714	0.826923	0.807018	0.96	1	0.955224	-0.161754	0.161754	3.04152e-09	1.49136e-07
ZNF485	3	10:44104062-44104188	2:4	0.909091	0.717949	0.775	0.902439	1	1	1	-0.16128	0.16128	1.82329e-05	0.000340981
SETD4	5	21:37429682-37429775	4:6	0	0.0238095	0.0224719	0	0.333333	0.129412	0.172414	-0.161178	0.161178	1.11022e-16	1.8273e-14
LTBP4	29	19:41128855-41128926	28:30	0.694915	0.71875	0.740741	0.673077	0.867925	0.826667	0.939759	-0.161092	0.161092	2.10873e-06	5.1859e-05
TMUB2	2	17:42264719-42265111	1:3	0.729167	0.714286	0.592593	0.72549	0.880952	0.913793	0.814815	-0.161064	0.161064	2.96195e-05	0.000511647
PPM1M	4	3:52280990-52281244	3:5	0.791304	0.905263	0.813433	0.830303	0.977064	0.982906	0.991803	-0.161038	0.161038	0	0
RPL7L1	2	6:42848599-42848820	1:3	0.858044	0.831197	0.883117	0.88294	0.659878	0.754417	0.709625	0.160867	0.160867	1.3578e-13	1.50191e-11
DOK1	5	2:74783021-74783205	4:6	0.689655	0.598039	0.702381	0.535948	0.887097	0.804598	0.788991	-0.160751	0.160751	0.000546482	0.00595337
CARKD	4	13:111277537-111277625	3:5	0.680272	0.767442	0.710345	0.725146	0.955446	0.878378	0.810651	-0.160633	0.160633	7.0731e-09	3.19761e-07
C20orf96	3	20:270200-270317	2:4	0.6625	0.656977	0.581006	0.631313	0.790419	0.804734	0.854922	-0.160589	0.160589	1.96732e-13	2.11292e-11
FOXRED2	4	22:36900145-36900414	3:5	0.810811	0.7657	0.741304	0.741463	0.948571	0.914141	0.902857	-0.160559	0.160559	8.83738e-12	7.1948e-10
ZNF75A	5	16:3363049-3363175	4:6	0.691489	0.765625	0.641975	0.645161	0.891304	0.828571	0.796875	-0.160246	0.160246	0.00120907	0.01137
MBTD1	3	17:49336504-49336567	2:4	0.84466	0.824324	0.762887	0.852941	0.62069	0.741935	0.674419	0.160074	0.160074	0.000222403	0.00281952
FNIP1	7	5:131046271-131046354	6:8	0.151515	0.111111	0.0967742	0.208333	0.290909	0.25	0.5	-0.159596	0.159596	0.000149397	0.00200922
FAM120AOS	4	9:96210651-96210771	3:5	0.270358	0.196023	0.186391	0.183206	0.27931	0.350746	0.377593	-0.15954	0.15954	1.03443e-05	0.000208311
ZMIZ2	9	7:44799750-44799827	8:10	0.398844	0.474576	0.408759	0.322148	0.563107	0.576471	0.5	-0.159305	0.159305	6.02057e-05	0.000928232
USP8	13	15:50776472-50776558	12:14	0.635246	0.554688	0.595041	0.592417	0.359322	0.437247	0.434641	0.159089	0.159089	4.66294e-15	6.56611e-13
TMX2	3	11:57505308-57505498	2:4	0.765133	0.791606	0.75387	0.736979	0.927022	0.877722	0.91844	-0.158938	0.158938	4.88498e-15	6.8282e-13
CAST	13	5:96066484-96066564	12:14	0.760684	0.868421	0.783582	0.84375	0.985714	0.97037	0.972527	-0.158861	0.158861	6.55032e-15	9.05611e-13
STAG3L3	8	7:72469578-72469685	7:9	0.53211	0.408602	0.34	0.52	0.785714	0.622951	0.575758	-0.15865	0.15865	5.50095e-05	0.000861393
ARHGAP10	5	4:148778704-148778805	4:6	0.934426	0.9375	1	0.979798	0.8	1	0.794872	0.158649	0.158649	0.00199153	0.0169089
UPF3A	8	13:115064315-115064475	7:9	0.710914	0.73384	0.656827	0.744986	0.880597	0.890625	0.854671	-0.15822	0.15822	1.25649e-10	8.13827e-09
TARBP1	19	1:234563063-234563134	18:20	0.934211	0.895522	0.955556	0.956349	0.755172	0.820896	0.786765	0.158118	0.158118	0	0
OFD1	12	X:13769368-13769487	11:13	0.707317	0.693333	0.730769	0.688889	0.868852	0.76087	0.858333	-0.158008	0.158008	0.000637206	0.00675211
FMR1	13	X:147019618-147019680	12:14	0.256757	0.260116	0.272727	0.294479	0.0420168	0.108844	0.179487	0.157578	0.157578	3.94766e-07	1.15543e-05
NGLY1	13	3:25761505-25761682	12:14	0.526786	0.61165	0.668342	0.654275	0.892919	0.776147	0.790514	-0.157551	0.157551	2.61084e-10	1.59589e-08
LRRCC1	6	8:86027610-86027819	5:7	0.811321	0.890909	0.833333	0.807692	0.979592	1	0.978261	-0.157265	0.157265	7.24751e-08	2.5373e-06
PKD1	35	16:2147320-2147504	34:36	0.8	0.885714	0.955556	0.672131	1	1	0.989247	-0.157143	0.157143	2.60569e-13	2.72514e-11
DNM1L	16	12:32890799-32890876	15:17	0.218543	0.180282	0.166667	0.180887	0.299685	0.355301	0.337621	-0.157036	0.157036	4.10783e-15	5.84942e-13
CUL9	8	6:43156261-43156453	7:9	0.763636	0.918605	0.766129	0.815789	0.927536	0.947917	1	-0.156957	0.156957	4.76532e-09	2.25065e-07
USP37	19	2:219344373-219344438	18:20	0.833333	0.699248	0.677419	0.920792	0.93913	0.826531	0.923077	-0.156786	0.156786	0.000273199	0.00335807
DEDD2	3	19:42720832-42721197	2:4	0.702247	0.71618	0.735484	0.745152	0.922581	0.882353	0.875502	-0.156521	0.156521	4.21441e-13	4.1858e-11
LRRC37A	14	17:44414662-44414716	13:15	0.828283	0.861111	0.811321	0.858974	1	1	0.92	-0.156371	0.156371	1.49925e-06	3.84625e-05
IFT80	2	3:160166514-160166583	1:3	0.795181	0.831731	0.861314	0.833333	0.414634	0.676471	0.80597	0.156061	0.156061	3.62915e-05	0.000606507
TRIM59	2	3:160166514-160166583	1:3	0.795181	0.831731	0.861314	0.833333	0.414634	0.676471	0.80597	0.156061	0.156061	3.62915e-05	0.000606507
RP11-431I8.2	2	3:160166514-160166583	1:3	0.795181	0.831731	0.861314	0.833333	0.414634	0.676471	0.80597	0.156061	0.156061	3.62915e-05	0.000606507
NUPL1	3	13:25883385-25883420	2:4	0.976967	0.977178	0.975836	0.984	0.821053	0.848558	0.808696	0.15602	0.15602	0	0
GTF3C5	9	9:135930331-135930351	8:10	0.334021	0.286004	0.279857	0.326892	0.480084	0.462347	0.455535	-0.155899	0.155899	1.32569e-07	4.33757e-06
C1orf113	5	1:36773118-36773208	4:6	0.846154	0.9	0.842105	0.65	1	0.965909	1	-0.15587	0.15587	1.61705e-09	8.49177e-08
AC103686.3	35	8:48800108-48800266	34:36	0.891353	0.765009	0.788714	0.812325	0.944134	0.974468	0.956376	-0.155856	0.155856	1.34887e-08	5.69189e-07
DCUN1D5	4	11:102953477-102953568	3:5	0.975026	0.964238	0.973226	0.966061	0.795604	0.908925	0.813808	0.155836	0.155836	0	0
AZI1	19	17:79166536-79166643	18:20	0.821839	0.783784	0.81106	0.820717	0.975	0.971564	0.952381	-0.155675	0.155675	2.22045e-16	3.54712e-14
RBM23	4	14:23377542-23377589	3:5	0.440708	0.429825	0.47138	0.414365	0.166031	0.279592	0.320236	0.155674	0.155674	1.47616e-10	9.4693e-09
AFTPH	8	2:64808324-64808407	7:9	0.0757576	0.089172	0.0833333	0.117647	0.204724	0.261905	0.24183	-0.155577	0.155577	2.60497e-07	7.96789e-06
C11orf49	2	11:47008759-47008861	1:3	0.656863	0.729508	0.577778	0.748148	0.849558	0.848739	0.77551	-0.155554	0.155554	0.000109114	0.00154737
C8orf38	10	8:96046236-96046350	9:11	0.372222	0.350746	0.343537	0.325513	0.0487805	0.191667	0.214815	0.155475	0.155475	3.68955e-06	8.49648e-05
TTC15	11	2:3481466-3481566	10:12	0.971963	1	0.958333	1	0.794872	0.913043	0.830508	0.155473	0.155473	3.37528e-08	1.28072e-06
JMJD8	8	16:732953-733087	7:9	0.806338	0.81295	0.744589	0.790514	0.953668	0.927536	0.96139	-0.155242	0.155242	0	0
SLC35B3	5	6:8422703-8422857	4:6	0.938462	0.849315	0.869565	0.901639	0.75	0.666667	0.730769	0.154833	0.154833	1.71365e-05	0.000323982
PPP6R3	2	11:68272613-68272739	1:3	0.522255	0.489362	0.462094	0.436261	0.320988	0.281046	0.321244	0.15474	0.15474	8.12931e-06	0.00016945
KNTC1	34	12:123067252-123067532	33:35	0.890756	0.983333	0.94958	0.927007	0.811189	0.783582	0.753521	0.154711	0.154711	8.52785e-12	6.9577e-10
ATXN7L2	11	1:110034649-110034726	10:12	0.22093	0.170213	0.111111	0.115789	0.45283	0.255102	0.297619	-0.154618	0.154618	0.000216843	0.00276101
TNS4	10	17:38635926-38636094	9:11	0.852941	0.78125	0.722222	0.944444	0.926667	0.971429	0.97546	-0.154333	0.154333	1.37766e-05	0.000267647
ATXN2L	23	16:28847647-28847811	22:24	0.301775	0.35743	0.385714	0.283019	0.146067	0.175287	0.208889	0.154315	0.154315	0.000317521	0.00380464
FHL3	2	1:38464929-38465104	1:3	0.791045	0.778846	0.886364	0.829932	0.965217	0.904348	0.964706	-0.154218	0.154218	2.51047e-06	6.04102e-05
TRAPPC9	6	8:141436714-141436740	5:7	0.529412	0.637931	0.613333	0.504505	0.72549	0.715596	0.73125	-0.154118	0.154118	0.000194334	0.00251998
PTPRC	7	1:198671516-198671659	6:8	0.264637	0.474558	0.194099	0.24359	0.1	0.0870647	0.119497	0.154113	0.154113	8.99482e-06	0.00018406
NLRX1	4	11:119043065-119043134	3:5	0.909091	0.939759	0.903846	0.916667	0.703704	0.852941	0.758865	0.154014	0.154014	3.32631e-06	7.76821e-05
POGZ	3	1:151413404-151413562	2:4	0.697917	0.716049	0.712821	0.721311	0.944162	0.863158	0.868313	-0.153878	0.153878	1.11022e-16	1.8273e-14
MUC1	6	1:155160198-155160334	5:7	NA	0.958333	0.785714	0.846154	1	0.97561	1	-0.153846	0.153846	0.00401206	0.029373
SLC37A4	8	11:118897216-118897398	7:9	0.833333	0.851852	0.808219	0.782051	0.985401	0.974576	0.929134	-0.1538	0.1538	1.16219e-10	7.60523e-09
BCL2L12	3	19:50170276-50170418	2:4	0.773352	0.769118	0.850812	0.846541	0.65	0.697933	0.656299	0.153648	0.153648	1.24136e-08	5.27924e-07
ZNF584	2	19:58921308-58921458	1:3	0.768116	0.695652	0.777778	0.77551	0.618182	0.689655	0.5	0.153631	0.153631	0.00153162	0.0137437
FASTK	9	7:150774000-150774114	8:10	0.843478	0.853081	0.748634	0.84375	1	0.966667	0.997033	-0.153419	0.153419	0	0
C17orf101	2	17:80373274-80373503	1:3	0.907407	0.805882	0.797688	0.847716	1	0.954955	0.980198	-0.153399	0.153399	0	0
UBE2CBP	2	6:83772872-83772964	1:3	0.235955	0.320755	0.194444	0.181818	0.351351	0.368421	0.44186	-0.153221	0.153221	0.00280835	0.022277
ALOX12B	8	17:7982714-7982857	7:9	0.64	0.666667	0.387755	0.531915	0.741935	0.73913	0.612245	-0.153173	0.153173	0.00227357	0.0188572
WIBG	2	12:56320860-56321051	1:3	0.3	0.231707	0.395062	0.326087	0.108696	0.160377	0.16	0.153043	0.153043	3.63308e-07	1.0716e-05
PARD3	14	10:34661426-34661464	13:15	0.45098	0.453488	0.396552	0.551724	0.158621	0.299363	0.36646	0.152871	0.152871	0.000536894	0.00587416
MAP3K8	2	10:30726105-30726335	1:3	0.315789	0.382979	0.214286	0.333333	0.227273	0.130952	0.171717	0.152844	0.152844	0.00407594	0.0297214
TIAL1	2	10:121352964-121353025	1:3	0.4	0.415929	0.393822	0.435685	0.222689	0.255208	0.279279	0.152756	0.152756	4.00953e-11	2.84468e-09
CDC42BPG	31	11:64595158-64595255	30:32	0.71875	0.904762	0.772727	0.833333	0.955556	0.85	1	-0.152525	0.152525	0.000904691	0.00896906
NCOA2	15	8:71056877-71057083	14:16	0.923077	0.949367	0.940299	0.820513	0.763441	0.786667	0.779221	0.152467	0.152467	2.98868e-05	0.000515327
BDP1	39	5:70858602-70858722	38:40	0.351064	0.643678	0.453782	0.554545	0.656566	0.658824	0.656566	-0.152402	0.152402	0.000457291	0.00512867
ZFYVE20	9	3:15123874-15124115	8:10	0.695652	0.659091	0.848101	0.811321	0.905405	0.86	0.9125	-0.151919	0.151919	0.00200592	0.0170007
SLC24A6	8	12:113758136-113758303	7:9	0.788462	0.839286	0.808511	0.805556	1	0.958904	0.940299	-0.151871	0.151871	1.52059e-07	4.9077e-06
CTNS	3	17:3543482-3543561	2:4	0.980583	0.985507	0.883721	0.965909	0.821429	0.828947	0.673469	0.151817	0.151817	1.04942e-07	3.5309e-06
DOCK9	51	13:99478126-99478194	50:52	0	0.0243902	0.0384615	0.0377358	0.198276	0.182796	0.173469	-0.151733	0.151733	5.92028e-08	2.13152e-06
FCGRT	10	19:50028567-50028830	9:11	0.872247	0.816327	0.823009	0.802589	0.96729	0.971311	0.979424	-0.151644	0.151644	0	0
ZNF213	4	16:3188746-3188819	3:5	0.820513	0.942029	0.818182	0.876543	1	1	0.978022	-0.151472	0.151472	1.61835e-07	5.18798e-06
C14orf39	4	14:60950409-60950535	3:5	0.935484	0.809524	0.777778	0.848485	1	0.980392	0.935484	-0.151388	0.151388	7.68493e-05	0.00114133
STARD4	2	5:110843027-110843140	1:3	0.791165	0.834437	0.825175	0.839506	0.980969	0.982196	0.963504	-0.151163	0.151163	2.22045e-16	3.54712e-14
FASTKD1	12	2:170394523-170394651	11:13	0.681592	0.743169	0.700637	0.659574	0.540107	0.485294	0.584906	0.151008	0.151008	2.35108e-09	1.18238e-07
ZDHHC17	2	12:77191214-77191317	1:3	0.95	0.951456	0.974359	0.909091	0.774436	0.842593	0.8	0.150728	0.150728	4.00426e-08	1.48819e-06
TATDN2	7	3:10320348-10320444	6:8	0.151079	0.14359	0.173494	0.150301	0.30131	0.256579	0.338583	-0.15062	0.15062	3.3973e-08	1.28779e-06
PCOLCE	6	7:100203299-100203435	5:7	0.85	0.821138	0.685714	0.535714	0.931034	0.888889	0.904	-0.150574	0.150574	3.80015e-06	8.72728e-05
CTDP1	12	18:77496355-77496521	11:13	0.913793	0.892116	0.923913	0.91866	0.765714	0.869565	0.7625	0.150512	0.150512	5.11678e-09	2.39877e-07
FASTKD1	4	2:170425694-170425762	3:5	0.717172	0.836879	0.698276	0.676647	0.858209	0.795918	0.933735	-0.150485	0.150485	0.000148391	0.00199852
ZC3H4	15	19:47572349-47572600	14:16	0.795181	0.693467	0.767677	0.738372	0.904762	0.806202	0.903509	-0.150484	0.150484	0.000183638	0.00240093
PHF15	13	5:133912458-133912728	12:14	0.701754	0.817391	0.651163	0.75	0.923077	0.876344	0.790419	-0.150467	0.150467	1.22536e-05	0.000241389
CCDC125	12	5:68590620-68590727	11:13	0.862745	0.765957	0.836364	0.957447	0.933333	1	1	-0.150446	0.150446	2.35647e-05	0.000420004
C6orf48	3	6:31804201-31804294	2:4	0.328628	0.284428	0.184373	0.213714	0.375902	0.411538	0.399421	-0.150349	0.150349	0.000140691	0.0019138
POLE2	4	14:50141068-50141145	3:5	0.877953	0.887446	0.899582	0.843284	0.704545	0.791878	0.732394	0.150305	0.150305	2.16543e-11	1.61748e-09
TMEM218	4	11:124972028-124972247	3:5	0.671642	0.573248	0.603175	0.785714	0.830357	0.716667	0.787671	-0.150263	0.150263	0.00790689	0.0492416
KIAA1731	17	11:93435942-93436085	16:18	0.657658	0.590164	0.549451	0.542857	0.692308	0.72	0.797203	-0.150193	0.150193	0.000199387	0.00257496
MAPK12	29	22:50686121-50686205	28:30	0.714286	0.901961	0.744	0.735714	0.906475	0.841629	0.89	-0.150143	0.150143	0.004306	0.0309765
HDAC10	14	22:50686121-50686205	13:15	0.714286	0.901961	0.744	0.735714	0.906475	0.841629	0.89	-0.150143	0.150143	0.004306	0.0309765
FTSJD1	2	16:71322781-71322840	1:3	0.795181	0.90625	0.706422	0.7	0.847826	0.900901	0.913043	-0.1501	0.1501	0.000200331	0.00258365
ABCD4	3	14:74766251-74766378	2:4	0.625	0.54878	0.662162	0.793651	0.493827	0.546512	0.417391	0.149754	0.149754	0.000600683	0.00643505
RAB9A	2	X:13721933-13722021	1:3	0.809524	0.828283	0.874016	0.68254	0.611111	0.669231	0.715596	0.149673	0.149673	0.000457013	0.00512803
MGRN1	15	16:4730033-4730098	14:16	0.689441	0.71	0.592391	0.634259	0.792453	0.818681	0.811429	-0.149578	0.149578	5.10888e-05	0.000809331
NPHP4	2	1:6046215-6046387	1:3	0.857143	0.84375	0.780488	0.911765	0.958333	1	1	-0.149554	0.149554	1.07014e-05	0.000214705
SUGP2	14	19:19103397-19104549	13:15	0.961089	0.95082	0.961538	0.966443	0.795812	0.898734	0.812	0.149314	0.149314	1.03806e-13	1.17461e-11
DNM2	23	19:10941654-10942586	22:24	0.733173	0.733781	0.748731	0.76298	0.886154	0.904153	0.890411	-0.149155	0.149155	0	0
ASXL1	11	20:31017704-31017856	10:12	0.630332	0.659091	0.696429	0.667939	0.847953	0.78125	0.8125	-0.148985	0.148985	2.63945e-05	0.000464806
TCOF1	21	5:149771107-149771358	20:22	0.625298	0.678351	0.659751	0.703549	0.8	0.817881	0.831461	-0.14883	0.14883	2.22045e-16	3.54712e-14
NT5C2	6	10:104871502-104871562	5:7	0.0901961	0.0750988	0.0794393	0.054902	0.204969	0.273885	0.226087	-0.148818	0.148818	1.65823e-12	1.47955e-10
SMG1	2	16:18911309-18911366	1:3	0.289941	0.246377	0.352941	0.325843	0.14557	0.159091	0.168675	0.148801	0.148801	5.41579e-05	0.00085051
ATG16L1	8	2:234182367-234182423	7:9	0.483516	0.366337	0.393258	0.268817	0.485294	0.528571	0.777778	-0.148774	0.148774	0.000168251	0.00222242
SLC39A6	2	18:33706182-33706979	1:3	0.992386	0.987342	0.994911	0.981443	0.841121	0.930348	0.804167	0.148742	0.148742	0	0
HNRNPD	7	4:83277690-83277836	6:8	0.377074	0.377326	0.409931	0.421412	0.552555	0.535102	0.542028	-0.148399	0.148399	7.92978e-06	0.00016611
RAB4B	8	19:41289683-41289745	7:9	0.793103	0.806061	0.807829	0.781538	0.947917	0.944206	0.95112	-0.148335	0.148335	0	0
CD44	14	11:35232793-35232996	13:15	0.894737	0.833333	0.791667	0.87037	0.944444	1	1	-0.148148	0.148148	8.89272e-05	0.0012974
SMEK1	11	14:91932605-91932760	10:12	0.145119	0.12619	0.17096	0.170576	0.323077	0.275472	0.305842	-0.147995	0.147995	0	0
C11orf80	13	11:66590035-66590145	12:14	0.910112	0.837209	0.905405	0.962963	0.76	0.811765	0.733333	0.147759	0.147759	3.26406e-06	7.6416e-05
KIF18A	5	11:28112164-28112274	4:6	0.95122	0.928571	0.869048	0.936	0.697842	0.810219	0.78453	0.147755	0.147755	1.09814e-08	4.73907e-07
FAM36A	2	1:245005246-245005360	1:3	0.612245	0.697736	0.706938	0.690562	0.841751	0.833333	0.842202	-0.147602	0.147602	9.08176e-11	6.00502e-09
DPP9	21	19:4683202-4683336	20:22	0.130682	0.116279	0.0917874	0.106383	0.258929	0.248276	0.314961	-0.147598	0.147598	7.40263e-09	3.33074e-07
HSPH1	13	13:31717929-31718060	12:14	0.953333	0.968944	0.913669	0.976608	0.868852	0.788462	0.813953	0.147185	0.147185	7.7507e-10	4.34633e-08
AIG1	8	6:143656178-143656667	7:9	0.28777	0.0946746	0.125	0.220472	0.025641	0.0472441	0.00299401	0.147095	0.147095	7.7517e-06	0.000162919
ABCD4	8	14:74759857-74759951	7:9	0.878788	0.904255	0.865854	0.906977	0.744444	0.764228	0.707865	0.147077	0.147077	1.28044e-06	3.34126e-05
FBXO41	3	2:73493021-73493094	2:4	0.530303	0.378378	0.316667	0.528571	0.306452	0.360656	0.255319	0.147023	0.147023	0.00689659	0.044563
NVL	11	1:224489393-224489473	10:12	0.236364	0.0909091	0.142857	0.327731	0.350877	0.313725	0.336634	-0.147023	0.147023	0.000568548	0.00615145
LZTFL1	12	3:45868848-45868951	11:13	0.828025	0.846154	0.730159	0.824561	1	0.960784	0.972973	-0.14668	0.14668	2.45341e-07	7.54681e-06
STK19	3	6:31940398-31940534	2:4	0.892308	0.848684	0.858268	0.748503	1	0.962617	1	-0.146524	0.146524	0	0
MRPL55	5	1:228295678-228295838	4:6	0.00447427	0.00666667	0.00269179	0.0145903	0.152047	0.111111	0.163743	-0.146476	0.146476	0	0
RAD1	5	5:34913575-34913683	4:6	0.709924	0.622074	0.728758	0.637931	0.527473	0.545455	0.468421	0.146455	0.146455	8.54576e-06	0.000176678
HISPPD1	22	5:102512568-102512611	21:23	0.184049	0.163265	0.115854	0.177515	0	0.0529412	0.0241935	0.146197	0.146197	4.01038e-11	2.84468e-09
SIRT2	2	19:39389019-39389065	1:3	0.193069	0.133803	0.214706	0.215686	0.0513514	0.13099	0.0578778	0.14601	0.14601	3.85862e-09	1.85702e-07
ASB1	3	2:239344352-239344654	2:4	0.8	0.846715	0.726619	0.813665	0.952607	0.9	0.970414	-0.145774	0.145774	1.58143e-10	1.00377e-08
APLP2	8	11:129993507-129993674	7:9	0.598691	0.647929	0.666019	0.69059	0.787746	0.802721	0.82093	-0.145747	0.145747	2.08244e-05	0.000380097
TBC1D25	3	X:48403257-48403411	2:4	0.833333	0.643617	0.695035	0.722222	0.854369	0.867257	0.833333	-0.14574	0.14574	3.84933e-05	0.0006379
ITGA6	27	2:173366500-173366629	26:28	0.723404	0.834951	0.761194	0.659341	0.88785	0.825758	0.901408	-0.145551	0.145551	0.00103284	0.00999198
SMG6	2	17:2206308-2206813	1:3	0.3	0.324324	0.3	0.309091	0.594595	0.430233	0.45	-0.145455	0.145455	0.000145652	0.00196529
SEC16A	31	9:139339504-139339563	30:32	0.233577	0.128342	0.148718	0.182203	0.310811	0.282178	0.314917	-0.14535	0.14535	4.06294e-05	0.000666694
DCUN1D4	11	4:52775086-52775141	10:12	0.037037	0.0522876	0.0521739	0.0437956	0.176101	0.193333	0.203593	-0.145349	0.145349	1.71385e-12	1.52244e-10
C1orf51	3	1:150256215-150256290	2:4	0.833333	0.926829	0.857143	0.833333	1	0.984615	0.990385	-0.145147	0.145147	3.0536e-11	2.19882e-09
ARVCF	14	22:19960642-19960840	13:15	0.888889	0.821429	0.9	0.607143	0.963636	1	1	-0.144841	0.144841	2.65166e-06	6.34462e-05
UBAP2L	27	1:154235579-154235981	26:28	0.531616	0.502137	0.555556	0.536748	0.389381	0.426174	0.380623	0.144802	0.144802	3.98886e-10	2.34038e-08
SIDT1	18	3:113327266-113327383	17:19	0.769231	1	0.941176	0.666667	1	0.966102	1	-0.144796	0.144796	0.000208261	0.00267142
PARP12	7	7:139737515-139737656	6:8	0.923077	0.692308	1	0.533333	0.952381	0.9125	0.9625	-0.144689	0.144689	4.97462e-05	0.000791302
PDPR	15	16:70177413-70177561	14:16	0.834711	0.775362	0.747967	0.798165	0.94012	0.895833	0.931298	-0.144534	0.144534	1.15538e-07	3.8362e-06
SETD8	4	12:123873980-123874101	3:5	0.684211	0.76875	0.881356	0.784722	0.92126	0.947712	0.894444	-0.144524	0.144524	1.89118e-08	7.70662e-07
METTL14	10	4:119626766-119626976	9:11	0.768707	0.671233	0.670996	0.78972	0.864407	0.870056	0.785714	-0.144437	0.144437	0.000261941	0.00324187
GPR175	9	3:127294592-127294652	8:10	0.758621	0.80814	0.809524	0.803738	0.962617	0.911917	0.950249	-0.14431	0.14431	7.3899e-11	5.00827e-09
NR2C2AP	3	19:19313279-19313384	2:4	0.818436	0.87381	0.808564	0.842105	0.97449	0.934783	0.983516	-0.144219	0.144219	2.08933e-12	1.81361e-10
TRMT1	9	19:13220729-13220815	8:10	0.736641	0.804734	0.774691	0.800499	0.931655	0.903766	0.950413	-0.14406	0.14406	9.42912e-13	8.70134e-11
ABCA7	34	19:1056906-1057083	33:35	0.896552	0.744681	0.947368	0.815789	1	0.921053	1	-0.143829	0.143829	1.12967e-05	0.000224987
NMT2	11	10:15172141-15172311	10:12	0.742857	0.744186	0.928571	0.925926	0.978723	1	0.966667	-0.143667	0.143667	2.05447e-06	5.08535e-05
ZCCHC10	2	5:132358533-132358598	1:3	0.505747	0.421965	0.573529	0.435	0.220183	0.326923	0.362963	0.14345	0.14345	6.92018e-06	0.000147233
P4HA1	11	10:74803645-74803715	10:12	0.365385	0.420354	0.461538	0.4	0.685676	0.508172	0.553623	-0.143446	0.143446	8.35541e-07	2.28871e-05
ITGB1BP1	7	2:9547578-9547727	6:8	0.774312	0.824141	0.810282	0.849495	0.960578	0.952164	0.981156	-0.143367	0.143367	0	0
SVOPL	13	7:138305791-138305880	12:14	0.819444	0.885057	0.79661	0.816901	0.961538	1	0.916667	-0.143366	0.143366	0.000161854	0.00214789
HRAS	5	11:533277-533358	4:6	0.0970395	0.14653	0.149002	0.128162	0.433121	0.248588	0.280702	-0.143356	0.143356	1.63094e-07	5.21955e-06
CUL7	19	6:43010540-43010722	18:20	0.783784	0.727273	0.796296	0.916667	0.933333	0.925	0.981651	-0.143293	0.143293	7.61642e-06	0.000160253
VPS13A	31	9:79898271-79898387	30:32	0.760274	0.866667	0.770992	0.879699	0.962121	0.958904	1	-0.143292	0.143292	8.09041e-11	5.425e-09
PTAR1	2	9:72365697-72365866	1:3	0.801325	0.776923	0.726027	0.726115	0.903226	0.856	0.894737	-0.143218	0.143218	2.17045e-05	0.000393195
ABHD6	2	3:58235605-58235669	1:3	0.540541	0.450704	0.470588	0.5	0.1875	0.459184	0.342105	0.143189	0.143189	0.000360411	0.00422797
KRIT1	2	7:91874741-91874909	1:3	0.135135	0.25	0.112	0.232143	0.439024	0.230769	0.326733	-0.143094	0.143094	2.18178e-05	0.000394443
PIF1	11	15:65110145-65110290	10:12	0.847059	0.965909	0.8	0.847059	0.99359	0.969466	0.990099	-0.14304	0.14304	1.36958e-09	7.34435e-08
GAK	31	4:853150-853281	30:32	0.0230415	0.0271186	0.0371901	0.0143678	0.282297	0.127907	0.168067	-0.142987	0.142987	0	0
SUGT1	7	13:53235610-53235705	6:8	0.320755	0.415638	0.347368	0.359195	0.496222	0.507463	0.448454	-0.14294	0.14294	0.000168095	0.0022214
SLC45A3	4	1:205631436-205631796	3:5	0	0	0	0.0588235	0.166667	0.142857	0.0869565	-0.142857	0.142857	0.00360622	0.0270165
RFC5	2	12:118455495-118455858	1:3	0.0289855	0.0286086	0.0247813	0.0282638	0.191228	0.164602	0.170956	-0.14252	0.14252	0	0
HGSNAT	10	8:43028856-43028886	9:11	0.948718	0.868852	1	0.904762	0.588235	0.816327	0.784314	0.142426	0.142426	2.98309e-07	8.93752e-06
CHD3	39	17:7813746-7813909	38:40	0.776596	0.753817	0.852255	0.817294	0.932169	0.939328	0.947668	-0.142383	0.142383	0	0
CCNYL1	5	2:208598671-208598771	4:6	0.826531	0.849558	0.769231	0.840909	0.603774	0.691358	0.708861	0.142362	0.142362	0.000382355	0.00442524
UBE2D4	3	7:43982425-43982456	2:4	0.811224	0.867403	0.835526	0.846154	1	0.901099	0.983051	-0.142211	0.142211	6.18753e-09	2.84118e-07
FLVCR1	2	1:213037067-213037211	1:3	0.97541	0.982906	0.961165	1	0.597938	0.868132	0.836957	0.142201	0.142201	0	0
SENP7	6	3:101117705-101117899	5:7	0.784314	0.672131	0.740741	0.673913	0.854167	0.849462	0.84127	-0.142135	0.142135	0.00145526	0.0131893
ECT2	26	3:172536338-172536604	25:27	0.0668524	0.0859539	0.0853242	0.100775	0.319419	0.227687	0.223282	-0.142048	0.142048	0	0
TPK1	2	7:144532652-144532711	1:3	0.93617	0.833333	1	1	0.862069	0.826087	0.571429	0.141998	0.141998	5.87515e-05	0.00090839
PIGN	3	18:59829486-59829562	2:4	0.423423	0.495495	0.568182	0.494118	0.2375	0.459016	0.352941	0.141865	0.141865	0.00161092	0.0143068
GRAMD1C	6	3:113595012-113595107	5:7	0.965517	1	0.903226	0.96	0.820896	0.925	0.808824	0.141863	0.141863	0.000620245	0.00661665
PPHLN1	5	12:42745687-42745851	4:6	0.688801	0.71623	0.64755	0.709278	0.857143	0.779747	0.840559	-0.14152	0.14152	7.91685e-09	3.53285e-07
NCK2	5	2:106497784-106498505	4:6	0.739837	0.72	0.741007	0.721311	0.871972	0.731061	0.878136	-0.141398	0.141398	0.00451042	0.0320655
TRPT1	2	11:63993258-63993341	1:3	0.639566	0.699275	0.662021	0.613924	0.792148	0.816514	0.783251	-0.141354	0.141354	1.42138e-07	4.62284e-06
USF2	4	19:35760706-35760906	3:5	0.770916	0.790076	0.739666	0.785422	0.919519	0.90368	0.949171	-0.14135	0.14135	0	0
BRE	2	2:28115250-28115315	1:3	0.369427	0.305085	0.312081	0.335366	0.152542	0.253776	0.182825	0.140898	0.140898	1.96054e-12	1.72546e-10
SIGIRR	9	11:406843-406993	8:10	0.806228	0.857143	0.76161	0.781155	0.942928	0.934579	0.905612	-0.140888	0.140888	2.29997e-07	7.12091e-06
UGGT1	21	2:128913966-128913989	20:22	0.29646	0.175299	0.239583	0.201878	0.351145	0.361538	0.52459	-0.140808	0.140808	4.24831e-07	1.23581e-05
TRAF3IP1	6	2:239241465-239241536	5:7	0.8	0.794521	0.871795	0.89011	0.695122	0.7	0.67033	0.140775	0.140775	1.65554e-05	0.000314561
TIAL1	7	10:121339983-121340358	6:8	0.0493381	0.0627753	0.0463079	0.0611995	0.155653	0.19589	0.200577	-0.140622	0.140622	0	0
PPM1K	2	4:89199296-89199794	1:3	0.475728	0.434978	0.519417	0.48374	0.620112	0.57971	0.641304	-0.140378	0.140378	7.25497e-07	2.02076e-05
ODF2L	19	1:86815778-86817891	18:20	0.272727	0.263889	0.253521	0.318182	0.128	0.0833333	0.130841	0.140308	0.140308	2.38249e-08	9.495e-07
DALRD3	8	3:49054045-49054106	7:9	0.846154	0.873239	0.931818	0.828947	1	1	1	-0.140303	0.140303	2.04281e-14	2.62391e-12
DOCK10	2	2:225811564-225811779	1:3	0.816901	0.678571	0.759259	0.65625	0.77027	0.868852	0.859155	-0.14024	0.14024	0.00556858	0.0378879
KIRREL2	3	19:36348247-36348396	2:4	0.954128	0.846154	0.831579	0.844262	0.993289	0.908497	0.985401	-0.140193	0.140193	6.33315e-07	1.77833e-05
KIAA0753	9	17:6515239-6515468	8:10	0.773333	0.903226	0.805556	0.676923	0.929577	0.96875	0.9	-0.140133	0.140133	1.67369e-05	0.000317534
TTC31	3	2:74717152-74717254	2:4	0.766917	0.802632	0.773723	0.849515	0.940541	0.928251	0.923729	-0.140074	0.140074	1.19976e-08	5.1426e-07
PLSCR3	4	17:7296920-7297155	3:5	0.597222	0.672131	0.803681	0.809689	0.903974	0.874636	0.877953	-0.140047	0.140047	1.16776e-06	3.0768e-05
BTN2A1	2	6:26458835-26458946	1:3	0.829787	0.858696	0.811429	0.8	1	0.946809	0.96063	-0.140022	0.140022	4.61964e-13	4.55022e-11
FHOD1	17	16:67265091-67265252	16:18	0.602151	0.707819	0.550926	0.542601	0.854651	0.714286	0.716346	-0.139808	0.139808	1.89661e-05	0.000351752
RBM41	6	X:106331666-106332069	5:7	0.884615	0.938462	0.972222	0.964286	0.728395	0.811594	0.84375	0.139779	0.139779	8.79576e-06	0.000181058
PI4KB	2	1:151298648-151298849	1:3	0.790476	0.701149	0.901408	0.864198	0.966942	0.87619	0.972727	-0.139605	0.139605	3.60587e-06	8.33405e-05
AKR1E2	9	10:4887970-4888391	8:10	0.0652174	0.18	0.142857	0.166667	0.294118	0.214286	0.314815	-0.139356	0.139356	0.001808	0.0156914
PIF1	8	15:65112046-65112218	7:9	0.855932	0.865546	0.934211	0.847826	1	0.978261	1	-0.139261	0.139261	4.44089e-16	6.80817e-14
NCOR1	2	17:16101915-16102033	1:3	0.1875	0.215278	0.134715	0.116162	0.315556	0.29375	0.3	-0.138892	0.138892	1.19134e-05	0.000235665
SSFA2	16	2:182785324-182785389	15:17	0.778481	0.682099	0.601227	0.708738	0.898907	0.834286	0.818452	-0.138867	0.138867	7.59749e-05	0.00113011
RNMT	2	18:13730626-13730754	1:3	0.847328	0.814815	0.869565	0.846154	0.646018	0.847222	0.707965	0.138776	0.138776	0.000260899	0.00323107
SYTL1	9	1:27676463-27676623	8:10	0.842857	0.902778	0.703297	0.783784	0.952055	0.987013	0.945946	-0.138734	0.138734	1.70197e-13	1.84883e-11
ZNF630	16	X:47847924-47848017	15:17	0.243902	0.26087	0.113208	0.145455	0.391304	0.301887	0.333333	-0.138655	0.138655	0.00110476	0.0105376
ZNF182	4	X:47847924-47848017	3:5	0.243902	0.26087	0.113208	0.145455	0.391304	0.301887	0.333333	-0.138655	0.138655	0.00110476	0.0105376
EZH1	5	17:40876323-40876442	4:6	0.895349	0.852941	0.934211	0.88764	0.722628	0.822917	0.753247	0.138248	0.138248	2.24358e-05	0.000403313
CCDC88C	32	14:91747506-91747652	31:33	0.0925926	0.0944882	0.123636	0.104235	0.237443	0.238095	0.236	-0.138082	0.138082	1.99613e-08	8.07371e-07
ZSWIM7	5	17:15890114-15890206	4:6	0.0927835	0.123404	0.127536	0.115903	0.302405	0.220472	0.257732	-0.138078	0.138078	2.25944e-09	1.14845e-07
SLC25A36	5	3:140685842-140685878	4:6	0.310976	0.287879	0.305882	0.318182	0.46087	0.425287	0.446429	-0.138	0.138	0.00108605	0.0103878
SPNS3	10	17:4389523-4389621	9:11	0.736842	0.793103	0.809524	0.8	0.957317	0.927461	0.934524	-0.137972	0.137972	4.18493e-06	9.51621e-05
CBLB	19	3:105400323-105400454	18:20	0.736842	0.810811	0.692308	0.848485	0.967213	0.911765	0.882353	-0.137938	0.137938	0.000360701	0.00422989
GANC	9	15:42589809-42589854	8:10	0.952381	1	1	1	0.823529	0.862069	1	0.137931	0.137931	0.00418885	0.0303896
ACACA	37	17:35567381-35567404	36:38	0.84878	0.834225	0.779762	0.853933	0.703704	0.745283	0.701493	0.137799	0.137799	1.68315e-05	0.000319168
OCIAD2	6	4:48894789-48894906	5:7	0.839607	0.764557	0.765133	0.767383	0.884058	0.90404	0.932482	-0.137782	0.137782	7.10954e-10	4.00451e-08
TTC7A	7	2:47185634-47185691	6:8	0.101562	0.0425532	0.0338983	0.0630631	0.109244	0.21519	0.190476	-0.137668	0.137668	6.14526e-05	0.000943249
RDM1	6	17:34247191-34247276	5:7	1	1	NA	1	0.833333	0.862745	1	0.137255	0.137255	0.0026104	0.0210359
MAP3K4	24	6:161529983-161530073	23:25	0.0952381	0.208333	0.130435	0.161765	0.131148	0.283333	0.388889	-0.137234	0.137234	0.0031281	0.0242369
MRPL9	5	1:151733927-151734028	4:6	0.786899	0.84215	0.823748	0.816522	0.961111	0.957323	0.95476	-0.137188	0.137188	0	0
KRIT1	3	7:91874216-91874485	2:4	0.914894	0.884615	0.833333	0.867925	0.79661	0.73913	0.716667	0.13714	0.13714	0.00273776	0.0218722
MFSD11	10	17:74739480-74739538	9:11	1	0.969231	0.939394	0.926316	0.793103	0.896226	0.817204	0.137108	0.137108	1.93951e-05	0.000358311
APH1B	5	15:63579623-63579745	4:6	0.709302	0.773585	0.930233	0.87234	0.905172	0.96	0.982143	-0.137037	0.137037	1.39794e-06	3.60827e-05
SLC9A7	2	X:46541771-46541970	1:3	0.829787	0.941176	0.896552	0.828571	1	0.919355	1	-0.136831	0.136831	7.9803e-05	0.00117921
ZMYM1	4	1:35558921-35559042	3:5	0.441176	0.545455	0.382353	0.342105	0.285714	0.268293	0.275	0.136765	0.136765	0.00667192	0.0434882
SPNS3	3	17:4348327-4348463	2:4	1	0.75	0.818182	0.7	0.661654	0.647482	0.508671	0.136609	0.136609	0.000653854	0.00688339
KIAA0196	2	8:126095955-126096264	1:3	0.792899	0.768595	0.859873	0.87027	1	0.962963	0.894231	-0.136577	0.136577	2.88737e-09	1.42384e-07
ZNF714	2	19:21266784-21266875	1:3	0.8	0.838235	0.847059	0.835443	0.948052	0.983333	0.973333	-0.136494	0.136494	3.01644e-07	9.02098e-06
RAP1GAP	24	1:21928177-21928290	23:25	0.810976	0.846154	0.890909	0.841463	0.980198	0.92233	1	-0.136389	0.136389	0.000245446	0.00305462
CCDC66	4	3:56594890-56595040	3:5	0.135802	0.152542	0.371429	0.166667	0.0111111	0.0625	0.0232558	0.136349	0.136349	1.75313e-07	5.54988e-06
LETMD1	4	12:51445875-51446029	3:5	0.663366	0.505155	0.385417	0.57	0.746114	0.67364	0.670213	-0.136063	0.136063	0.00021364	0.00272662
NUCB2	10	11:17308181-17308264	9:11	0.563798	0.608955	0.647458	0.590778	0.742138	0.646409	0.735849	-0.135982	0.135982	4.09415e-05	0.000670719
ACIN1	10	14:23540334-23540395	9:11	0.451537	0.472767	0.503817	0.55122	0.352332	0.359504	0.259804	0.13596	0.13596	1.32436e-06	3.44643e-05
C17orf56	8	17:79206115-79206318	7:9	0.615942	0.592593	0.585366	0.527559	0.773585	0.724638	0.666667	-0.135658	0.135658	2.64938e-05	0.000466124
TMEM149	4	19:36230611-36230989	3:5	0.734694	0.725	0.753333	0.664516	0.890244	0.79562	0.865385	-0.135538	0.135538	0.000297426	0.00360476
KTN1	44	14:56139890-56139973	43:45	0.401552	0.387824	0.352875	0.413155	0.238551	0.331391	0.259236	0.135452	0.135452	1.23773e-05	0.000243448
NOL8	10	9:95073428-95073541	9:11	0.948276	0.899497	0.936585	0.91866	0.748428	0.874286	0.792308	0.135315	0.135315	2.44826e-07	7.53708e-06
WDR8	8	1:3551724-3551858	7:9	0.78866	0.892045	0.879747	0.849785	1	1	0.994286	-0.135234	0.135234	0	0
SLC27A3	4	1:153750237-153750361	3:5	0.736842	1	0.774194	0.892857	0.9375	NA	1	-0.135225	0.135225	0.00740994	0.0471029
CTNNBIP1	2	1:9943763-9943796	1:3	0.0964912	0.207071	0.19697	0.171779	0.0958466	0.0492754	0.0345912	0.135099	0.135099	1.80885e-09	9.39517e-08
MAPT	12	17:44087676-44087768	11:13	0.157895	0.333333	0.105263	0.195122	0.269231	0.311475	0.539474	-0.134967	0.134967	0.000265592	0.00327532
FIS1	3	7:100887288-100887420	2:4	0.817125	0.839303	0.799557	0.820628	0.95382	0.923858	0.959251	-0.134944	0.134944	0	0
CELF2	8	10:11308561-11308640	7:9	0.89939	0.858885	0.878917	0.888013	0.748663	0.806147	0.702991	0.134802	0.134802	1.98857e-10	1.24351e-08
FAM13B	19	5:137281917-137282000	18:20	0.593407	0.585227	0.596899	0.622754	0.72973	0.727273	0.821429	-0.134577	0.134577	4.597e-06	0.000102871
TCERG1	22	5:145889630-145889723	21:23	0.100503	0.117647	0.110565	0.091954	0.239905	0.235556	0.25	-0.134371	0.134371	0	0
ACP1	3	2:272037-272150	2:4	0.696	0.664154	0.738255	0.747637	0.604359	0.582797	0.522486	0.13433	0.13433	2.19601e-06	5.38314e-05
PLEKHM1	8	17:43545575-43545959	5:10	0.781818	0.813492	0.744395	0.830986	0.933962	0.869048	0.931818	-0.134163	0.134163	1.33621e-05	0.000261062
MACROD1	10	11:63766310-63766344	9:11	0.785714	0.867647	0.835052	0.843373	0.941176	0.978593	0.973333	-0.134121	0.134121	1.04582e-09	5.73766e-08
WDR67	12	8:124132295-124132428	11:13	0.980392	0.95	0.954545	0.941176	0.818182	0.930233	0.808511	0.134091	0.134091	0.00310186	0.0240925
PDXDC1	5	16:15095633-15095713	4:6	0.799435	0.883085	0.840136	0.794416	0.962264	0.9375	0.953728	-0.133942	0.133942	4.66294e-15	6.56611e-13
GABPA	2	21:27107532-27107889	1:3	0.651741	0.798742	0.714286	0.704698	0.577778	0.575758	0.572414	0.133734	0.133734	0.000226008	0.00285666
SFRS6	3	20:42087793-42088060	2:4	0.14404	0.109091	0.182232	0.139013	0.420323	0.265306	0.275087	-0.13356	0.13356	1.03355e-05	0.000208244
ARIH2	3	3:48962151-48962272	2:4	0.341317	0.332143	0.428571	0.417344	0.512821	0.459091	0.530769	-0.13349	0.13349	0.000579304	0.00625003
SEMA6C	8	1:151110792-151110882	7:9	0.85	0.823529	0.647059	0.6875	0.888889	0.8125	1	-0.133374	0.133374	0.00434603	0.0312
RREB1	17	6:7240671-7240835	16:18	0.359477	0.336842	0.24031	0.278261	0.131148	0.174194	0.21519	0.133358	0.133358	8.24648e-05	0.00121524
UBN2	14	7:138966751-138966801	13:15	0.762712	0.888889	0.738095	0.68	0.84127	0.883721	0.901639	-0.133317	0.133317	0.00678385	0.0440215
ZBTB24	3	6:109797966-109798133	2:4	0.759615	0.848739	0.802632	0.787879	0.9	0.928571	0.936842	-0.133316	0.133316	3.8417e-05	0.00063767
RRBP1	2	20:17660644-17660720	1:3	0.357766	0.296296	0.353755	0.354839	0.21	0.221106	0.228381	0.133191	0.133191	0.00037298	0.00433461
CRELD1	5	3:9979699-9979790	4:6	0.782609	0.869565	0.85	0.833333	0.96	0.989899	0.974359	-0.132692	0.132692	2.84769e-06	6.7626e-05
MELK	5	9:36594625-36594768	4:6	0.900901	0.917969	0.941176	0.919149	0.727273	0.786096	0.815217	0.132463	0.132463	4.54081e-14	5.44611e-12
SNX14	28	6:86223788-86223952	27:29	0.806962	0.862595	0.90458	0.828169	0.983766	0.977778	0.971246	-0.132396	0.132396	0	0
ACAD10	23	12:112191576-112191719	21:24	0.901961	0.823529	0.833333	1	1	0.945455	1	-0.132353	0.132353	0.000672163	0.00705762
SUV420H2	3	19:55853583-55853748	2:4	0.604478	0.688525	0.496815	0.484043	0.682927	0.659794	0.745946	-0.13228	0.13228	0.000386589	0.00445938
ZMYM4	2	1:35761528-35761589	1:3	0.459459	0.347518	0.42446	0.430233	0.22293	0.32381	0.295082	0.132265	0.132265	0.000307695	0.00370559
TAZ	5	X:153642438-153642527	4:6	0.266667	0.186047	0.296296	0.298701	0.149254	0.128571	0.195489	0.132228	0.132228	0.000384326	0.00444001
NT5C2	9	10:104865115-104865138	8:10	0.229236	0.19917	0.16318	0.208494	0.0512821	0.0859729	0.0717131	0.132119	0.132119	4.2047e-10	2.45344e-08
ACSL1	5	4:185724474-185724700	1:6	0.8	0.818182	0.6875	0.944444	0.928571	0.95	0.941176	-0.132086	0.132086	0.00623692	0.0413042
PARL	8	3:183551512-183551613	7:9	0.813688	0.864097	0.818414	0.843891	0.947214	0.97546	0.963173	-0.13202	0.13202	0	0
SEC31B	21	10:102258462-102258561	20:22	0.502841	0.53681	0.554007	0.526627	0.663717	0.717557	0.613139	-0.131998	0.131998	2.23816e-06	5.47586e-05
ABCG2	15	4:89018605-89018759	14:16	0.913793	0.674157	0.972973	0.822222	1	0.961538	1	-0.131992	0.131992	2.58443e-05	0.000456527
SNAPC5	2	15:66787241-66787757	1:3	0.737226	0.700495	0.564732	0.622744	0.880519	0.765281	0.793503	-0.131884	0.131884	1.8911e-05	0.000351162
CES3	4	16:66997705-66997838	3:5	0.901639	0.881188	0.855072	0.854545	1	1	0.979452	-0.13187	0.13187	4.48241e-12	3.77038e-10
SNX25	10	4:186241887-186242018	9:11	0.885246	0.851064	0.85	0.936709	1	1	1	-0.131845	0.131845	2.82123e-06	6.70814e-05
ZNF518A	5	10:97911173-97911323	3:6	0.390625	0.428571	0.483871	0.357143	0.275	0.325301	0.277778	0.13182	0.13182	0.00280352	0.0222512
SFPQ	10	1:35649201-35650194	9:11	0.847458	0.838412	0.824343	0.826446	0.517766	0.725951	0.700621	0.131808	0.131808	6.00938e-08	2.15737e-06
C5orf13	8	5:111091467-111091527	7:9	0.931962	0.948301	0.94702	0.936667	0.822157	0.807339	0.810056	0.131787	0.131787	0	0
PIK3CD	3	1:9770163-9770338	2:4	0.047619	0.0470588	0.056338	0.0348837	0.298701	0.121212	0.178947	-0.131608	0.131608	2.04978e-08	8.27311e-07
DYNC2H1	76	11:103158262-103158334	75:77	1	1	0.944444	1	NA	0.736842	1	0.131579	0.131579	0.00751598	0.047548
MAPKAPK5	6	12:112308075-112308164	5:7	0.806122	0.86875	0.851282	0.805263	0.965517	0.960265	0.945578	-0.131563	0.131563	7.2764e-13	6.89897e-11
PTS	3	11:112100931-112100953	2:4	0.277108	0.291176	0.343931	0.298329	0.163347	0.221154	0.120482	0.131406	0.131406	1.68029e-06	4.25331e-05
THYN1	7	11:134118703-134118853	6:8	0.824541	0.793827	0.802667	0.811736	0.938462	0.868984	0.950525	-0.13126	0.13126	2.1242e-10	1.32397e-08
C1orf43	2	1:154192312-154192413	1:3	0.743353	0.701169	0.675501	0.705757	0.857049	0.821937	0.834711	-0.131248	0.131248	1.21774e-10	7.9278e-09
FUZ	3	19:50315508-50315592	2:4	0.883333	0.846154	0.744	0.805882	0.908163	0.957265	0.961832	-0.131247	0.131247	1.32524e-07	4.33757e-06
ZNF638	27	2:71649944-71651168	26:28	0.985507	0.975369	1	0.991071	0.92823	0.849624	0.857143	0.131146	0.131146	0	0
RPP30	9	10:92655211-92655240	8:10	0.8125	0.810458	0.862745	0.901042	0.953488	0.975309	0.96875	-0.131127	0.131127	1.62008e-08	6.71704e-07
EIF4A2	4	3:186502751-186502890	3:5	0.688299	0.659506	0.760747	0.7026	0.847614	0.821041	0.826154	-0.130705	0.130705	5.44029e-11	3.8022e-09
SFRS15	7	21:33073308-33073484	6:8	0.956731	0.912351	0.938865	0.959799	0.81982	0.817143	0.761682	0.130655	0.130655	2.22045e-16	3.54712e-14
ZDHHC13	2	11:19164525-19164670	1:3	0.703297	0.642857	0.802198	0.772277	0.868421	0.842593	0.983871	-0.130634	0.130634	4.65728e-07	1.34144e-05
AP2M1	6	3:183898297-183898438	5:7	0.497684	0.528363	0.531341	0.524687	0.656934	0.622085	0.710635	-0.130409	0.130409	8.33026e-07	2.28347e-05
TARSL2	11	15:102239534-102239638	10:12	0.0526316	0.0606061	0.117647	0.125	0.219512	0.277778	0.204082	-0.130386	0.130386	0.00140112	0.0127932
TMEM126B	2	11:85340176-85340306	1:3	0.160584	0.111111	0.160714	0.169697	0.018018	0.0625	0.030303	0.130346	0.130346	2.20151e-08	8.84466e-07
ZZZ3	4	1:78107069-78107131	3:5	0.617284	0.761905	0.755245	0.81761	0.888889	0.866667	0.915966	-0.130314	0.130314	5.39393e-07	1.53846e-05
NPAS1	11	19:47544236-47544383	10:12	0.695652	0.846154	0.8	0.818182	0.983333	0.888889	0.939394	-0.130303	0.130303	0.000168064	0.0022214
RFFL	10	17:33348390-33348800	9:11	0.823529	0.8125	0.5	0.8	0.925532	0.936508	0.952381	-0.130258	0.130258	9.76868e-08	3.31316e-06
PRKRIP1	5	7:102036424-102036984	4:6	0.946203	0.916388	0.830357	0.847059	0.771552	0.709957	0.751479	0.130244	0.130244	2.90015e-07	8.7165e-06
AC055839.1	15	17:5424201-5424332	14:16	0.836735	0.767442	0.735294	0.656863	0.8125	0.895652	0.881579	-0.130211	0.130211	0.00124433	0.0116097
SLTM	7	15:59191668-59192136	6:8	0.96028	0.924949	0.970238	0.985102	0.817204	0.837563	0.835227	0.130032	0.130032	0	0
PLCB2	26	15:40583807-40583851	25:27	0.428571	0.445545	0.318681	0.290698	0.503546	0.408284	0.584416	-0.12992	0.12992	0.00441079	0.0314926
GZF1	4	20:23347640-23347734	3:5	0.811765	0.888889	0.730337	0.784091	0.969231	0.913043	0.927835	-0.129907	0.129907	9.38889e-09	4.11725e-07
MDM4	7	1:204506529-204506625	6:8	0.668394	0.709924	0.530233	0.612676	0.730594	0.770408	0.86758	-0.129873	0.129873	0.000526573	0.00576788
PDCD4	3	10:112636428-112636511	2:4	0.053125	0.0475162	0.040404	0.0623145	0.18018	0.128824	0.195231	-0.12986	0.12986	1.6496e-08	6.81717e-07
CKB	6	14:103986806-103986929	5:7	0.569149	0.587302	0.631902	0.550336	0.805714	0.671429	0.708075	-0.129849	0.129849	9.42768e-05	0.00136445
APTX	6	9:32988081-32988127	5:7	0.732394	0.724954	0.735499	0.752016	0.732143	0.863768	0.888889	-0.129822	0.129822	5.62518e-05	0.000877232
NVL	5	1:224500242-224500857	4:6	0.0994152	0.1	0.109453	0.0549451	0.251969	0.229358	0.172932	-0.12965	0.12965	1.69852e-08	6.98138e-07
HIVEP2	5	6:143090689-143096262	4:6	1	1	1	0.984127	0.801802	0.985714	0.87037	0.12963	0.12963	1.9869e-09	1.02084e-07
ISOC2	3	19:55967003-55967212	2:4	0.778796	0.772423	0.794937	0.771694	0.904936	0.891213	0.950431	-0.129327	0.129327	2.65343e-14	3.34051e-12
POLB	2	8:42196530-42196587	1:3	0.455587	0.474409	0.428994	0.481793	0.699219	0.594096	0.514894	-0.129098	0.129098	0.000280738	0.00343757
CPSF7	5	11:61188526-61188602	4:6	0.142373	0.08	0.111111	0.133333	0.308108	0.229268	0.251142	-0.128919	0.128919	3.13771e-08	1.20148e-06
TCTN2	10	12:124179389-124179523	9:11	0.857143	0.904762	0.933333	0.904762	0.857143	0.775862	0.733333	0.1289	0.1289	0.00278957	0.0221882
MAPK14	10	6:36067965-36068044	9:11	0.281928	0.278689	0.318735	0.286008	0.141145	0.158798	0.155112	0.128856	0.128856	5.01687e-10	2.88129e-08
NGLY1	9	3:25777495-25777640	8:10	0.8	0.846154	0.859649	0.798319	0.957529	0.913462	0.951691	-0.128614	0.128614	7.5455e-08	2.61991e-06
TFAM	6	10:60150525-60150620	5:7	0.82967	0.842105	0.826816	0.78022	0.99	0.95539	0.95671	-0.128467	0.128467	0	0
FAM86A	4	16:5141795-5141896	3:5	0.5625	0.542105	0.496644	0.459627	0.683824	0.596774	0.647799	-0.128424	0.128424	0.00212056	0.0177955
OFD1	21	X:13781864-13781974	20:22	0.634615	0.55102	0.646341	0.5	0.698324	0.783784	0.721154	-0.128336	0.128336	0.000245129	0.00305168
CTSW	6	11:65650080-65650160	5:7	0.841689	0.850485	0.812793	0.770936	0.955556	0.940741	0.957055	-0.128315	0.128315	6.45972e-09	2.94836e-07
NDUFS1	4	2:207017143-207017234	3:5	0.835897	0.879276	0.867882	0.855491	0.989837	0.966387	0.994444	-0.128151	0.128151	0	0
CD3D	3	11:118210490-118210621	2:4	0.744279	0.715229	0.775262	0.769808	0.89405	0.854065	0.885172	-0.128128	0.128128	2.81997e-14	3.50376e-12
EYA3	7	1:28354300-28354437	6:8	0.287293	0.344186	0.305	0.322097	0.387931	0.479167	0.441406	-0.127858	0.127858	0.000780856	0.00796356
ZNF326	5	1:90472904-90473309	4:6	0.989011	0.987952	0.985465	0.997207	0.866667	0.860656	0.838983	0.127826	0.127826	0	0
NFRKB	2	11:129764254-129764333	1:3	0.725275	0.807018	0.797101	0.912088	0.898305	0.929825	0.942308	-0.127765	0.127765	0.00125145	0.0116533
SLC25A45	8	11:65146847-65147032	7:9	0.831579	0.873786	0.797753	0.863014	0.908163	0.984375	0.975	-0.127704	0.127704	1.34294e-05	0.000261973
LASS5	13	12:50526745-50527851	12:14	0.0758621	0.0272727	0.025	0.025974	0.192547	0.103448	0.154286	-0.127662	0.127662	3.3848e-10	2.02018e-08
C11orf1	4	11:111753860-111753926	3:5	0.859195	0.868365	0.825342	0.812849	0.610169	0.760766	0.71464	0.127629	0.127629	1.56343e-07	5.03316e-06
RASGRP1	16	15:38790995-38791147	15:17	0.942308	0.787879	0.72	0.865169	0.948148	0.954128	0.966102	-0.127605	0.127605	1.74051e-06	4.38531e-05
RBCK1	2	20:390525-390669	1:3	0.831325	0.848958	0.822967	0.807522	0.954368	0.955787	0.943517	-0.127222	0.127222	0	0
DHX8	23	17:41600996-41601684	22:24	0.825581	0.895161	0.795918	0.825	0.977273	0.947368	0.952381	-0.12709	0.12709	2.69263e-07	8.17683e-06
GGCX	10	2:85779539-85779690	9:11	0.593407	0.657895	0.672414	0.656716	0.840426	0.784314	0.686047	-0.127008	0.127008	0.0059344	0.0397719
URB2	6	1:229781606-229781716	5:7	0.828571	0.77305	0.853659	0.827586	0.957143	0.946809	0.955056	-0.126977	0.126977	4.0195e-07	1.17465e-05
AC010203.2	5	12:100562230-100562411	4:6	0.96875	0.8	0.826087	0.78125	0.863636	0.94	1	-0.126957	0.126957	0.00780498	0.0487747
C19orf54	5	19:41249972-41250101	4:6	0.444444	0.461538	0.446602	0.382114	0.690608	0.508571	0.572368	-0.126845	0.126845	0.000180281	0.00236274
BARD1	4	2:215645284-215646233	3:5	1	0.927536	0.970588	1	0.882353	0.858586	0.8	0.126708	0.126708	1.39631e-08	5.87252e-07
EHMT2	11	6:31856746-31856847	10:12	0.69877	0.640288	0.677419	0.671103	0.806071	0.776573	0.800752	-0.126491	0.126491	1.21042e-06	3.18175e-05
ACOT8	2	20:44483798-44483931	1:3	0.813043	0.8	0.853261	0.799145	0.92219	0.932945	0.948718	-0.126423	0.126423	1.77636e-15	2.57775e-13
IKZF1	2	7:50348317-50348502	1:3	0.119134	0.0838068	0.0968379	0.0963636	0.168459	0.241007	0.22291	-0.126309	0.126309	3.80393e-09	1.83302e-07
KDM1B	5	6:18163066-18163155	4:6	0.918919	0.821429	0.828571	1	0.955882	1	1	-0.126255	0.126255	0.00214145	0.0179414
TMEM181	6	6:159004986-159005076	5:7	0.777778	0.922078	0.909091	0.809524	0.915493	0.985507	1	-0.1262	0.1262	1.61159e-05	0.000307439
LACE1	4	6:108676858-108676959	3:5	0.947368	0.914286	0.814815	0.833333	1	1	1	-0.12619	0.12619	0.000146398	0.00197378
CDR2	2	16:22376223-22376335	1:3	0.795918	0.841216	0.809955	0.836134	0.679167	0.788732	0.696864	0.12618	0.12618	0.000435927	0.00493125
RP11-1407O15.2	6	17:36367407-36367522	5:7	0.0172414	0.105263	0.027027	0.0285714	0.153846	0.1	0.196721	-0.126047	0.126047	0.000327617	0.00390348
SLC4A7	14	3:27450847-27451021	13:15	0.802198	0.876923	0.830189	0.853448	0.967742	0.960938	0.971098	-0.125923	0.125923	1.02272e-09	5.62719e-08
HIATL1	10	9:97218522-97218619	9:11	0.799419	0.793017	0.804035	0.801061	0.926154	0.904	0.927326	-0.125914	0.125914	0	0
PYCR1	7	17:79892202-79892365	6:8	0.726708	0.722343	0.739414	0.743034	0.909535	0.845953	0.858934	-0.125873	0.125873	2.27417e-08	9.12067e-07
PIP5K1C	15	19:3642905-3642937	14:16	0.783251	0.847222	0.763975	0.804348	0.919643	0.928	0.916031	-0.125843	0.125843	2.49282e-08	9.86235e-07
ARFIP1	4	4:153791905-153792000	3:5	0.020202	0.0846154	0.0740741	0.0869565	0.136986	0.205128	0.229508	-0.125783	0.125783	3.47659e-06	8.06467e-05
ZCCHC11	12	1:52947095-52947307	11:13	0.849057	0.837209	0.859551	0.856287	1	0.973684	0.978378	-0.125706	0.125706	1.11022e-16	1.8273e-14
SUZ12	4	17:30274636-30274704	3:5	0.916399	0.924875	0.896926	0.917404	0.75803	0.825792	0.791262	0.125639	0.125639	0	0
C11orf67	2	11:77552065-77552106	1:3	0.465278	0.486486	0.509804	0.459854	0.391304	0.350318	0.305556	0.125564	0.125564	1.75115e-05	0.000329435
C2orf56	6	2:37469778-37469836	5:7	0.842105	0.863636	0.75	0.862069	0.987097	0.977612	0.921429	-0.125525	0.125525	1.25025e-09	6.77127e-08
SLC25A26	3	3:66286968-66287124	2:4	0.674556	0.72	0.664286	0.644172	0.543956	0.595506	0.524823	0.125465	0.125465	6.80757e-05	0.00102708
CD6	13	11:60785761-60785865	12:14	0.803571	0.844156	0.666667	0.818182	0.93617	0.982143	0.895522	-0.125294	0.125294	8.94334e-05	0.00130328
HMGXB4	5	22:35659975-35660089	4:6	0.543956	0.494737	0.420382	0.445545	0.65493	0.595238	0.565476	-0.125097	0.125097	2.96674e-05	0.000512241
FAM172A	4	5:93386436-93386536	3:5	0.945736	0.852273	0.887931	0.921569	0.779661	0.869048	0.774194	0.125089	0.125089	0.000399897	0.00458645
ERCC2	3	19:45872328-45872405	2:4	0.865854	0.846154	0.863248	0.89726	1	0.955446	0.989583	-0.125033	0.125033	1.15463e-14	1.54032e-12
MAST1	17	19:12976130-12976295	16:18	0.909091	1	1	NA	0.819672	0.903226	0.875	0.125	0.125	0.00533044	0.0365753
FSD1L	2	9:108223801-108223896	1:3	0.115385	0.0961538	0.0243902	0.315789	0.229167	0.295455	0.230769	-0.125	0.125	0.0052828	0.0363075
C15orf33	6	15:49869826-49869861	5:7	1	1	1	0.956522	0.875	0.814815	0.884615	0.125	0.125	0.00385478	0.0284525
RWDD3	6	1:95712098-95712213	5:7	0.905405	0.859813	0.786325	0.798165	0.691358	0.765823	0.704	0.124989	0.124989	0.0018179	0.0157584
PRKX	4	X:3559893-3560012	3:5	0.824074	0.857143	0.843478	0.817204	0.956989	0.968421	0.958763	-0.124987	0.124987	2.53873e-08	1.00127e-06
RPUSD1	2	16:837556-837744	1:3	0.698448	0.781544	0.721739	0.757829	0.90625	0.785366	0.864734	-0.12495	0.12495	0.000129343	0.00178627
GOLGA2	7	9:131029473-131029553	6:8	0.529412	0.551724	0.609091	0.617886	0.705357	0.592593	0.766355	-0.12495	0.12495	0.000829296	0.00835891
P4HA1	10	10:74804739-74804809	9:11	0.377863	0.386957	0.258216	0.322709	0.132189	0.260985	0.225352	0.124934	0.124934	2.6653e-05	0.000468492
TULP3	11	12:3046797-3046895	10:12	0.8	0.819549	0.761468	0.74	0.90566	0.843137	0.945946	-0.124926	0.124926	1.29054e-05	0.000253049
TCF7	8	5:133476487-133476579	7:9	0.238281	0.310606	0.387931	0.241379	0.154839	0.151351	0.142857	0.124641	0.124641	0.00136598	0.0125355
PGPEP1	5	19:18468193-18468425	4:6	0.707317	0.631579	0.671053	0.604278	0.883978	0.735099	0.775862	-0.124546	0.124546	4.49587e-05	0.000725829
PALB2	12	16:23619185-23619333	11:13	0.776119	0.726316	0.861538	0.777778	0.833333	0.914286	0.901408	-0.12446	0.12446	0.00329649	0.0251976
BDH2	8	4:104006506-104006619	7:9	0.826923	0.893665	0.822785	0.845679	0.943787	0.960656	0.983165	-0.124355	0.124355	1.38482e-10	8.92388e-09
CCNJ	3	10:97810013-97810223	2:4	0.833333	0.811881	0.859649	0.830645	0.707692	0.621212	0.709677	0.124297	0.124297	2.16125e-05	0.00039241
RAD52	12	12:1023577-1023698	11:13	0.826923	0.818182	0.783333	0.848101	1	0.909091	0.946809	-0.124256	0.124256	1.70319e-06	4.30555e-05
RBM10	4	X:47030427-47030657	3:5	0.809524	0.789366	0.855469	0.834879	0.952891	0.901919	0.946429	-0.124227	0.124227	9.14813e-12	7.40025e-10
TTC8	18	14:89341370-89341453	17:19	0.926471	0.970588	0.985075	0.973333	0.864407	0.846154	0.847826	0.124135	0.124135	5.45567e-05	0.000855359
EFNA3	8	1:155058604-155058681	7:9	0.642105	0.822222	0.791667	0.740741	0.900407	0.890323	0.844595	-0.124119	0.124119	2.84502e-05	0.000494234
RP11-540D14.8	8	1:155058604-155058681	7:9	0.642105	0.822222	0.791667	0.740741	0.900407	0.890323	0.844595	-0.124119	0.124119	2.84502e-05	0.000494234
CYP20A1	6	2:204137369-204137471	5:7	0.897638	0.841667	0.852632	0.833333	0.723404	0.831579	0.689189	0.123745	0.123745	0.00245892	0.020092
AKAP9	5	7:91621472-91621525	4:6	0.512	0.313043	0.386139	0.3375	0.166667	0.263158	0.238095	0.123724	0.123724	0.000623653	0.00663809
NCOR1	10	17:16054904-16054930	9:11	0.283988	0.342424	0.355634	0.403361	0.225434	0.212851	0.231198	0.123595	0.123595	0.000241281	0.00301363
EPN1	3	19:56188916-56189100	2:4	0.333333	0.305556	0.327586	0.333333	0.206897	0.0606061	0.233333	0.123563	0.123563	0.00290659	0.0228607
ZNF641	6	12:48739128-48739257	5:7	0.714286	0.653061	0.76087	0.769231	0.861111	0.833333	0.864865	-0.123533	0.123533	0.00721009	0.0461727
RBCK1	8	20:401515-401675	7:9	0.810458	0.905028	0.761628	0.76699	0.923288	0.848329	0.912195	-0.123471	0.123471	7.29024e-05	0.00109124
KIF2C	7	1:45218804-45218926	6:8	0.742529	0.737981	0.720222	0.644186	0.898515	0.844828	0.8525	-0.123399	0.123399	6.59997e-11	4.51314e-09
[truncated: 295 more rows]

## Sheet: 9
gene_symbol	exon	coordonnees	longueur	psi_Myc_HBZ	psi_Myc_HBZ	psi_Myc_HBZ	psi_Myc_HBZ	psi_Jurkat_CTL	psi_Jurkat_CTL	psi_Jurkat_CTL	deltaPSI	valeur abs deltaPSI	pvalue_glm	pvalue_corrigee_glm
[truncated: 598 more rows]

[truncated: 5 more sheets: 10, 11, 12, 13, 14]
