# Supplementary material for: The endogenous HBZ interactome in ATL leukemic cells reveals an unprecedented complexity of host interacting partners involved in RNA splicing
Source: Front Immunol. 2022 Aug 1;13:939863. doi: 10.3389/fimmu.2022.939863 (PMC9376625; doi:10.3389/fimmu.2022.939863)
Supplement: Supplementary Data Sheet 4 — Common Genes that are differentially expressed and alternatively spliced in ATL-2 (1) and in Jurkat-HBZ cells (2). (3) Common alternative splicing genes between ATL-2 and Jurkat-HBZ cells. (4) Cancer genes that are splicing targets shared between ATL-2 and Jurkat-HBZ expressing cells. [file Table_4.xlsx]

## Sheet: Content
1	Common Genes that are differentially expressed and alternatively spliced in ATL-2
2	Common Genes that are differentially expressed and alternatively spliced in Jurkat-HBZ expressing cells
3	Common alternative splicing genes between ATL-2 and Jurkat-HBZ expressing cells
4	Cancer genes that are splicing targets shared between ATL-2 and Jurkat-HBZ expressing cells

## Sheet: 1
765 Common Genes that are differentially expressed and alternatively spliced in ATL-2
AAAS
AARSD1
AASDH
ABCA7
ABCC1
ABCD4
ABCG1
AC010522.1
AC018892.1
AC055839.1
AC091565.3
AC135983.5
AC215219.1
ACACA
ACAD8
ACAP3
ACBD5
ACOT9
ACSL1
ACTR3
ADCY3
AF205589.2
AFTPH
AGA
AGAP3
AKAP11
AKAP9
AKNA
AKT1S1
AL592307.2
ALCAM
ALDH16A1
ALKBH4
AMBRA1
AMPD2
ANAPC10
ANKRD16
ANKRD26
ANKRD28
ANXA6
AP3D1
AP3S1
APLP2
APOO
ARFGAP3
ARHGAP21
ARHGAP5
ARHGEF9
ARRB2
ASL
ASNS
ASTE1
ATF1
ATP1B3
ATP5J
ATP6V1G2
ATP9B
BACE2
BARD1
BBS9
BCAS4
BCS1L
BIRC3
BOD1L
BPTF
BRD1
BRD2
BRF1
BTN2A1
BTN3A3
C11orf30
C12orf11
C12orf29
C12orf35
C12orf48
C13orf34
C14orf101
C14orf104
C14orf159
C14orf49
C16orf35
C17orf49
C17orf68
C17orf95
C18orf45
C1orf103
C1orf112
C1orf57
C21orf59
C3orf33
C4orf21
C5orf22
C5orf36
C5orf44
C6orf130
C6orf134
C6orf136
C6orf167
C6orf203
C6orf204
C6orf64
C6orf89
C7orf44
C8orf59
C9orf102
C9orf46
C9orf91
C9orf95
CADM1
CALU
CAMSAP1L1
CAMTA1
CAMTA2
CARHSP1
CARKD
CASC4
CASP10
CASP6
CASP8
CCDC115
CCDC57
CCDC66
CCDC84
CCDC88A
CCHCR1
CCND3
CCNJ
CD47
CD97
CDC16
CDCA2
CDK10
CDK5RAP3
CDRT4
CELF1
CENPC1
CEP135
CEP164
CEP192
CEP250
CEP57
CEP78
CFLAR
CHCHD5
CHD8
CHRNB1
CHST12
CHUK
CIC
CIDEB
CKB
CLIP3
CLIP4
CLYBL
CNBP
CNDP2
CNOT6
CNPY3
COPS7A
COQ2
COQ5
COX11
CPNE7
CPSF6
CPSF7
CREB1
CREB3L4
CRELD1
CROT
CSDE1
CSNK1E
CSNK1G1
CSTF1
CUZD1
CXorf23
CXorf65
CYTSA
DCAF11
DCAF17
DCLRE1C
DCP2
DDB2
DDHD1
DECR1
DENND3
DENND4B
DENND4C
DENND5A
DENND5B
DGCR6
DGCR6L
DGKA
DGKZ
DHODH
DHRS4L2
DIAPH1
DIAPH2
DIS3
DMXL2
DNAJB14
DNAJC2
DNASE1
DNMT3A
DOCK10
DOK1
DOLPP1
DOM3Z
DOPEY1
DPP3
DPP8
DPY19L3
DSCC1
DSE
DTNB
DUS3L
DUS4L
DUSP22
DYNC2H1
EBPL
EDEM2
EFCAB4B
EHMT2
EIF2AK4
EIF2C4
EIF4A2
ELK1
ENOPH1
ENOSF1
EPB41
EPB41L2
EPB41L5
EPSTI1
ERBB2IP
ERCC8
ERMP1
ERO1LB
ERP29
ESCO1
ETV4
EXOC1
EXOC4
EXOSC9
EZH2
F11R
FAM111A
FAM113A
FAM122B
FAM135A
FAM160A2
FAM188A
FAM18B
FAM35A
FAM3A
FAM48A
FAM50A
FAM53B
FAM55C
FAM60A
FAM73B
FAM82A2
FAM92A1
FAN1
FANCB
FBXL19
FBXL3
FBXO18
FBXO38
FBXW7
FDXACB1
FECH
FGFR1OP
FHOD1
FIGNL1
FIP1L1
FMNL3
FNTA
FNTB
FOXP1
FOXRED2
FUT10
FUT11
G2E3
GALE
GANC
GDPD5
GEMIN6
GGCX
GIGYF2
GIPC1
GIT1
GK
GKAP1
GLCE
GLMN
GMNN
GNA11
GNAS
GNB1L
GNPDA2
GOLGA3
GOLGA4
GORAB
GPR175
GPR180
GPSM2
HAGH
HAUS2
HDAC4
HDDC2
HDLBP
HERC1
HERC3
HERPUD2
HIPK1
HISPPD1
HMGN1
HNRNPH1
HNRNPH3
HP1BP3
HPS4
ICA1
IFNGR2
IKBKAP
IKBKE
IKZF1
IL2RG
IL3RA
IL4I1
IL4R
ILK
IMMP1L
INF2
ING5
INTS3
INVS
IP6K2
IPO7
IQCE
ISY1
ITGA1
ITGAV
JARID2
KATNAL1
KATNB1
KBTBD2
KBTBD8
KIAA0182
KIAA0247
KIAA0391
KIAA0562
KIAA0895
KIAA1267
KIAA1310
KIAA1468
KIAA1632
KIAA1712
KIF13A
KIF3A
KLC4
KLHDC3
KLHL2
KLHL7
KRAS
KRIT1
LEF1
LETMD1
LGALS8
LIN54
LPHN1
LRCH4
LRRC40
LRRCC1
LTA
LTBP4
LTV1
LYST
MAD1L1
MADD
MALT1
MAN2A2
MAP4
MAPK12
MAPK13
MAPKBP1
MARK2
MAZ
MBIP
MBTD1
MCM3AP
MCOLN2
MDM4
MED23
MGAT1
MICAL1
MICB
MINA
MINK1
MIS12
MLL5
MLLT10
MLST8
MON1A
MORC4
MPHOSPH8
MPPE1
MPV17
MPZL1
MRE11A
MRPL2
MSH2
MSH4
MSH5
MSTO1
MTA1
MTAP
MTHFD2L
MTHFS
MTIF3
MTMR1
MTMR10
MYCBP2
MYEF2
MYO5A
MYOM2
MYST3
N4BP2
N6AMT2
NAA16
NAAA
NAB1
NADK
NANS
NAPG
NBEAL2
NBPF10
NCK2
NCOA2
NCOR1
NCOR2
NDE1
NDUFAF1
NDUFB5
NEDD1
NEK1
NEO1
NEURL4
NF1
NFE2L1
NFE2L2
NFS1
NFYA
NKTR
NMRAL1
NOL12
NOP14
NOP2
NPHP3
NSG1
NSUN6
NT5C
NT5C2
NT5C3L
NUBP1
NUDCD3
NUFIP1
NUMA1
NUMB
NUP54
NVL
NXN
OSBPL9
OSGEP
PABPC1L
PABPC4
PAPD4
PAPOLA
PAQR3
PARP12
PARP2
PATL1
PATZ1
PAXIP1
PBRM1
PCBP2
PCMTD1
PCNX
PCSK7
PCYT1A
PCYT2
PDLIM7
PDPR
PDXDC2P
PEX1
PEX5
PGAP1
PGM3
PHF14
PHF20L1
PHF21B
PHKA2
PHPT1
PHTF2
PI4KAP2
PI4KB
PIBF1
PIGB
PIGG
PIGL
PIGN
PIKFYVE
PKD2
PKM2
PLA2G12A
PLAG1
PLAGL1
PLEC
PLEKHC1
PLOD3
PMM2
PMS2
POC1B
POLI
POMT1
POMT2
PPIL3
PPOX
PPP2R2D
PPP3CB
PPP3CC
PREPL
PRKACB
PRPF39
PSPH
PTGR2
PTK2B
PTP4A2
PTPMT1
PUM1
QSOX2
RAB11FIP3
RAB3GAP1
RAB40C
RABGAP1L
RAD1
RAD17
RAD21
RAD54B
RALB
RALGAPA1
RANBP3
RAP1B
RAPGEF2
RASSF1
RBBP8
RBCK1
RBM33
RBMX
RBPJ
RETSAT
RFESD
RFFL
RFX5
RG9MTD3
RGL2
RGPD8
RGS19
RHOBTB2
RHOT1
RHPN1
RIPK1
RNF138
RNF166
RNFT1
RNH1
ROD1
RP1-199H16.5
RPAIN
RPL7L1
RREB1
RSU1
RTTN
RUSC1
RXRB
SACM1L
SAT1
SBF1
SCLT1
SCMH1
SCYL3
SDCCAG3
SDF4
SEC22C
SEC63
SEMA4D
SENP7
SESTD1
SETD4
SFRS16
SGPL1
SHPRH
SIL1
SKA3
SLC12A4
SLC25A26
SLC25A43
SLC29A1
SLC2A6
SLC35F5
SLC41A1
SLCO4A1
SLMO1
SMARCA2
SMG6
SMG7
SNRNP48
SNX14
SNX25
SOCS4
SP140
SP2
SP3
SP4
SPAG1
SPATA2
SPG11
SPTAN1
SQSTM1
SRP9
SRPK2
SSBP2
SSH1
ST3GAL3
ST3GAL4
ST7
STAG3
STAG3L2
STARD4
STAT3
STK16
STRADA
STX2
SUV420H1
SYNRG
SYS1
TAF1A
TANC1
TAOK3
TAPT1
TARBP1
TARS2
TARSL2
TAS2R14
TASP1
TBC1D19
TBC1D22B
TBC1D23
TBC1D25
TBC1D4
TCF3
TFDP2
TFPT
THAP5
THUMPD2
TIA1
TM2D1
TMCO6
TMEM104
TMEM135
TMEM173
TMEM194B
TMEM49
TMEM62
TMTC3
TMX2
TMX3
TNIK
TNIP1
TOR1AIP1
TPD52L2
TRAPPC5
TRIM66
TRIO
TRIT1
TRRAP
TTC35
TTF1
TUBGCP6
TXNDC11
TXNDC9
TXNL4A
TYW3
UBA6
UBAP2
UBE2Q2
UBE2W
UGGT1
UHRF2
ULK3
UNK
UPF3A
URB1
USP24
USP3
USP40
USP45
USP47
USP8
USPL1
VASH2
VPRBP
VPS13A
VPS53
VRK3
WARS
WASH3P
WDR27
WDR46
WDR60
WDR62
WI2-3658N16.1
XIAP
XPC
XRCC3
YIPF2
YTHDC2
ZBTB24
ZC3H14
ZC3HAV1L
ZCCHC11
ZDHHC16
ZDHHC2
ZDHHC20
ZDHHC3
ZEB1
ZFP106
ZFP41
ZFYVE16
ZFYVE19
ZFYVE27
ZMYM1
ZMYM6
ZMYND8
ZNF107
ZNF17
ZNF184
ZNF202
ZNF227
ZNF23
ZNF232
ZNF248
ZNF266
ZNF273
ZNF276
ZNF286
ZNF45
ZNF559
ZNF567
ZNF678
ZNF714
ZNF749
ZNF75A
ZNF792
ZNF828
ZNF837
ZNF839

## Sheet: 2
764 Common Genes that are differentially expressed and alternatively spliced in HBZ expressing Jurkat clones
ABCA7
ABCC5
ABCD4
ABCG2
ABHD3
ABHD6
AC004410.1
AC010203.2
AC010522.1
AC012621.2
AC018892.1
AC021593.2
AC055839.1
AC091565.3
AC103686.3
ACACA
ACOT8
ACSL1
ADAM10
ADAM33
AF205589.2
AFAP1L2
AGER
AGPHD1
AGXT2L2
AHSA2
AIG1
AKAP8L
AKAP9
AKR1E2
AL049829.2
ALG10
ALKBH2
ALOX12B
ALS2
AMN1
ANAPC16
ANKRD13B
ANKRD42
ANKRD9
ANO9
APH1B
APLP2
APOBEC3G
APTX
ARFIP1
ARHGAP10
ARHGEF12
ARID1A
ARSA
ARVCF
ATAD3B
ATG16L2
ATG4D
ATHL1
ATP2C1
ATP6V1E2
ATP6V1H
ATXN2L
B3GNTL1
BAT3
BAZ2B
BCL11B
BCLAF1
BCORL1
BEND4
BMPR2
BRD1
BRPF3
BTAF1
BTN2A1
BTN3A3
BUD31
C10orf118
C10orf35
C11orf68
C11orf75
C11orf82
C11orf95
C12orf43
C12orf73
C13orf27
C15orf33
C17orf70
C18orf45
C19orf42
C19orf54
C1orf109
C1orf112
C1orf113
C1orf122
C1orf51
C20orf29
C20orf7
C21orf67
C22orf40
C2orf56
C3orf18
C3orf23
C3orf33
C4orf21
C5orf13
C5orf33
C6orf130
C7orf47
C8orf38
C8orf41
C8orf58
C8orf59
C8orf76
C9orf114
C9orf126
CACNA1H
CACNB3
CAMK2D
CAPN7
CAPS
CARD8
CARS2
CASC4
CCBL1
CCDC116
CCDC136
CCDC159
CCDC18
CCDC24
CCDC64
CCDC66
CCDC78
CCNJ
CCNL1
CCNL2
CCNT1
CD27
CD3D
CD4
CD44
CD46
CD6
CD72
CDC45
CDK2AP1
CDKN2AIP
CELF2
CENPL
CENPN
CEP110
CEP170
CEP290
CES3
CHD2
CHD3
CHTF18
CLASP1
CLCN6
CLIP3
CLK2
CMC1
CMTM8
COMTD1
CRELD1
CREM
CSPP1
CTBS
CTDP1
CTH
CTNNBIP1
CTNS
CTSC
CUL7
CYB561D2
CYTH4
D2HGDH
DALRD3
DCUN1D5
DDHD1
DDX17
DDX19B
DDX31
DDX39
DENND3
DENND4C
DEPDC5
DFFB
DGKQ
DHDH
DHRS4L2
DHX34
DHX58
DIAPH1
DLG4
DNASE1
DNHD1
DNMT1
DOCK9
DOK2
DPH5
DPP3
DPP9
DRAM2
DUSP12
DYNC2H1
ECHDC2
EIF4A2
EIF4E3
EIF4G2
ELAC1
ELMOD3
EME1
EML2
ENGASE
ENO3
ENOPH1
ENOX2
EPB41L5
EPHB6
EPT1
ERCC2
ERMP1
EXOSC3
EXOSC8
EZH1
FADS2
FAHD2A
FAHD2B
FAM115A
FAM116B
FAM133B
FAM13A
FAM13B
FAM160B2
FAM179B
FAM188A
FAM193B
FAM21C
FAM40B
FAM63B
FAM86C
FANCC
FBF1
FBLN2
FBXO41
FCGRT
FDPS
FDXACB1
FEZ2
FGFR1
FGFR1OP2
FLOT1
FMNL2
FNIP1
FNTA
FOXP4
FOXRED2
FRMD8
FYN
GAB3
GABPB1
GALE
GALNT6
GANC
GART
GEMIN5
GGT7
GINS3
GLMN
GLT8D1
GOLGA1
GOSR2
GPC2
GPCPD1
GPR124
GPR172A
GPR175
GRAMD1C
GSDMB
GTF2IRD1
GTF3C2
GTF3C3
HACE1
HDAC11
HDAC7
HELLS
HEMK1
HEXDC
HIVEP2
HM13
HMGXB3
HNRNPD
HNRNPK
HNRNPU
HOMER3
HPS4
HRAS
HSD17B7
HSF4
HSPBP1
HSPH1
HYAL3
HYOU1
IARS
ICA1L
IDI1
IFI6
IFT122
IKBIP
ILF3
ING3
INPP5B
INSIG2
IQGAP3
ISOC2
ITGA6
ITGAL
ITGB4
ITGB7
ITPA
JAK3
JOSD2
KDM4B
KIAA0182
KIAA0195
KIAA0196
KIAA0319L
KIAA0528
KIAA1161
KIAA1370
KIAA1530
KIF18A
KIF23
KLC4
KLHL24
KLHL3
KLHL8
KLRAQ1
KTN1
L3MBTL
LAIR1
LARP4
LAS1L
LASS4
LAT2
LCORL
LEF1
LENG8
LEPRE1
LETMD1
LGALS8
LHPP
LIMK2
LPCAT4
LPGAT1
LRDD
LRRC37A
LTBP3
LTBP4
LUC7L
LY9
LY96
LYRM1
LYRM2
LYSMD4
LZTFL1
MACROD1
MALT1
MAN2A2
MAP3K8
MAP4
MAP4K3
MAPK14
MAPT
MAST1
MBD1
MCAT
MCM9
MCRS1
MCTP2
MDM2
MDN1
MED12L
MEGF8
METTL11A
METTL4
MFI2
MFSD3
MGAT1
MGEA5
MICAL1
MKNK2
MLH1
MLL5
MMAB
MMP25
MPPE1
MRPL43
MRPL48
MRPL55
MRPS18C
MRRF
MSH5
MST1
MSTO1
MTF2
MTHFD1
MTHFR
MUC1
MVP
MYLK2
MYO15B
NADSYN1
NAGLU
NAPB
NARF
NBEAL2
NBPF3
NCK2
NCOA5
NEK3
NEU3
NFKB2
NGLY1
NHLRC3
NINL
NIPA2
NKG7
NKTR
NLRX1
NMNAT3
NMT2
NOD1
NOL8
NOL9
NOP14
NOP2
NPAS1
NPHP4
NPIP
NR1H3
NR2C2AP
NT5M
NUP214
NUP98
OBSCN
OCIAD2
OFD1
OGDHL
OSBPL7
OSGEP
OTUD7B
OXNAD1
P2RX4
P4HA1
PAM
PAPOLG
PARD3
PARL
PARP12
PBX4
PCBP4
PCMTD1
PCNT
PCNXL2
PCNXL3
PCOLCE
PCTK3
PDCD4
PDLIM2
PDSS1
PEA15
PEX1
PFKFB3
PGAP1
PHC3
PHF21A
PIF1
PIGQ
PIGV
PIK3IP1
PIKFYVE
PINX1
PIP5K1C
PK4P
PKD1
PKIA
PLA2G6
PLAC8
PLCB2
PLEKHM1
PLK3
POC1B
POLB
POLE
POLI
PPARA
PPARGC1B
PPHLN1
PPIP5K1
PPM1M
PPP2R3C
PPP4R1
PPP6R3
PQLC3
PRDM8
PREPL
PRICKLE4
PRMT1
PRR13
PRR3
PRR5L
PRRT4
PSD4
PSME3
PSTK
PTAR1
PUF60
PUS1
PUS10
PUSL1
PYCR1
PYROXD2
QTRTD1
RAB11FIP5
RAB4B
RAD1
RAD52
RAD54L
RASGRP1
RBBP8
RBCK1
RBL1
RBM33
RBM39
RBM6
RBPJ
RC3H2
RCBTB2
RCC1
RCSD1
RDH13
RDM1
RELL2
RFESD
RFFL
RFX8
RFXANK
RHOBTB2
RHPN1
RIN3
RMI1
RNASEL
RNF24
RNF34
RNF41
ROBO3
RP11-108K14.4
RP11-1407O15.2
RPGR
RPL35A
RPL7L1
RPP30
RPP38
RPS24
RPS6KA1
RPS6KA5
RPUSD1
RSU1
RTTN
RUSC1
RWDD3
SAP30BP
SAPS2
SAT2
SCAMP3
SCAPER
SCRN2
SDAD1
SDCCAG8
SDR39U1
SEC16A
SEC31B
SEC61A2
SEMA4B
SEMA4F
SEMA6C
SENP1
SENP7
SFMBT2
SFPQ
SFRS18
SFRS6
SFXN4
SFXN5
SGSM3
SIDT1
SIGIRR
SIRT7
SLC12A4
SLC24A6
SLC25A14
SLC25A29
SLC25A36
SLC26A6
SLC27A1
SLC27A3
SLC29A1
SLC29A2
SLC35A2
SLC35B1
SLC35E2
SLC35E2B
SLC36A4
SLC39A13
SLC39A6
SLC43A3
SLC4A2
SLC4A7
SLC7A11
SLC9A3R2
SLC9A7
SMARCB1
SMEK1
SNAPC4
SPATS2
SPEG
SPHK2
SPNS3
SREBF2
SRSF1
SRSF2
SS18
SSFA2
ST3GAL5
STAG3L1
STAG3L3
STAG3L4
STAMBPL1
STARD4
STAT2
STAT3
STK19
STK36
STX16
SUGT1
SUV420H2
SYNCRIP
SYNGAP1
SYTL1
TACC1
TAF4B
TATDN2
TAZ
TBC1D1
TBRG1
TCEA2
TCEB1
TCOF1
TEP1
TFAM
TIA1
TJAP1
TLE4
TM6SF1
TMC8
TMEM126B
TMEM134
TMEM149
TMEM159
TMEM194A
TNFRSF1A
TNIK
TNIP1
TNS4
TOE1
TOLLIP
TPM2
TRA2B
TRAF3
TRAF3IP3
TRAPPC2L
TRAPPC6A
TRAPPC9
TRERF1
TRIM26
TRIM35
TRIM73
TRMT1
TRPM2
TRPT1
TSTD1
TTC17
TTC24
TTC31
TTC39C
TTF1
TUBD1
TUBG2
U2AF1
UBAP2L
UBE2CBP
UBE2J2
UBXN8
UCHL5
UEVLD
UFD1L
UGGT1
ULK3
URB2
VAMP4
VAV3
VGLL4
VLDLR
VTI1A
WARS
WASH3P
WDFY3
WDR45
WDR60
WDR62
WIPI1
WIZ
WSB1
XPO4
YDJC
YTHDF2
ZBTB24
ZC3H4
ZCCHC8
ZDHHC16
ZDHHC23
ZER1
ZFYVE20
ZMAT5
ZMYM3
ZNF275
ZNF280D
ZNF295
ZNF324B
ZNF326
ZNF37A
ZNF410
ZNF436
ZNF45
ZNF462
ZNF512
ZNF558
ZNF566
ZNF584
ZNF598
ZNF611
ZNF638
ZNF673
ZNF689
ZNF708
ZNF714
ZNF720
ZNF75A
ZNF75D
ZNF774
ZNF786
ZNF79
ZNF821
ZNF846
ZNF852
ZXDC

## Sheet: 3
exon skipping	donor	acceptor	mutually exclusive	multiple skipping
243	62	25	1	87
ABCA7	AAK1	ANAPC5	FAM60A	AASDH
AC018892.1	AC004086.1	ATP6V1G2		AC010522.1
AC055839.1	AC004410.1	B4GALT3		ADORA2A
AC103686.3	AC100778.1	BAT1		AFMID
ACACA	ADCK4	C1orf112		ASNS
ACAD10	AKTIP	CD27		BCL2L11
ADARB1	ALG10	CUL7		BRD9
AF205589.2	ANKRD12	DPY19L3		BRF1
AGA	BCS1L	FAM111A		C12orf48
AHSA2	C5orf22	FAM48A		C14orf153
AKAP9	C7orf44	FDXACB1		CCBL2
ANKMY1	C8orf41	GGT7		CD47
ANKS6	CCDC66	IKBKAP		CRELD1
AP000304.12	CEP170	IRF3		CSDE1
APLP2	CEP250	LRBA		CSNK1D
ASB1	CLIP3	MAN2A2		CTSC
ASXL1	CNBP	MAP4		CXorf23
ATP5SL	CPSF7	MPHOSPH9		CYTSA
ATP9B	CUL7	NAT9		DCUN1D4
ATXN2L	CXorf40A	NOP14		DENND3
BARD1	DUS4L	PBRM1		DGKZ
BAT3	FBXL19	PCGF3		DHRS4L2
BIRC6	FHOD1	RBM33		DLG1
BOD1L	GABPB1	STAT3		DNMT3A
BPTF	GAPVD1	TECPR2		EML2
BTN2A1	GNA11			ERMP1
BTN3A2	HDAC10			EXOC7
C11orf1	HELLS			EXOSC9
C13orf34	HP1BP3			FAM118A
C17orf68	IARS			HDAC10
C1orf86	IKBKE			ITGB3BP
C1orf9	IRF3			KDM4B
C22orf25	KLC4			KIAA0391
C4orf21	KRIT1			LETMD1
C5orf44	LEPRE1			LSM14B
C6orf134	MADD			LTBP4
C8orf59	MAPK12			MAPK12
CAPN7	MSH5			METTL6
CASC4	MZF1			METTL8
CCDC57	NT5M			MFF
CCNJ	NUP98			MGAT1
CCNT1	OSGEP			MGEA5
CCNYL1	PAPD4			MLLT10
CDC25B	PCNT			MPPE1
CDCA3	PCYT1A			MTA1
CEP135	PIGG			MVK
CEP164	PPIL3			MYOM2
CHD3	PRMT1			NF1
CHTF8	QSOX2			NFS1
CKB	RSPRY1			NUMA1
CMC1	RTTN			OBSCN
CNPY3	SCAPER			ODF2
CPSF6	SCYL3			PCMTD1
CRAMP1L	STAMBP			PDDC1
CRELD1	THUMPD3			PDPR
CRYZL1	TTF1			PFKFB3
CUL7	WDR62			PHF3
DBF4B	WHSC1L1			PIBF1
DDHD1	WIPI2			PIGG
DENND3	ZNF184			PLSCR1
DENND4C	ZNF280D			POC1B
DIAPH1	ZNF79			PPARD
DIS3				RAB40C
DLG1				RAD17
DNAJB4				RAD51L3
DNASE1				RAP2C
DOCK10				RBPJ
DOK1				RPAIN
DONSON				SAP30BP
DOPEY1				SDCCAG8
DPP3				SGPL1
DSN1				SLC12A4
DYRK4				SOLH
ECT2				SQSTM1
EIF4A2				STAT2
EML2				TBC1D1
ENOSF1				TMEM20
EXOC1				UBE3A
FAM179B				UNK
FAM188A				VGLL4
FAM60A				WARS
FASTKD1				WDR85
FBF1				YTHDC2
FIP1L1				ZC3H14
FMNL3				ZCCHC8
FNIP1				ZMYM5
FNTA				ZNF559
FOXRED2
FRYL
FSD1L
GABPA
GALE
GANC
GEMIN6
GGCX
GIPC1
GLMN
GOLGA4
GPBP1
GPR175
GTF3C5
GUF1
HDDC2
HISPPD1
HMGN1
IFT46
IKZF1
IMMP1L
INTS3
KDM6A
KLHDC4
KNTC1
LEF1
LETMD1
LGALS8
LUC7L
MALT1
MAPT
MAZ
MBD1
MBTD1
MDC1
MDM4
MEGF8
MIB2
MLL5
MON2
MPHOSPH9
MTMR1
MYCBP2
MYO5A
MYO9B
N6AMT2
NBEAL2
NCK2
NCOA2
NCOA5
NCOR1
NEK1
NKTR
NOL8
NR2C2AP
NUMB
NVL
OFD1
OSBPL9
PARP12
PATL1
PATZ1
PCNXL2
PEX1
PEX5
PGAP1
PHF14
PHPT1
PI4KB
PIGB
PIGN
PIGQ
PIKFYVE
PKD2
PLEKHM2
POLQ
PPARA
PPP4R1
PQLC3
PRMT1
PRPF3
PSTK
PTPMT1
PTS
PUM2
R3HDM2
RAD1
RBM41
RBM6
RFESD
RFFL
RGS19
RREB1
RSU1
SAFB2
SCMH1
SCYL3
SEC24B
SEC31A
SEC31B
SECISBP2L
SEMA4D
SFXN4
SIRT2
SLC25A26
SLC2A6
SLC35B3
SLC41A1
SLC9A8
SMG6
SNX14
SPNS1
STAG3L2
STARD4
STAT6
STX16
SUGP2
TARBP1
TARSL2
TAS2R14
TAZ
TBC1D25
THAP3
TMCO6
TMEM175
TMUB2
TNIK
TNIP1
TNRC6A
TOR2A
TPCN2
TRIM35
TRPT1
TSTD1
UBP1
UGGT1
UPF3A
USP21
VPS13A
WASH6P
WNK1
ZBTB8OS
ZCCHC11
ZDHHC16
ZEB1
ZMYM1
ZNF107
ZNF207
ZNF248
ZNF273
ZNF295
ZNF324B
ZNF384
ZNF410
ZNF638
ZNF800

## Sheet: 4
84 Cancer genes that are splicing targets shared between ATL-2 and HBZ expressing Jurkat clones
ABCA7
AFMID
AKAP9
ANKRD12
ASXL1
ATP6V1G2
B4GALT3
BARD1
BCL2L11
BIRC6
BPTF
BTN3A2
C13ORF34 (BORA)
CCDC66
CEP170
CHD3
CNBP
CSDE1
CUL7
DIAPH1
DIS3
DNMT3A
DPY19L3
ECT2
EIF4A2
EXOC7
FAM111A
FBF1
FHOD1
FMNL3
GNA11
IKZF1
KDM6A
KLHDC4
LEF1
LTBP4
LUC7L
MALT1
MAZ
MBD1
MDC1
MDM4
MLL5 (KMT2E)
MLLT10
MSH5
MYCBP2
MYOM2
NCOA2
NCOR1
NF1
NKTR
NUMA1
NUMB
NUP98
OBSCN
OFD1
PATZ1
PBRM1
PCMTD1
PHF3
PKD2
POLQ
PPARD
PRPF3
RAD17
RBPJ
RPAIN
RREB1
RTTN
SCAPER
SDCCAG8
SFXN4
SMG6
STAT3
STAT6
TNRC6A
WDR62
WHSC1L1 (NSD3)
WNK1
ZCCHC8
ZEB1
ZNF207
ZNF384
ZNF638
