# Supplementary material for: The endogenous HBZ interactome in ATL leukemic cells reveals an unprecedented complexity of host interacting partners involved in RNA splicing
Source: Front Immunol. 2022 Aug 1;13:939863. doi: 10.3389/fimmu.2022.939863 (PMC9376625; doi:10.3389/fimmu.2022.939863)
Supplement: Supplementary Data Sheet 5 — List of target exons shared between HBZ and 32 different splicing factors interacting with HBZ. [file Table_5.xlsx]

## Sheet: Content
1	DDX5/17 vs HBZ
2	FUS vs HBZ
3	hnRNPA1 vs HBZ
4	hnRNPA2B1 vs HBZ
5	hnRNPC vs HBZ
6	hnRNPH1 vs HBZ
7	hnRNPK vs HBZ
8	hnRNPL vs HBZ
9	hnRNPU vs HBZ
10	MBNL1-2 vs HBZ
11	PCBP1 vs HBZ
12	PRPF8 vs HBZ
13	PTBP1 vs HBZ
14	RBM15 vs HBZ
15	RBM22 vs HBZ
16	RBM25 vs HBZ
17	RBM39 vs HBZ
18	RBMX vs HBZ
19	SF3A3 vs HBZ
20	SF3B1 vs HBZ
21	snRNP200 vs HBZ
22	SRSF1 vs HBZ
23	SRSF2 vs HBZ
24	SRSF3 vs HBZ
25	SRSF5 vs HBZ
26	SRSF6 vs HBZ
27	SRSF7 vs HBZ
28	SRSF9 vs HBZ
29	SRSF10 vs HBZ
30	TRA2A vs HBZ
31	U2AF1 vs HBZ
32	U2AF2 vs HBZ
33	HBZ vs U2AF1 vs U2AF2 vs SRSF1 vs hnRNPC vs DDX5/17

## Sheet: 1
1	1244295	1244352	PUSL1_2
1	1622415	1622832	SLC35E2B_2
1	2125437	2125572	C1orf86_10
1	3551724	3551858	WDR8_8
1	16559388	16559512	C1orf89_3
1	21928177	21928290	RAP1GAP_24
1	23694466	23694558	ZNF436_2
1	35761528	35761589	ZMYM4_2
1	38463635	38463804	FHL3_4
1	38464929	38465104	FHL3_2
1	40029508	40029594	PABPC4_11
1	45218804	45218926	KIF2C_7
1	46034157	46034356	AKR1A1_7
1	46151248	46151292	GPBP1L1_2
1	52820037	52820126	CC2D1B_24
1	71531361	71531435	ZRANB2_10
1	84417870	84418070	TTLL7_2
1	90472904	90473309	ZNF326_5
1	92789002	92789932	RPAP2_8
1	110034649	110034726	ATXN7L2_11
1	117149114	117149173	IGSF3_6
1	150414357	150414434	RPRD2_6
1	153733496	153733585	INTS3_15
1	153750237	153750361	SLC27A3_4
1	154235579	154235981	UBAP2L_27
1	155109304	155109427	RAG1AP1_3
1	155231448	155231525	SCAMP3_2
1	155238499	155238586	CLK2_5
1	156524027	156524184	IQGAP3_13
1	169823411	169824105	SCYL3_14
1	172546679	172546699	C1orf9_13
1	173684704	173684793	KLHL20_2
1	182548902	182549142	RNASEL_6
1	183516238	183516387	SMG7_19
1	197069561	197074315	ASPM_18
1	204506529	204506625	MDM4_7
1	205767797	205767943	SLC41A1_7
1	211485579	211485829	RCOR3_13
1	229781606	229781716	URB2_6
1	231079552	231079644	TTC13_7
1	235377084	235377341	ARID4B_18
1	236706215	236706340	LGALS8_12
1	243456701	243456796	SDCCAG8_7
1	245005246	245005360	FAM36A_2
10	14978537	14978592	DCLRE1C_8
10	16858972	16859083	RSU1_2
10	34661426	34661464	PARD3_14
10	38383859	38384152	ZNF37A_2
10	44104062	44104188	ZNF485_3
10	46254763	46254849	FAM21C_18
10	49516138	49516331	MAPK8_2
10	49533940	49534008	MAPK8_3
10	92655211	92655240	RPP30_9
10	97911173	97911323	ZNF518A_5
10	99213556	99213603	ZDHHC16_8
10	100189548	100189646	HPS1_10
10	100190888	100191048	HPS1_8
10	103345073	103345235	POLL_5
10	104860420	104860721	NT5C2_12
10	123658356	123658484	ATE1_9
10	123659381	123659509	ATE1_8
11	908542	908645	CHID1_4
11	17312787	17312912	NUCB2_11
11	18339298	18339454	HPS5_2
11	19164525	19164670	ZDHHC13_2
11	46112006	46112117	PHF21A_3
11	47283098	47283277	NR1H3_9
11	47310519	47310578	MADD_17
11	47591252	47591443	PTPMT1_2
11	57505308	57505498	TMX2_3
11	63671458	63671625	MARK2_17
11	65161044	65161145	FRMD8_5
11	66136531	66136670	SLC29A2_5
11	66590035	66590145	C11orf80_13
11	71190340	71191320	NADSYN1_12
11	71723447	71723488	NUMA1_20
11	74705554	74705765	NEU3_3
11	82641199	82641316	C11orf82_4
11	85340176	85340306	TMEM126B_2
11	85342189	85342360	TMEM126B_3
11	102953477	102953568	DCUN1D5_4
11	111753860	111753926	C11orf1_4
11	116746582	116746725	SIK3_10
11	118428453	118428605	IFT46_4
11	118897216	118897398	SLC37A4_8
11	119043065	119043134	NLRX1_4
11	120300421	120300540	ARHGEF12_12
11	124747057	124747080	ROBO3_19
11	124972028	124972247	TMEM218_4
11	129764254	129764333	NFRKB_2
11	134118703	134118853	THYN1_7
12	1023577	1023698	RAD52_12
12	2974521	2974565	FOXM1_6
12	6787829	6787876	ZNF384_6
12	7354837	7354947	PEX5_11
12	31457916	31458066	FAM60A_3
12	32890799	32890876	DNM1L_16
12	42745687	42745851	PPHLN1_5
12	48739128	48739257	ZNF641_6
12	50481146	50481268	SMARCD1_5
12	50806188	50806236	LARP4_2
12	53898919	53899046	TARBP2_8
12	57463017	57463089	TMEM194A_4
12	57487190	57487381	NAB2_6
12	57691111	57691170	R3HDM2_8
12	58113882	58114046	OS9_13
12	62959794	62959811	MON2_29
12	95692638	95692719	VEZT_18
12	105570654	105570794	APPL2_20
12	109495731	109495913	USP30_7
12	112148077	112148169	ACAD10_6
12	118455495	118455858	RFC5_2
12	125621208	125621410	AACS_19
13	21437108	21437262	XPO4_3
13	25883385	25883420	NUPL1_3
13	28771322	28771483	PAN3_5
13	31717929	31718060	HSPH1_13
13	39616242	39616442	NHLRC3_4
13	73354984	73355141	DIS3_3
13	77700453	77700677	MYCBP2_53
13	99478126	99478194	DOCK9_51
13	103422362	103422436	C13orf27_2
13	111277537	111277625	CARKD_4
13	114117055	114117206	DCUN1D2_5
13	115064315	115064475	UPF3A_8
14	20849712	20849845	TEP1_31
14	23377542	23377589	RBM23_4
14	23559191	23559310	ACIN1_4
14	31583083	31583265	HECTD1_34
14	39602865	39602923	SIP1_10
14	50141068	50141145	POLE2_4
14	55615312	55615402	DLGAP5_19
14	56139890	56139973	KTN1_44
14	65544046	65544146	MAX_6
14	74388769	74388909	ZNF410_11
14	74439587	74439727	ENTPD5_14
14	74759857	74759951	ABCD4_8
14	74766251	74766378	ABCD4_3
14	75528387	75528465	ACYP1_3
14	91932605	91932760	SMEK1_11
14	103296671	103296809	TRAF3_2
14	104230200	104230816	PPP1R13B_6
15	28900641	28900837	HERC2P9_21
15	31202817	31203018	FAN1_5
15	34653601	34653733	LPCAT4_11
15	44695085	44695387	CASC4_11
15	49311615	49311749	SECISBP2L_8
15	50776472	50776558	USP8_13
15	65110145	65110290	PIF1_11
15	65112046	65112218	PIF1_8
15	69717621	69717662	KIF23_9
15	72139756	72139809	MYO9A_41
15	72543186	72543298	PARP6_18
15	74277000	74277212	STOML1_8
15	75130607	75130685	ULK3_13
15	90744690	90744967	SEMA4B_2
15	102239534	102239638	TARSL2_11
16	258600	259774	LUC7L_5
16	341190	341297	AXIN1_9
16	684889	684956	C16orf13_4
16	685612	685774	C16orf13_2
16	701824	702039	WDR90_9
16	705029	705147	WDR90_14
16	710058	710161	WDR90_27
16	712673	713064	WDR90_34
16	732953	733087	JMJD8_8
16	837556	837744	RPUSD1_2
16	1716074	1716178	CRAMP1L_15
16	1717336	1717401	CRAMP1L_17
16	2806335	2806607	SRRM2_2
16	3187167	3187680	ZNF213_2
16	4730033	4730098	MGRN1_15
16	19536102	19537183	AC012621.2_2
16	19559837	19559922	AC012621.2_15
16	24804794	24804970	TNRC6A_9
16	24950685	24950918	ARHGAP17_17
16	28847647	28847811	ATXN2L_23
16	30005227	30006164	HIRIP3_4
16	67690704	67690784	RLTPR_36
16	69154956	69155073	CHTF8_4
16	71898802	71898951	ZNF821_7
17	2206308	2206813	SMG6_2
17	4856346	4856404	ENO3_5
17	7296463	7296683	PLSCR3_6
17	7296920	7297155	PLSCR3_4
17	7813746	7813909	CHD3_39
17	8134594	8134787	C17orf68_15
17	15990486	15990659	NCOR1_25
17	30274636	30274704	SUZ12_4
17	33348390	33348800	RFFL_10
17	34251608	34251776	RDM1_4
17	35939228	35939530	SYNRG_7
17	40689416	40689563	NAGLU_2
17	40814991	40815078	TUBG2_5
17	40840894	40841065	CNTNAP1_10
17	42264719	42265111	TMUB2_2
17	42809546	42809633	DBF4B_7
17	43545575	43545959	PLEKHM1_8
17	44087676	44087768	MAPT_12
17	48434418	48434613	XYLT2_9
17	57951900	57952064	TUBD1_7
17	61712069	61712161	MAP3K3_3
17	61800658	61800686	STRADA_4
17	62512841	62512946	CCDC45_5
17	74731854	74731957	SRSF2_3
17	79206115	79206318	C17orf56_8
17	79892202	79892365	PYCR1_7
17	80136903	80137065	CCDC57_11
17	80397507	80398210	HEXDC_9
18	677743	677872	ENOSF1_15
18	9204474	9204542	ANKRD12_5
18	11884878	11885042	MPPE1_14
18	13730626	13730754	RNMT_2
18	20951386	20951434	C18orf45_9
18	21010595	21010641	C18orf45_2
18	23615795	23615887	SS18_11
18	47799704	47799841	MBD1_15
18	77135394	77135426	ATP9B_38
18	77496355	77496521	CTDP1_12
19	336083	336173	MIER2_2
19	3642905	3642937	PIP5K1C_15
19	10290863	10290910	DNMT1_5
19	10941654	10942586	DNM2_23
19	13220729	13220815	TRMT1_9
19	14593501	14593818	GIPC1_4
19	15538921	15539319	WIZ_8
19	17338649	17338814	OCEL1_4
19	19103397	19104549	SUGP2_14
19	19307995	19308060	RFXANK_5
19	19313279	19313384	NR2C2AP_3
19	35760706	35760906	USF2_4
19	39911589	39911636	PLEKHG2_15
19	41117058	41117300	LTBP4_18
19	41128855	41128926	LTBP4_29
19	41289683	41289745	RAB4B_8
19	42720832	42721197	DEDD2_3
19	47572349	47572600	ZC3H4_15
19	47880208	47880246	DHX34_13
19	49334925	49335016	HSD17B14_5
19	50170276	50170418	BCL2L12_3
19	51010831	51010956	JOSD2_3
19	54964725	54964835	LENG8_5
19	55559414	55559625	RDH13_8
19	55853583	55853748	SUV420H2_3
19	55967003	55967212	ISOC2_3
19	58352206	58353162	AC010522.1_5
2	233101	233229	SH3YL1_15
2	272037	272150	ACP1_3
2	272192	272305	ACP1_4
2	11315094	11315135	PQLC3_6
2	20478344	20478580	PUM2_14
2	24990948	24991004	NCOA1_22
2	26597908	26598016	EPT1_7
2	39216411	39216455	SOS1_24
2	55805383	55805478	SMEK2_12
2	74717152	74717254	TTC31_3
2	74759746	74759841	HTRA2_7
2	74783021	74783205	DOK1_5
2	85582199	85582293	ELMOD3_2
2	106497784	106498505	NCK2_5
2	109404488	109404545	CCDC138_2
2	159533251	159533379	PK4P_21
2	170354137	170354199	BBS5_8
2	170394523	170394651	FASTKD1_12
2	182785324	182785389	SSFA2_16
2	208598671	208598771	CCNYL1_5
2	209169570	209169737	PIKFYVE_13
2	215657021	215657169	BARD1_3
2	219525030	219525144	BCS1L_4
2	220316347	220316529	SPEG_10
2	228207461	228207535	MFF_8
2	239344352	239344654	ASB1_3
20	401515	401675	RBCK1_8
20	5566840	5566915	GPCPD1_5
20	23375776	23375834	NAPB_4
20	31017704	31017856	ASXL1_11
20	34328447	34328519	RBM39_3
20	54963743	54963840	AURKA_3
20	57244347	57244509	STX16_4
20	62708210	62708307	RGS19_3
21	43254614	43254673	PRDM15_20
21	44520563	44520629	U2AF1_4
21	46604389	46604508	ADARB1_16
22	18567878	18568024	PEX26_5
22	19960642	19960840	ARVCF_14
22	31685301	31685379	PIK3IP1_5
22	38466845	38466898	PICK1_8
22	40797597	40797679	SGSM3_3
22	43533087	43533304	MCAT_3
22	46615709	46615911	PPARA_11
22	50686121	50686205	HDAC10_14
22	50857296	50857408	SAPS2_10
22	51065262	51065480	ARSA_4
3	15123874	15124115	ZFYVE20_9
3	15287033	15287178	CAPN7_17
3	27450847	27451021	SLC4A7_14
3	28304782	28304871	CMC1_2
3	33450182	33450289	UBP1_8
3	37132958	37133029	LRRFIP2_20
3	37327505	37327552	GOLGA4_7
3	38438563	38438650	XYLB_18
3	42661508	42661535	NKTR_6
3	44544457	44544548	ZNF852_2
3	50036873	50036946	RBM6_9
3	58235605	58235669	ABHD6_2
3	66286968	66287124	SLC25A26_3
3	105400323	105400454	CBLB_19
3	113120431	113120586	WDR52_10
3	127294592	127294652	GPR175_9
3	140685842	140685878	SLC25A36_5
3	141903553	141904635	GK5_10
3	186506099	186506205	EIF4A2_11
3	196745825	196746672	MFI2_7
4	524225	524534	PIGG_14
4	671711	671818	MYL5_3
4	942199	942403	TMEM175_4
4	17493855	17493963	QDPR_5
4	48894789	48894906	OCIAD2_6
4	52775086	52775141	DCUN1D4_11
4	83346716	83346820	HNRPDL_8
4	83372196	83372398	ENOPH1_3
4	84379499	84379582	MRPS18C_3
4	85648014	85648064	WDFY3_46
4	88106403	88106951	KLHL8_5
4	89199296	89199794	PPM1K_2
4	100815112	100815157	MAPKSP1_2
4	104084636	104084710	CENPE_17
4	110402833	110402937	SEC24B_5
4	113469409	113469536	C4orf21_26
4	139106275	139106398	SLC7A11_7
4	153791905	153792000	ARFIP1_4
4	186241887	186242018	SNX25_10
5	56532940	56532999	GPBP1_8
5	68590620	68590727	CCDC125_12
5	94988821	94988918	RFESD_4
5	96066484	96066564	CAST_13
5	102360835	102361042	PAM_24
5	110843027	110843140	STARD4_2
5	131046271	131046354	FNIP1_7
5	132358533	132358598	ZCCHC10_2
5	133912458	133912728	PHF15_13
5	137281917	137282000	FAM13B_19
5	137354644	137354835	FAM13B_3
5	140021455	140021638	TMCO6_4
5	149771107	149771358	TCOF1_21
5	150444521	150444692	TNIP1_4
5	176958954	176959201	FAM193B_7
5	177639974	177640104	AGXT2L2_15
5	178044345	178044435	CLK4_7
6	8422703	8422857	SLC35B3_5
6	13325326	13325406	TBC1D7_4
6	26373125	26373325	BTN3A2_6
6	26458835	26458946	BTN2A1_2
6	30608312	30608380	C6orf134_8
6	30675343	30676134	MDC1_9
6	30708967	30709110	FLOT1_5
6	31607277	31607423	BAT3_26
6	31856746	31856847	EHMT2_11
6	31940398	31940534	STK19_3
6	35261528	35261692	ZNF76_13
6	41036580	41036692	C6orf130_5
6	42903150	42903211	CNPY3_4
6	86248556	86248582	SNX14_19
6	107351229	107351311	C6orf203_2
6	109797966	109798133	ZBTB24_3
6	110059528	110059656	FIG4_7
6	136588167	136588313	BCLAF1_13
6	143656178	143656667	AIG1_8
6	143762575	143763814	ADAT2_2
7	889560	889670	SUN1_11
7	5035106	5035213	RBAK_7
7	44799750	44799827	ZMIZ2_9
7	73604577	73604636	EIF4H_5
7	91873316	91873463	KRIT1_4
7	91874216	91874485	KRIT1_3
7	99096339	99096465	ZNF394_2
7	100033254	100033390	C7orf47_3
7	100203299	100203435	PCOLCE_6
7	100458760	100458884	SLC12A9_11
7	100887288	100887420	FIS1_3
7	101842082	101842147	CUX1_15
7	102036424	102036984	PRKRIP1_5
7	130039880	130040095	TSGA14_11
7	138966751	138966801	UBN2_14
7	139059147	139059217	LUC7L2_6
7	150774000	150774114	FASTK_9
7	158494939	158495039	NCAPG2_3
8	22460050	22460156	C8orf58_6
8	37698278	37698367	GPR124_18
8	71056877	71057083	NCOA2_15
8	73942571	73942630	TERF1_8
8	82629484	82629523	ZFAND1_3
8	124265562	124268411	C8orf76_4
8	126095955	126096264	KIAA0196_2
8	144873836	144873910	SCRIB_36
8	145153984	145154108	SHARPIN_7
8	145638621	145638773	AF205589.2_10
8	145735743	145735890	MFSD3_2
9	5944871	5944960	KIAA2026_5
9	32988081	32988127	APTX_6
9	34319438	34319621	KIF24_2
9	72365697	72365866	PTAR1_2
9	86482599	86482775	KIF27_14
9	95073428	95073541	NOL8_10
9	96210651	96210771	FAM120AOS_4
9	97218522	97218619	HIATL1_10
9	123169290	123169526	CDK5RAP2_33
9	123933686	123933826	CEP110_41
9	124794002	124794135	TTLL11_3
9	125048059	125048225	MRRF_6
9	130494843	130494970	TOR2A_4
9	130496578	130496843	TOR2A_2
9	131029473	131029553	GOLGA2_7
9	131586026	131586173	C9orf114_11
9	135533468	135533745	DDX31_9
9	139303451	139303519	SDCCAG3_3
9	139339504	139339563	SEC16A_31
9	140470161	140470344	WDR85_5
X	13781864	13781974	OFD1_21
X	14044171	14044340	GEMIN8_2
X	41414853	41414888	CASK_20
X	41416285	41416353	CASK_19
X	46495024	46495083	SLC9A7_13
X	47030427	47030657	RBM10_4
X	47702049	47702167	ZNF81_2
X	48935302	48935406	AF196779.12_7
X	54020034	54020336	PHF8_15
X	70679000	70679101	TAF1_38
X	106331666	106332069	RBM41_6
X	129474081	129474327	SLC25A14_2
X	147019618	147019680	FMR1_13
X	149880814	149880837	MTMR1_4
X	152128243	152128440	ZNF185_19
X	152720335	152720511	HAUS7_13
X	153642438	153642527	TAZ_5
X	155252364	155252499	WASH6P_5

## Sheet: 2
1	8674620	8674745	RERE_6
1	11888515	11888681	CLCN6_12
1	16047824	16047883	PLEKHM2_7
1	25570945	25570989	C1orf63_6
1	29068915	29070498	YTHDF2_4
1	40029508	40029594	PABPC4_11
1	46034157	46034356	AKR1A1_7
1	46151248	46151292	GPBP1L1_2
1	53742364	53742750	LRP8_6
1	54320674	54320724	YIPF1_12
1	85724618	85724744	C1orf52_2
1	92732257	92732298	GLMN_12
1	109236212	109236264	PRPF38B_2
1	117149114	117149173	IGSF3_6
1	161130156	161130296	USP21_2
1	172546679	172546699	C1orf9_13
1	173684704	173684793	KLHL20_2
1	183516238	183516387	SMG7_19
1	197069561	197074315	ASPM_18
1	205767797	205767943	SLC41A1_7
1	211485579	211485829	RCOR3_13
1	234563063	234563134	TARBP1_19
1	236706215	236706340	LGALS8_12
1	243456701	243456796	SDCCAG8_7
1	245005246	245005360	FAM36A_2
10	12197777	12197930	SEC61A2_8
10	14978537	14978592	DCLRE1C_8
10	15880227	15880278	FAM188A_5
10	16858972	16859083	RSU1_2
10	34661426	34661464	PARD3_14
10	44104062	44104188	ZNF485_3
10	60150525	60150620	TFAM_6
10	99213556	99213603	ZDHHC16_8
10	100189548	100189646	HPS1_10
10	104871502	104871562	NT5C2_6
10	121339983	121340358	TIAL1_7
10	121352964	121353025	TIAL1_2
11	908542	908645	CHID1_4
11	47434951	47435058	SLC39A13_6
11	47591252	47591443	PTPMT1_2
11	63671458	63671625	MARK2_17
11	71723447	71723488	NUMA1_20
11	85340176	85340306	TMEM126B_2
11	93435942	93436085	KIAA1731_17
11	117253512	117253658	CEP164_19
11	120300421	120300540	ARHGEF12_12
12	2974521	2974565	FOXM1_6
12	6787829	6787876	ZNF384_6
12	6958487	6958593	CDCA3_5
12	31457916	31458066	FAM60A_3
12	42745687	42745851	PPHLN1_5
12	49089782	49089945	CCNT1_7
12	50526745	50527851	LASS5_13
12	57487190	57487381	NAB2_6
12	58113882	58114046	OS9_13
12	62959794	62959811	MON2_29
12	77191214	77191317	ZDHHC17_2
12	95692638	95692719	VEZT_18
12	104347192	104347312	C12orf73_3
13	21311862	21311944	N6AMT2_3
13	28771322	28771483	PAN3_5
13	39616242	39616442	NHLRC3_4
13	50657278	50657330	DLEU1_2
13	53235610	53235705	SUGT1_7
13	111277537	111277625	CARKD_4
13	115051777	115051875	UPF3A_4
14	23377542	23377589	RBM23_4
14	31398407	31398517	STRN3_8
14	50070270	50070336	PPIL5_4
14	56139890	56139973	KTN1_44
14	73745989	73746132	NUMB_11
14	74759857	74759951	ABCD4_8
14	75528387	75528465	ACYP1_3
14	104230200	104230816	PPP1R13B_6
14	105259464	105259547	AKT1_2
15	34653601	34653733	LPCAT4_11
15	44695085	44695387	CASC4_11
15	50776472	50776558	USP8_13
15	63579623	63579745	APH1B_5
15	69717621	69717662	KIF23_9
15	69733107	69733418	KIF23_21
15	72543186	72543298	PARP6_18
16	258600	259774	LUC7L_5
16	685612	685774	C16orf13_2
16	705029	705147	WDR90_14
16	1716074	1716178	CRAMP1L_15
16	1717336	1717401	CRAMP1L_17
16	3705850	3705967	DNASE1_6
16	4730033	4730098	MGRN1_15
16	19536102	19537183	AC012621.2_2
16	24804794	24804970	TNRC6A_9
16	24950685	24950918	ARHGAP17_17
16	28993222	28993377	SPNS1_7
16	69154956	69155073	CHTF8_4
16	71322781	71322840	FTSJD1_2
16	81385188	81385302	GAN_2
16	89809208	89809346	FANCA_38
17	5390213	5390365	MIS12_2
17	7810919	7811020	CHD3_34
17	16054904	16054930	NCOR1_10
17	29206441	29206505	ATAD5_18
17	30693684	30693776	ZNF207_10
17	35567381	35567404	ACACA_37
17	40814991	40815078	TUBG2_5
17	40840894	40841065	CNTNAP1_10
17	42809546	42809633	DBF4B_7
17	61800658	61800686	STRADA_4
17	65871672	65871860	BPTF_6
17	74086410	74086562	EXOC7_8
17	74731854	74731957	SRSF2_3
17	80136903	80137065	CCDC57_11
18	23615795	23615887	SS18_11
18	59829486	59829562	PIGN_3
18	77496355	77496521	CTDP1_12
19	3642905	3642937	PIP5K1C_15
19	5611131	5611641	SAFB2_7
19	9770055	9770143	ZNF562_3
19	11032051	11032119	CARM1_15
19	13220729	13220815	TRMT1_9
19	17338649	17338814	OCEL1_4
19	19103397	19104549	SUGP2_14
19	41128855	41128926	LTBP4_29
19	41289683	41289745	RAB4B_8
19	41939177	41939339	ATP5SL_6
19	45668385	45668452	TRAPPC6A_2
19	46119719	46119816	EML2_22
19	55967003	55967212	ISOC2_3
2	272192	272305	ACP1_4
2	28115250	28115315	BRE_2
2	32815873	32816045	BIRC6_67
2	37469778	37469836	C2orf56_6
2	39216411	39216455	SOS1_24
2	96071025	96071150	FAHD2A_2
2	97757600	97757722	FAHD2B_2
2	120861636	120864492	EPB41L5_17
2	128913966	128913989	UGGT1_21
2	159533251	159533379	PK4P_21
2	160287374	160287667	BAZ2B_17
2	172569277	172569336	DYNC1I2_6
2	182785324	182785389	SSFA2_16
2	202000921	202004600	CFLAR_6
2	209169570	209169737	PIKFYVE_13
2	228207461	228207535	MFF_8
20	5566840	5566915	GPCPD1_5
20	31017704	31017856	ASXL1_11
20	35695636	35695700	RBL1_4
21	34955794	34955972	AP000304.12_15
21	40717756	40719218	HMGN1_7
21	44520563	44520629	U2AF1_4
22	20040883	20041074	C22orf25_8
22	21983299	21983476	YDJC_4
22	26907085	26907161	TFIP11_3
22	40797597	40797679	SGSM3_3
22	50686121	50686205	HDAC10_14
3	15287033	15287178	CAPN7_17
3	28304782	28304871	CMC1_2
3	33450182	33450289	UBP1_8
3	37132958	37133029	LRRFIP2_20
3	37402734	37403712	GOLGA4_28
3	42668692	42668719	NKTR_8
3	48962151	48962272	ARIH2_3
3	58127585	58127656	FLNB_33
3	66286968	66287124	SLC25A26_3
3	121178897	121179081	POLQ_26
3	121547317	121547479	IQCB1_4
3	127294592	127294652	GPR175_9
3	140685842	140685878	SLC25A36_5
3	167758574	167758657	GOLIM4_7
3	183551512	183551613	PARL_8
3	183898297	183898438	AP2M1_6
3	186506099	186506205	EIF4A2_11
3	196802708	196802741	DLG1_24
3	197417945	197418019	KIAA0226_14
4	48894789	48894906	OCIAD2_6
4	54245240	54245284	FIP1L1_2
4	56755054	56755098	EXOC1_11
4	83277690	83277836	HNRNPD_7
4	83292681	83292737	HNRNPD_2
4	83782784	83782861	SEC31A_20
4	85648014	85648064	WDFY3_46
4	88106403	88106951	KLHL8_5
4	100815112	100815157	MAPKSP1_2
4	119626766	119626976	METTL14_10
4	153791905	153792000	ARFIP1_4
4	170476871	170477002	NEK1_18
5	56532940	56532999	GPBP1_8
5	64951463	64951480	C5orf44_8
5	102512568	102512611	HISPPD1_22
5	131046271	131046354	FNIP1_7
5	137281917	137282000	FAM13B_19
5	149771107	149771358	TCOF1_21
5	177639974	177640104	AGXT2L2_15
6	8434618	8434663	SLC35B3_2
6	30525927	30525989	PRR3_2
6	30608312	30608380	C6orf134_8
6	37348926	37349130	RNF8_8
6	41048550	41048636	NFYA_4
6	42903150	42903211	CNPY3_4
6	86248556	86248582	SNX14_19
6	136588167	136588313	BCLAF1_13
6	167362054	167362113	RNASET2_4
7	889560	889670	SUN1_11
7	43670611	43673007	C7orf44_10
7	65439906	65440058	GUSB_6
7	65551731	65551808	ASL_8
7	73604577	73604636	EIF4H_5
7	91873316	91873463	KRIT1_4
7	91874216	91874485	KRIT1_3
7	100458760	100458884	SLC12A9_11
7	102036424	102036984	PRKRIP1_5
7	130039880	130040095	TSGA14_11
8	10677703	10677779	PINX1_6
8	42196530	42196587	POLB_2
8	54723724	54723777	ATP6V1H_9
8	82629484	82629523	ZFAND1_3
8	86131465	86131592	C8orf59_2
8	87497101	87497190	FAM82B_5
8	144873836	144873910	SCRIB_36
8	144902836	144902886	PUF60_7
9	32988081	32988127	APTX_6
9	101552386	101552888	ANKS6_2
9	131029473	131029553	GOLGA2_7
9	134369792	134369873	BAT2L_31
9	134379576	134379727	POMT1_2
9	140459345	140459410	WDR85_11
9	140470161	140470344	WDR85_5
9	140470761	140470854	WDR85_3
X	13721933	13722021	RAB9A_2
X	41414853	41414888	CASK_20
X	41416285	41416353	CASK_19
X	47030427	47030657	RBM10_4
X	70679000	70679101	TAF1_38
X	149880814	149880837	MTMR1_4
X	153642438	153642527	TAZ_5
X	155252364	155252499	WASH6P_5

## Sheet: 3
1	28887380	28887772	TRNAU1AP_4
1	52221992	52222030	OSBPL9_15
1	109236212	109236264	PRPF38B_2
1	150414357	150414434	RPRD2_6
1	154192312	154192413	C1orf43_2
1	155231448	155231525	SCAMP3_2
1	245005246	245005360	FAM36A_2
10	1089939	1092402	IDI1_5
10	34661426	34661464	PARD3_14
10	74803645	74803715	P4HA1_11
10	104865115	104865138	NT5C2_9
10	112636428	112636511	PDCD4_3
10	129913192	129914271	MKI67_7
11	47591252	47591443	PTPMT1_2
11	59423429	59423518	PATL1_7
11	112100931	112100953	PTS_3
12	6958487	6958593	CDCA3_5
12	27113448	27113561	FGFR1OP2_5
12	31457916	31458066	FAM60A_3
12	53898919	53899046	TARBP2_8
12	95692638	95692719	VEZT_18
12	104347192	104347312	C12orf73_3
12	109999048	109999134	MMAB_8
12	118455495	118455858	RFC5_2
13	25883385	25883420	NUPL1_3
13	41593364	41593508	ELF1_2
15	50776472	50776558	USP8_13
15	69733107	69733418	KIF23_21
16	684889	684956	C16orf13_4
16	22376223	22376335	CDR2_2
16	29820861	29821092	MAZ_6
17	30693684	30693776	ZNF207_10
17	35567381	35567404	ACACA_37
17	46134394	46134483	NFE2L1_6
19	10290863	10290910	DNMT1_5
19	11032051	11032119	CARM1_15
19	13220729	13220815	TRMT1_9
19	14593501	14593818	GIPC1_4
2	272192	272305	ACP1_4
2	20478344	20478580	PUM2_14
2	37469778	37469836	C2orf56_6
2	55805383	55805478	SMEK2_12
2	96071025	96071150	FAHD2A_2
2	170394523	170394651	FASTKD1_12
2	201724848	201725154	CLK1_5
2	208598671	208598771	CCNYL1_5
20	390525	390669	RBCK1_2
20	34328447	34328519	RBM39_3
22	43272894	43273016	PACSIN2_13
3	37132958	37133029	LRRFIP2_20
3	37402734	37403712	GOLGA4_28
3	50036873	50036946	RBM6_9
3	58127585	58127656	FLNB_33
3	64008319	64008477	PSMD6_3
3	156874800	156874872	CCNL1_4
3	167758574	167758657	GOLIM4_7
4	83292681	83292737	HNRNPD_2
4	83346716	83346820	HNRPDL_8
4	110402833	110402937	SEC24B_5
5	34913575	34913683	RAD1_5
5	133912458	133912728	PHF15_13
5	141018522	141018588	RELL2_3
6	8422703	8422857	SLC35B3_5
6	31607277	31607423	BAT3_26
6	42848599	42848820	RPL7L1_2
6	86248556	86248582	SNX14_19
6	125619860	125619962	HDDC2_3
7	11101418	11101468	PHF14_15
7	91671360	91671500	AKAP9_20
7	148516070	148516151	EZH2_12
8	82629484	82629523	ZFAND1_3
8	124265562	124268411	C8orf76_4
8	144902836	144902886	PUF60_7
9	32988081	32988127	APTX_6
9	35685061	35685136	TPM2_6
X	13721933	13722021	RAB9A_2
X	54020034	54020336	PHF8_15
X	64744444	64744494	LAS1L_9
X	155252364	155252499	WASH6P_5

## Sheet: 4
1	1425072	1425191	ATAD3B_17
1	16047824	16047883	PLEKHM2_7
1	45218804	45218926	KIF2C_7
1	46151248	46151292	GPBP1L1_2
1	90472904	90473309	ZNF326_5
1	94370079	94370144	GCLM_2
1	95712098	95712213	RWDD3_6
1	109236212	109236264	PRPF38B_2
1	150414357	150414434	RPRD2_6
1	197069561	197074315	ASPM_18
1	228295678	228295838	MRPL55_5
1	236706215	236706340	LGALS8_12
10	1089939	1092402	IDI1_5
10	38120160	38120240	ZNF248_8
10	38383859	38384152	ZNF37A_2
10	49533940	49534008	MAPK8_3
10	74803645	74803715	P4HA1_11
10	127477852	127478007	UROS_11
11	533277	533358	HRAS_5
11	28112164	28112274	KIF18A_5
11	47591252	47591443	PTPMT1_2
11	59423429	59423518	PATL1_7
11	63671458	63671625	MARK2_17
11	63766310	63766344	MACROD1_10
11	64568372	64568503	MAP4K2_9
11	65480819	65480974	KAT5_5
11	82641199	82641316	C11orf82_4
11	85340176	85340306	TMEM126B_2
11	93435942	93436085	KIAA1731_17
11	112100931	112100953	PTS_3
11	116746582	116746725	SIK3_10
11	129993507	129993674	APLP2_8
12	2974521	2974565	FOXM1_6
12	31457916	31458066	FAM60A_3
12	50481146	50481268	SMARCD1_5
12	50806188	50806236	LARP4_2
12	57691111	57691170	R3HDM2_8
12	58113882	58114046	OS9_13
12	77191214	77191317	ZDHHC17_2
12	112308075	112308164	MAPKAPK5_6
12	121840545	121840610	RNF34_2
13	73354984	73355141	DIS3_3
13	73355427	73355494	DIS3_2
13	114157811	114157903	TMCO3_6
14	23540334	23540395	ACIN1_10
14	55615312	55615402	DLGAP5_19
14	56139890	56139973	KTN1_44
14	73745989	73746132	NUMB_11
14	74439587	74439727	ENTPD5_14
14	89341370	89341453	TTC8_18
14	91932605	91932760	SMEK1_11
15	25324973	25325226	AC124312.1_3
15	50776472	50776558	USP8_13
15	59191668	59192136	SLTM_7
15	69733107	69733418	KIF23_21
15	85633949	85634146	PDE8A_9
16	2806335	2806607	SRRM2_2
16	24804794	24804970	TNRC6A_9
16	28993222	28993377	SPNS1_7
17	17720862	17720905	SREBF1_9
17	30693684	30693776	ZNF207_10
17	35567381	35567404	ACACA_37
17	42264719	42265111	TMUB2_2
17	42809546	42809633	DBF4B_7
17	58289385	58289459	USP32_24
17	61712069	61712161	MAP3K3_3
18	9562920	9563044	PPP4R1_13
18	21010595	21010641	C18orf45_2
19	5611131	5611641	SAFB2_7
19	10290863	10290910	DNMT1_5
19	19103397	19104549	SUGP2_14
19	39389019	39389065	SIRT2_2
19	39911589	39911636	PLEKHG2_15
19	41939177	41939339	ATP5SL_6
19	55559414	55559625	RDH13_8
2	24990948	24991004	NCOA1_22
2	27806293	27806583	ZNF512_2
2	39216411	39216455	SOS1_24
2	61021845	61021910	PAPOLG_20
2	61413752	61414685	AHSA2_6
2	74759746	74759841	HTRA2_7
2	173366500	173366629	ITGA6_27
2	182785324	182785389	SSFA2_16
2	208598671	208598771	CCNYL1_5
2	231193472	231193546	SP140_30
20	17660644	17660720	RRBP1_2
20	35695636	35695700	RBL1_4
21	27107532	27107889	GABPA_2
21	33073308	33073484	SFRS15_7
21	44521476	44521542	U2AF1_3
22	19960642	19960840	ARVCF_14
22	36900145	36900414	FOXRED2_4
22	43272894	43273016	PACSIN2_13
3	15282960	15283095	CAPN7_15
3	15287033	15287178	CAPN7_17
3	28304782	28304871	CMC1_2
3	33450182	33450289	UBP1_8
3	37327505	37327552	GOLGA4_7
3	48337609	48337726	NME6_4
3	50036873	50036946	RBM6_9
3	58127585	58127656	FLNB_33
3	105400323	105400454	CBLB_19
3	121178897	121179081	POLQ_26
3	140685842	140685878	SLC25A36_5
3	141903553	141904635	GK5_10
3	160166514	160166583	IFT80_2
3	183551512	183551613	PARL_8
4	44690024	44690163	GUF1_9
4	83277690	83277836	HNRNPD_7
4	83292681	83292737	HNRNPD_2
4	83346716	83346820	HNRPDL_8
4	84379499	84379582	MRPS18C_3
4	139106275	139106398	SLC7A11_7
5	43502474	43502597	C5orf34_6
5	93386436	93386536	FAM172A_4
5	137495244	137495288	BRD8_21
5	162894707	162894754	HMMR_5
6	18163066	18163155	KDM1B_5
6	42903150	42903211	CNPY3_4
6	161529983	161530073	MAP3K4_24
7	11101418	11101468	PHF14_15
7	100033254	100033390	C7orf47_3
7	139737515	139737656	PARP12_7
7	158698680	158698782	WDR60_11
8	10677703	10677779	PINX1_6
8	54723724	54723777	ATP6V1H_9
8	73942571	73942630	TERF1_8
8	87497101	87497190	FAM82B_5
8	96046236	96046350	C8orf38_10
8	144902836	144902886	PUF60_7
9	32988081	32988127	APTX_6
9	72365697	72365866	PTAR1_2
9	95073428	95073541	NOL8_10
9	123222850	123223025	CDK5RAP2_20
9	134369792	134369873	BAT2L_31
X	13721933	13722021	RAB9A_2
X	48935302	48935406	AF196779.12_7
X	102939609	102939657	MORF4L2_4
X	123155217	123155281	STAG2_4
X	129158965	129159354	BCORL1_6

## Sheet: 5
1	1622415	1622832	SLC35E2B_2
1	8674620	8674745	RERE_6
1	11888515	11888681	CLCN6_12
1	16047824	16047883	PLEKHM2_7
1	16559388	16559512	C1orf89_3
1	17312958	17313127	ATP13A2_28
1	21928177	21928290	RAP1GAP_24
1	24125377	24125502	GALE_4
1	28354300	28354437	EYA3_7
1	32683038	32683178	C1orf91_4
1	33100369	33100393	ZBTB8OS_2
1	35761528	35761589	ZMYM4_2
1	38463635	38463804	FHL3_4
1	40029508	40029594	PABPC4_11
1	41625397	41625605	SCMH1_6
1	45218804	45218926	KIF2C_7
1	46034157	46034356	AKR1A1_7
1	46151248	46151292	GPBP1L1_2
1	47778620	47778828	STIL_2
1	52221992	52222030	OSBPL9_15
1	52820037	52820126	CC2D1B_24
1	53722912	53723136	LRP8_16
1	54320674	54320724	YIPF1_12
1	63975736	63975852	ITGB3BP_2
1	71531361	71531435	ZRANB2_10
1	93671067	93671188	CCDC18_8
1	95712098	95712213	RWDD3_6
1	109236212	109236264	PRPF38B_2
1	117149114	117149173	IGSF3_6
1	150300016	150300111	PRPF3_4
1	150414357	150414434	RPRD2_6
1	154192312	154192413	C1orf43_2
1	154235579	154235981	UBAP2L_27
1	155058604	155058681	EFNA3_8
1	155109304	155109427	RAG1AP1_3
1	155231448	155231525	SCAMP3_2
1	155238499	155238586	CLK2_5
1	160178254	160178455	PEA15_3
1	171558508	171558744	BAT2D1_34
1	172546679	172546699	C1orf9_13
1	205767797	205767943	SLC41A1_7
1	213299109	213299186	RPS6KC1_7
1	224489393	224489473	NVL_11
1	224500242	224500857	NVL_5
1	231079552	231079644	TTC13_7
1	233397791	233397911	PCNXL2_3
1	234563063	234563134	TARBP1_19
1	235377084	235377341	ARID4B_18
1	235659496	235659618	B3GALNT2_2
1	245005246	245005360	FAM36A_2
10	1089939	1092402	IDI1_5
10	14978537	14978592	DCLRE1C_8
10	15880227	15880278	FAM188A_5
10	34661426	34661464	PARD3_14
10	43127734	43127887	ZNF33B_3
10	49533940	49534008	MAPK8_3
10	60150525	60150620	TFAM_6
10	71391236	71391303	C10orf35_2
10	74803645	74803715	P4HA1_11
10	75898564	75898689	AP3M1_2
10	97810013	97810223	CCNJ_3
10	99213556	99213603	ZDHHC16_8
10	100189548	100189646	HPS1_10
10	100190888	100191048	HPS1_8
10	103190102	103190209	BTRC_2
10	104871502	104871562	NT5C2_6
10	116060204	116060449	AFAP1L2_16
10	121339983	121340358	TIAL1_7
10	121352964	121353025	TIAL1_2
10	123659381	123659509	ATE1_8
10	127477852	127478007	UROS_11
10	129913192	129914271	MKI67_7
11	406843	406993	SIGIRR_9
11	908542	908645	CHID1_4
11	17312787	17312912	NUCB2_11
11	46112006	46112117	PHF21A_3
11	47008759	47008861	C11orf49_2
11	47283098	47283277	NR1H3_9
11	47434951	47435058	SLC39A13_6
11	59423429	59423518	PATL1_7
11	63671458	63671625	MARK2_17
11	63991572	63991685	TRPT1_7
11	64568372	64568503	MAP4K2_9
11	65161044	65161145	FRMD8_5
11	65480819	65480974	KAT5_5
11	68272613	68272739	PPP6R3_2
11	71187079	71188484	NADSYN1_10
11	71190340	71191320	NADSYN1_12
11	85342189	85342360	TMEM126B_3
11	93435942	93436085	KIAA1731_17
11	95512242	95512299	FAM76B_8
11	103158262	103158334	DYNC2H1_76
11	112100931	112100953	PTS_3
11	116746582	116746725	SIK3_10
11	118428453	118428605	IFT46_4
11	118897216	118897398	SLC37A4_8
11	119043065	119043134	NLRX1_4
11	120300421	120300540	ARHGEF12_12
11	124972028	124972247	TMEM218_4
11	129993507	129993674	APLP2_8
11	134118703	134118853	THYN1_7
12	1023577	1023698	RAD52_12
12	2974521	2974565	FOXM1_6
12	4716493	4716553	DYRK4_10
12	6787829	6787876	ZNF384_6
12	6958487	6958593	CDCA3_5
12	7354837	7354947	PEX5_11
12	22611418	22611519	KIAA0528_27
12	27529279	27529320	ARNTL2_4
12	31457916	31458066	FAM60A_3
12	32890799	32890876	DNM1L_16
12	42745687	42745851	PPHLN1_5
12	48189689	48189799	HDAC7_10
12	49089782	49089945	CCNT1_7
12	50526745	50527851	LASS5_13
12	50806188	50806236	LARP4_2
12	51445875	51446029	LETMD1_4
12	53898919	53899046	TARBP2_8
12	57487190	57487381	NAB2_6
12	57501388	57501526	STAT6_5
12	57691111	57691170	R3HDM2_8
12	58113882	58114046	OS9_13
12	62959794	62959811	MON2_29
12	69651815	69651925	CPSF6_6
12	77191214	77191317	ZDHHC17_2
12	95692638	95692719	VEZT_18
12	104347192	104347312	C12orf73_3
12	105570654	105570794	APPL2_20
12	112308075	112308164	MAPKAPK5_6
12	118455495	118455858	RFC5_2
12	121840545	121840610	RNF34_2
12	123067252	123067532	KNTC1_34
12	124428819	124428911	CCDC92_2
12	125621208	125621410	AACS_19
13	21311862	21311944	N6AMT2_3
13	28771322	28771483	PAN3_5
13	39616242	39616442	NHLRC3_4
13	41593364	41593508	ELF1_2
13	53235610	53235705	SUGT1_7
13	73305419	73305525	C13orf34_3
13	111277537	111277625	CARKD_4
13	111289476	111289596	CARKD_9
13	115064315	115064475	UPF3A_8
14	20840892	20841016	TEP1_49
14	23377542	23377589	RBM23_4
14	23540334	23540395	ACIN1_10
14	23559191	23559310	ACIN1_4
14	24572369	24572464	PCK2_11
14	31583083	31583265	HECTD1_34
14	50070270	50070336	PPIL5_4
14	56139890	56139973	KTN1_44
14	65544046	65544146	MAX_6
14	73745989	73746132	NUMB_11
14	74388769	74388909	ZNF410_11
14	74439587	74439727	ENTPD5_14
14	74766251	74766378	ABCD4_3
14	76203909	76203950	TTLL5_18
15	31202817	31203018	FAN1_5
15	44695085	44695387	CASC4_11
15	50920346	50920446	TRPM7_11
15	55642897	55643110	PIGB_10
15	63579623	63579745	APH1B_5
15	66787241	66787757	SNAPC5_2
15	69717621	69717662	KIF23_9
15	69733107	69733418	KIF23_21
15	72543186	72543298	PARP6_18
15	74277000	74277212	STOML1_8
16	258600	259774	LUC7L_5
16	685612	685774	C16orf13_2
16	701824	702039	WDR90_9
16	710058	710161	WDR90_27
16	1716074	1716178	CRAMP1L_15
16	2147320	2147504	PKD1_35
16	4730033	4730098	MGRN1_15
16	4871548	4871598	GLYR1_9
16	19536102	19537183	AC012621.2_2
16	22376223	22376335	CDR2_2
16	24804794	24804970	TNRC6A_9
16	24950685	24950918	ARHGAP17_17
16	28847647	28847811	ATXN2L_23
16	28993222	28993377	SPNS1_7
16	29820861	29821092	MAZ_6
16	30005227	30006164	HIRIP3_4
16	69154956	69155073	CHTF8_4
16	70177413	70177561	PDPR_15
16	71697802	71698002	PHLPP2_15
16	87741419	87741681	KLHDC4_15
16	88037901	88038017	BANP_8
16	89809208	89809346	FANCA_38
16	89864764	89865487	FANCA_11
17	4856346	4856404	ENO3_5
17	6515239	6515468	KIAA0753_9
17	7530261	7530362	SAT2_4
17	15990486	15990659	NCOR1_25
17	16054904	16054930	NCOR1_10
17	16101915	16102033	NCOR1_2
17	17720862	17720905	SREBF1_9
17	30693684	30693776	ZNF207_10
17	33348390	33348800	RFFL_10
17	34956100	34956192	DHRS11_6
17	35567381	35567404	ACACA_37
17	40255626	40255816	DHX58_12
17	40689416	40689563	NAGLU_2
17	40814991	40815078	TUBG2_5
17	42264719	42265111	TMUB2_2
17	42809546	42809633	DBF4B_7
17	43545575	43545959	PLEKHM1_8
17	46134394	46134483	NFE2L1_6
17	48455956	48456042	EME1_4
17	58289385	58289459	USP32_24
17	61712069	61712161	MAP3K3_3
17	61800658	61800686	STRADA_4
17	65871672	65871860	BPTF_6
17	74739480	74739538	MFSD11_10
17	76093826	76093942	AC021593.2_18
17	76120970	76121066	TMC6_8
17	76200737	76200822	AFMID_6
17	79206115	79206318	C17orf56_8
17	79413764	79413856	BAHCC1_9
17	79872480	79872578	SIRT7_6
17	79892202	79892365	PYCR1_7
17	80373274	80373503	C17orf101_2
17	80397507	80398210	HEXDC_9
18	9204474	9204542	ANKRD12_5
18	13730626	13730754	RNMT_2
18	23615795	23615887	SS18_11
18	47799704	47799841	MBD1_15
18	77135394	77135426	ATP9B_38
19	3453761	3453914	NFIC_10
19	3642905	3642937	PIP5K1C_15
19	5611131	5611641	SAFB2_7
19	8932118	8932286	ZNF558_7
19	9770055	9770143	ZNF562_3
19	10290863	10290910	DNMT1_5
19	10941654	10942586	DNM2_23
19	11032051	11032119	CARM1_15
19	13220729	13220815	TRMT1_9
19	14593501	14593818	GIPC1_4
19	15538921	15539319	WIZ_8
19	17599657	17599748	SLC27A1_7
19	19103397	19104549	SUGP2_14
19	19307995	19308060	RFXANK_5
19	19313279	19313384	NR2C2AP_3
19	35760706	35760906	USF2_4
19	39911589	39911636	PLEKHG2_15
19	41117058	41117300	LTBP4_18
19	41128855	41128926	LTBP4_29
19	42720832	42721197	DEDD2_3
19	45668385	45668452	TRAPPC6A_2
19	47544236	47544383	NPAS1_11
19	47572349	47572600	ZC3H4_15
19	48752780	48752890	CARD8_3
19	49982166	49982304	FLT3LG_6
19	50170276	50170418	BCL2L12_3
19	50315508	50315592	FUZ_3
19	51010831	51010956	JOSD2_3
19	55967003	55967212	ISOC2_3
2	272192	272305	ACP1_4
2	11315094	11315135	PQLC3_6
2	20478344	20478580	PUM2_14
2	24990948	24991004	NCOA1_22
2	27806293	27806583	ZNF512_2
2	37469778	37469836	C2orf56_6
2	39006400	39006467	GEMIN6_5
2	55805383	55805478	SMEK2_12
2	61413752	61414685	AHSA2_6
2	74717152	74717254	TTC31_3
2	74759746	74759841	HTRA2_7
2	74783021	74783205	DOK1_5
2	75919103	75919226	C2orf3_7
2	85582199	85582293	ELMOD3_2
2	96071025	96071150	FAHD2A_2
2	159533251	159533379	PK4P_21
2	160287374	160287667	BAZ2B_17
2	170394523	170394651	FASTKD1_12
2	182785324	182785389	SSFA2_16
2	201724848	201725154	CLK1_5
2	202000921	202004600	CFLAR_6
2	203419975	203421254	BMPR2_16
2	207017143	207017234	NDUFS1_4
2	209169570	209169737	PIKFYVE_13
2	219525030	219525144	BCS1L_4
2	231193472	231193546	SP140_30
2	241465646	241465862	ANKMY1_7
20	270200	270317	C20orf96_3
20	390525	390669	RBCK1_2
20	3127167	3129906	UBOX5_2
20	3781390	3781512	CDC25B_6
20	5566840	5566915	GPCPD1_5
20	31017704	31017856	ASXL1_11
20	34328447	34328519	RBM39_3
20	44483798	44483931	ACOT8_2
20	48479466	48479604	SLC9A8_9
20	54963743	54963840	AURKA_3
20	57244347	57244509	STX16_4
21	34955794	34955972	AP000304.12_15
21	37420606	37420694	SETD4_8
21	37429682	37429775	SETD4_5
21	40717756	40719218	HMGN1_7
21	43429576	43429706	ZNF295_2
21	44520563	44520629	U2AF1_4
21	44521476	44521542	U2AF1_3
21	46604389	46604508	ADARB1_16
22	21983299	21983476	YDJC_4
22	26862017	26862070	HPS4_11
22	31685301	31685379	PIK3IP1_5
22	35659975	35660089	HMGXB4_5
22	36900145	36900414	FOXRED2_4
22	40797597	40797679	SGSM3_3
22	43533087	43533304	MCAT_3
22	46615709	46615911	PPARA_11
22	50752829	50752923	FAM116B_12
22	50857296	50857408	SAPS2_10
3	9867484	9867632	ARPC4_15
3	9979699	9979790	CRELD1_5
3	12546653	12546730	TSEN2_6
3	15123874	15124115	ZFYVE20_9
3	15139626	15139781	ZFYVE20_2
3	15287033	15287178	CAPN7_17
3	25761505	25761682	NGLY1_13
3	25777495	25777640	NGLY1_9
3	27450847	27451021	SLC4A7_14
3	33450182	33450289	UBP1_8
3	37132958	37133029	LRRFIP2_20
3	37327505	37327552	GOLGA4_7
3	37402734	37403712	GOLGA4_28
3	42661508	42661535	NKTR_6
3	48962151	48962272	ARIH2_3
3	50036873	50036946	RBM6_9
3	52014409	52014644	ABHD14A_4
3	93782656	93783246	NSUN3_2
3	113775846	113775953	QTRTD1_2
3	127294592	127294652	GPR175_9
3	140685842	140685878	SLC25A36_5
3	156874800	156874872	CCNL1_4
3	170824972	170824995	TNIK_22
3	183551512	183551613	PARL_8
3	183898297	183898438	AP2M1_6
3	186502751	186502890	EIF4A2_4
3	186506099	186506205	EIF4A2_11
3	196802708	196802741	DLG1_24
4	13625014	13627936	BOD1L_2
4	17493855	17493963	QDPR_5
4	20711306	20711396	PACRGL_8
4	44682458	44682569	GUF1_2
4	44690024	44690163	GUF1_9
4	52775086	52775141	DCUN1D4_11
4	54245240	54245284	FIP1L1_2
4	56755054	56755098	EXOC1_11
4	81118117	81118370	PRDM8_7
4	83277690	83277836	HNRNPD_7
4	83292681	83292737	HNRNPD_2
4	83346716	83346820	HNRPDL_8
4	83372196	83372398	ENOPH1_3
4	84379499	84379582	MRPS18C_3
4	85648014	85648064	WDFY3_46
4	89658623	89658706	FAM13A_25
4	104084636	104084710	CENPE_17
4	110402833	110402937	SEC24B_5
4	114376882	114376977	CAMK2D_21
4	119626766	119626976	METTL14_10
4	139106275	139106398	SLC7A11_7
4	153791905	153792000	ARFIP1_4
5	31515561	31515671	RNASEN_7
5	56532940	56532999	GPBP1_8
5	64951463	64951480	C5orf44_8
5	96066484	96066564	CAST_13
5	102360835	102361042	PAM_24
5	110843027	110843140	STARD4_2
5	111091467	111091527	C5orf13_8
5	132358533	132358598	ZCCHC10_2
5	133912458	133912728	PHF15_13
5	137281917	137282000	FAM13B_19
5	137354644	137354835	FAM13B_3
5	137495244	137495288	BRD8_21
5	140021455	140021638	TMCO6_4
5	141018522	141018588	RELL2_3
5	145889630	145889723	TCERG1_22
5	149771107	149771358	TCOF1_21
5	162894707	162894754	HMMR_5
5	177639974	177640104	AGXT2L2_15
6	8434618	8434663	SLC35B3_2
6	13325326	13325406	TBC1D7_4
6	30525927	30525989	PRR3_2
6	30675343	30676134	MDC1_9
6	31607277	31607423	BAT3_26
6	31804201	31804294	C6orf48_3
6	31856746	31856847	EHMT2_11
6	31940398	31940534	STK19_3
6	32122807	32122960	PPT2_4
6	35261528	35261692	ZNF76_13
6	37342396	37342485	RNF8_6
6	37348926	37349130	RNF8_8
6	41036580	41036692	C6orf130_5
6	56965401	56967915	ZNF451_9
6	83772872	83772964	UBE2CBP_2
6	86223788	86223952	SNX14_28
6	107351229	107351311	C6orf203_2
6	108676858	108676959	LACE1_4
6	112020718	112020873	FYN_12
6	136588167	136588313	BCLAF1_13
6	143656178	143656667	AIG1_8
7	889560	889670	SUN1_11
7	5035106	5035213	RBAK_7
7	64129415	64129556	ZNF107_2
7	65551731	65551808	ASL_8
7	91873316	91873463	KRIT1_4
7	92131204	92131393	PEX1_14
7	100033254	100033390	C7orf47_3
7	100203299	100203435	PCOLCE_6
7	100887288	100887420	FIS1_3
7	130039880	130040095	TSGA14_11
7	138966751	138966801	UBN2_14
7	139737515	139737656	PARP12_7
8	25329629	25329700	CDCA2_8
8	27147660	27147695	TRIM35_5
8	42196530	42196587	POLB_2
8	42932981	42935584	FNTA_9
8	54723724	54723777	ATP6V1H_9
8	68004038	68004118	CSPP1_7
8	71056877	71057083	NCOA2_15
8	82629484	82629523	ZFAND1_3
8	86131465	86131592	C8orf59_2
8	87497101	87497190	FAM82B_5
8	124265562	124268411	C8orf76_4
8	126095955	126096264	KIAA0196_2
8	145153984	145154108	SHARPIN_7
8	145735743	145735890	MFSD3_2
9	2648204	2648347	VLDLR_13
9	5944871	5944960	KIAA2026_5
9	32988081	32988127	APTX_6
9	35685061	35685136	TPM2_6
9	36594625	36594768	MELK_5
9	86482599	86482775	KIF27_14
9	96210651	96210771	FAM120AOS_4
9	101552386	101552888	ANKS6_2
9	123169290	123169526	CDK5RAP2_33
9	123933686	123933826	CEP110_41
9	124794002	124794135	TTLL11_3
9	127828269	127828337	C9orf126_3
9	130496578	130496843	TOR2A_2
9	131029473	131029553	GOLGA2_7
9	131586026	131586173	C9orf114_11
9	134379576	134379727	POMT1_2
9	139303451	139303519	SDCCAG3_3
9	139304542	139304691	SDCCAG3_2
9	140459345	140459410	WDR85_11
9	140470761	140470854	WDR85_3
X	3559893	3560012	PRKX_4
X	13781864	13781974	OFD1_21
X	14044171	14044340	GEMIN8_2
X	41414853	41414888	CASK_20
X	41416285	41416353	CASK_19
X	44919854	44920009	KDM6A_14
X	47030427	47030657	RBM10_4
X	47702049	47702167	ZNF81_2
X	48935302	48935406	AF196779.12_7
X	54020034	54020336	PHF8_15
X	64744444	64744494	LAS1L_9
X	70679000	70679101	TAF1_38
X	102939609	102939657	MORF4L2_4
X	129474081	129474327	SLC25A14_2
X	149880814	149880837	MTMR1_4
X	152720335	152720511	HAUS7_13
X	155252364	155252499	WASH6P_5

## Sheet: 6
1	2125437	2125572	C1orf86_10
1	3551724	3551858	WDR8_8
1	11888515	11888681	CLCN6_12
1	16047824	16047883	PLEKHM2_7
1	23436078	23436143	LUZP1_3
1	24989674	24989715	SRRM1_15
1	28887380	28887772	TRNAU1AP_4
1	29068915	29070498	YTHDF2_4
1	32683038	32683178	C1orf91_4
1	35558921	35559042	ZMYM1_4
1	35761528	35761589	ZMYM4_2
1	38464929	38465104	FHL3_2
1	40029508	40029594	PABPC4_11
1	45218804	45218926	KIF2C_7
1	46034157	46034356	AKR1A1_7
1	84417870	84418070	TTLL7_2
1	94370079	94370144	GCLM_2
1	95712098	95712213	RWDD3_6
1	109236212	109236264	PRPF38B_2
1	117149114	117149173	IGSF3_6
1	151110792	151110882	SEMA6C_8
1	151298648	151298849	PI4KB_2
1	151413404	151413562	POGZ_3
1	151733927	151734028	MRPL9_5
1	154192312	154192413	C1orf43_2
1	155109304	155109427	RAG1AP1_3
1	155231448	155231525	SCAMP3_2
1	155238499	155238586	CLK2_5
1	156524027	156524184	IQGAP3_13
1	161130156	161130296	USP21_2
1	172546679	172546699	C1orf9_13
1	173912580	173912753	RC3H1_20
1	205767797	205767943	SLC41A1_7
1	213139064	213139120	VASH2_4
1	228296138	228296175	MRPL55_3
1	229781606	229781716	URB2_6
1	233397791	233397911	PCNXL2_3
1	234563063	234563134	TARBP1_19
1	236706215	236706340	LGALS8_12
10	38145363	38145460	ZNF248_3
10	38383859	38384152	ZNF37A_2
10	99213556	99213603	ZDHHC16_8
10	103190102	103190209	BTRC_2
10	104871502	104871562	NT5C2_6
10	116060204	116060449	AFAP1L2_16
10	121352964	121353025	TIAL1_2
10	123658356	123658484	ATE1_9
11	533277	533358	HRAS_5
11	18339298	18339454	HPS5_2
11	19164525	19164670	ZDHHC13_2
11	43457714	43457884	TTC17_17
11	46112006	46112117	PHF21A_3
11	47591252	47591443	PTPMT1_2
11	57505308	57505498	TMX2_3
11	63766310	63766344	MACROD1_10
11	63991572	63991685	TRPT1_7
11	64568372	64568503	MAP4K2_9
11	66290643	66290836	DPP3_28
11	66590035	66590145	C11orf80_13
11	71723447	71723488	NUMA1_20
11	77552065	77552106	C11orf67_2
11	85342189	85342360	TMEM126B_3
11	112100931	112100953	PTS_3
11	124972028	124972247	TMEM218_4
11	134118703	134118853	THYN1_7
12	2974521	2974565	FOXM1_6
12	3046797	3046895	TULP3_11
12	6958487	6958593	CDCA3_5
12	7354837	7354947	PEX5_11
12	9463200	9463886	AC009533.2_25
12	48482946	48483076	SENP1_6
12	50481146	50481268	SMARCD1_5
12	50806188	50806236	LARP4_2
12	53898919	53899046	TARBP2_8
12	57487190	57487381	NAB2_6
12	57501388	57501526	STAT6_5
12	58113882	58114046	OS9_13
12	62959794	62959811	MON2_29
12	77191214	77191317	ZDHHC17_2
12	121840545	121840610	RNF34_2
12	125621208	125621410	AACS_19
13	39616242	39616442	NHLRC3_4
13	50657278	50657330	DLEU1_2
13	115051777	115051875	UPF3A_4
13	115064315	115064475	UPF3A_8
14	20840892	20841016	TEP1_49
14	23540334	23540395	ACIN1_10
14	24035771	24035895	AP1G2_4
14	35585816	35585943	PPP2R3C_2
14	39602865	39602923	SIP1_10
14	55615312	55615402	DLGAP5_19
14	74388769	74388909	ZNF410_11
14	74439587	74439727	ENTPD5_14
14	74759857	74759951	ABCD4_8
14	74766251	74766378	ABCD4_3
15	28900641	28900837	HERC2P9_21
15	31202817	31203018	FAN1_5
15	34653601	34653733	LPCAT4_11
15	42589809	42589854	GANC_9
15	59191668	59192136	SLTM_7
15	65110145	65110290	PIF1_11
15	65112046	65112218	PIF1_8
15	69717621	69717662	KIF23_9
15	69733107	69733418	KIF23_21
15	72543186	72543298	PARP6_18
16	258600	259774	LUC7L_5
16	701824	702039	WDR90_9
16	732953	733087	JMJD8_8
16	1716074	1716178	CRAMP1L_15
16	2147320	2147504	PKD1_35
16	2806335	2806607	SRRM2_2
16	3705850	3705967	DNASE1_6
16	4730033	4730098	MGRN1_15
16	5141795	5141896	FAM86A_4
16	24804794	24804970	TNRC6A_9
16	28847647	28847811	ATXN2L_23
16	28993222	28993377	SPNS1_7
16	67265091	67265252	FHOD1_17
16	68059318	68059397	DUS2L_2
16	71898802	71898951	ZNF821_7
16	88037901	88038017	BANP_8
16	89809208	89809346	FANCA_38
16	89864764	89865487	FANCA_11
17	6515239	6515468	KIAA0753_9
17	7296463	7296683	PLSCR3_6
17	7296920	7297155	PLSCR3_4
17	7530261	7530362	SAT2_4
17	7810919	7811020	CHD3_34
17	16054904	16054930	NCOR1_10
17	17720862	17720905	SREBF1_9
17	30693684	30693776	ZNF207_10
17	35939228	35939530	SYNRG_7
17	42809546	42809633	DBF4B_7
17	45897095	45897148	OSBPL7_4
17	46134394	46134483	NFE2L1_6
17	48434418	48434613	XYLT2_9
17	48455956	48456042	EME1_4
17	57951900	57952064	TUBD1_7
17	61495668	61495768	TANC2_24
17	62512841	62512946	CCDC45_5
17	65871672	65871860	BPTF_6
17	65959449	65959622	BPTF_28
17	73222840	73223073	NUP85_12
17	74086410	74086562	EXOC7_8
17	79166536	79166643	AZI1_19
17	79206115	79206318	C17orf56_8
17	79892202	79892365	PYCR1_7
17	80136903	80137065	CCDC57_11
17	80397507	80398210	HEXDC_9
18	9204474	9204542	ANKRD12_5
18	9562920	9563044	PPP4R1_13
18	13057584	13057732	CEP192_20
18	19263881	19263926	ABHD3_4
18	23615795	23615887	SS18_11
18	47799704	47799841	MBD1_15
19	3642905	3642937	PIP5K1C_15
19	8932118	8932286	ZNF558_7
19	10795092	10795152	ILF3_18
19	11032051	11032119	CARM1_15
19	13220729	13220815	TRMT1_9
19	14593501	14593818	GIPC1_4
19	19103397	19104549	SUGP2_14
19	19307995	19308060	RFXANK_5
19	35760706	35760906	USF2_4
19	39389019	39389065	SIRT2_2
19	39911589	39911636	PLEKHG2_15
19	41117058	41117300	LTBP4_18
19	42720832	42721197	DEDD2_3
19	42853651	42853851	MEGF8_14
19	47572349	47572600	ZC3H4_15
19	48752780	48752890	CARD8_3
19	50170276	50170418	BCL2L12_3
19	51010831	51010956	JOSD2_3
19	54964725	54964835	LENG8_5
19	55967003	55967212	ISOC2_3
19	58287911	58288037	ZNF586_3
19	58921308	58921458	ZNF584_2
2	272037	272150	ACP1_3
2	9547578	9547727	ITGB1BP1_7
2	25472526	25472593	DNMT3A_9
2	37469778	37469836	C2orf56_6
2	39216411	39216455	SOS1_24
2	61413752	61414685	AHSA2_6
2	74717152	74717254	TTC31_3
2	97757600	97757722	FAHD2B_2
2	109404488	109404545	CCDC138_2
2	144714762	144714906	GTDC1_17
2	159533251	159533379	PK4P_21
2	160287374	160287667	BAZ2B_17
2	173366500	173366629	ITGA6_27
2	209169570	209169737	PIKFYVE_13
2	239241465	239241536	TRAF3IP1_6
2	239344352	239344654	ASB1_3
20	270200	270317	C20orf96_3
20	3781390	3781512	CDC25B_6
20	13795064	13795161	C20orf7_9
20	17660644	17660720	RRBP1_2
20	31017704	31017856	ASXL1_11
20	34328447	34328519	RBM39_3
20	35399828	35399876	DSN1_2
20	35695636	35695700	RBL1_4
21	37429682	37429775	SETD4_5
21	40717756	40719218	HMGN1_7
21	44520563	44520629	U2AF1_4
22	18567878	18568024	PEX26_5
22	20040883	20041074	C22orf25_8
22	35659975	35660089	HMGXB4_5
22	36900145	36900414	FOXRED2_4
22	40797597	40797679	SGSM3_3
22	50686121	50686205	HDAC10_14
22	50857296	50857408	SAPS2_10
3	15123874	15124115	ZFYVE20_9
3	15139626	15139781	ZFYVE20_2
3	15282960	15283095	CAPN7_15
3	15287033	15287178	CAPN7_17
3	28304782	28304871	CMC1_2
3	33450182	33450289	UBP1_8
3	37402734	37403712	GOLGA4_28
3	48337609	48337726	NME6_4
3	51995765	51996104	PCBP4_3
3	66286968	66287124	SLC25A26_3
3	121547317	121547479	IQCB1_4
3	127294592	127294652	GPR175_9
3	129210984	129211037	IFT122_20
3	186502751	186502890	EIF4A2_4
3	186506099	186506205	EIF4A2_11
4	17493855	17493963	QDPR_5
4	44690024	44690163	GUF1_9
4	83346716	83346820	HNRPDL_8
4	83372196	83372398	ENOPH1_3
4	84379499	84379582	MRPS18C_3
4	89199296	89199794	PPM1K_2
4	89658623	89658706	FAM13A_25
4	100815112	100815157	MAPKSP1_2
4	113469409	113469536	C4orf21_26
4	153791905	153792000	ARFIP1_4
4	186241887	186242018	SNX25_10
5	31515561	31515671	RNASEN_7
5	56532940	56532999	GPBP1_8
5	102360835	102361042	PAM_24
5	137281917	137282000	FAM13B_19
5	137354644	137354835	FAM13B_3
5	137495244	137495288	BRD8_21
5	177639974	177640104	AGXT2L2_15
6	7240671	7240835	RREB1_17
6	30708967	30709110	FLOT1_5
6	31607277	31607423	BAT3_26
6	41036580	41036692	C6orf130_5
6	41048550	41048636	NFYA_4
6	42848599	42848820	RPL7L1_2
6	42903150	42903211	CNPY3_4
6	43156261	43156453	CUL9_8
6	56965401	56967915	ZNF451_9
6	86223788	86223952	SNX14_28
6	109797966	109798133	ZBTB24_3
6	136588167	136588313	BCLAF1_13
7	889560	889670	SUN1_11
7	5035106	5035213	RBAK_7
7	38218692	38218747	STARD3NL_2
7	44799750	44799827	ZMIZ2_9
7	65439906	65440058	GUSB_6
7	65551731	65551808	ASL_8
7	72469578	72469685	STAG3L3_8
7	73604577	73604636	EIF4H_5
7	91873316	91873463	KRIT1_4
7	99096339	99096465	ZNF394_2
7	100458760	100458884	SLC12A9_11
7	100887288	100887420	FIS1_3
7	102208457	102208631	RASA4B_3
7	102307537	102307711	POLR2J2_3
7	130039880	130040095	TSGA14_11
7	150774000	150774114	FASTK_9
8	22460050	22460156	C8orf58_6
8	54723724	54723777	ATP6V1H_9
8	71056877	71057083	NCOA2_15
8	73942571	73942630	TERF1_8
8	82629484	82629523	ZFAND1_3
8	87497101	87497190	FAM82B_5
8	141436714	141436740	TRAPPC9_6
8	144873836	144873910	SCRIB_36
9	32988081	32988127	APTX_6
9	101552386	101552888	ANKS6_2
9	127828269	127828337	C9orf126_3
9	131029473	131029553	GOLGA2_7
9	131586026	131586173	C9orf114_11
9	135930331	135930351	GTF3C5_9
9	140470761	140470854	WDR85_3
X	41416285	41416353	CASK_19
X	46330577	46330620	ZNF673_6
X	48935302	48935406	AF196779.12_7
X	102939609	102939657	MORF4L2_4
X	123155217	123155281	STAG2_4
X	152720335	152720511	HAUS7_13
X	153642438	153642527	TAZ_5
X	155252364	155252499	WASH6P_5

## Sheet: 7
1	11888515	11888681	CLCN6_12
1	16047824	16047883	PLEKHM2_7
1	28887380	28887772	TRNAU1AP_4
1	35761528	35761589	ZMYM4_2
1	40029508	40029594	PABPC4_11
1	45218804	45218926	KIF2C_7
1	45270322	45270451	PLK3_13
1	46034157	46034356	AKR1A1_7
1	46151248	46151292	GPBP1L1_2
1	52221992	52222030	OSBPL9_15
1	54354917	54355136	YIPF1_3
1	71531361	71531435	ZRANB2_10
1	95712098	95712213	RWDD3_6
1	117149114	117149173	IGSF3_6
1	150300016	150300111	PRPF3_4
1	151298648	151298849	PI4KB_2
1	155109304	155109427	RAG1AP1_3
1	156524027	156524184	IQGAP3_13
1	161008341	161008463	TSTD1_2
1	161130156	161130296	USP21_2
1	172546679	172546699	C1orf9_13
1	173684704	173684793	KLHL20_2
1	198671516	198671659	PTPRC_7
1	204506529	204506625	MDM4_7
1	211485579	211485829	RCOR3_13
1	228295678	228295838	MRPL55_5
1	233397791	233397911	PCNXL2_3
1	236706215	236706340	LGALS8_12
1	243456701	243456796	SDCCAG8_7
10	15172141	15172311	NMT2_11
10	16858972	16859083	RSU1_2
10	60150525	60150620	TFAM_6
10	99212652	99212680	ZDHHC16_6
10	99213556	99213603	ZDHHC16_8
10	100189548	100189646	HPS1_10
10	100190888	100191048	HPS1_8
10	121339983	121340358	TIAL1_7
10	121352964	121353025	TIAL1_2
10	127477852	127478007	UROS_11
10	129913192	129914271	MKI67_7
11	533277	533358	HRAS_5
11	3381950	3382018	ZNF195_7
11	18339298	18339454	HPS5_2
11	47008759	47008861	C11orf49_2
11	47434951	47435058	SLC39A13_6
11	59423429	59423518	PATL1_7
11	63671458	63671625	MARK2_17
11	63993258	63993341	TRPT1_2
11	64533423	64533627	SF1_14
11	65307484	65307624	LTBP3_26
11	65480819	65480974	KAT5_5
11	66523824	66523976	C11orf80_3
11	71190340	71191320	NADSYN1_12
11	85340176	85340306	TMEM126B_2
11	95512242	95512299	FAM76B_8
11	105947234	105947434	KBTBD3_2
11	112100931	112100953	PTS_3
11	118897216	118897398	SLC37A4_8
11	124972028	124972247	TMEM218_4
11	129993507	129993674	APLP2_8
12	2974521	2974565	FOXM1_6
12	6958487	6958593	CDCA3_5
12	7354837	7354947	PEX5_11
12	9074197	9074346	PHC1_6
12	27113448	27113561	FGFR1OP2_5
12	32890799	32890876	DNM1L_16
12	50040422	50040536	FMNL3_26
12	50481146	50481268	SMARCD1_5
12	50526745	50527851	LASS5_13
12	51445875	51446029	LETMD1_4
12	53898919	53899046	TARBP2_8
12	57501388	57501526	STAT6_5
12	58113882	58114046	OS9_13
12	95692638	95692719	VEZT_18
12	105570654	105570794	APPL2_20
12	109527814	109528012	ALKBH2_3
12	109999048	109999134	MMAB_8
12	121686409	121686537	CAMKK2_15
13	73354984	73355141	DIS3_3
13	115051777	115051875	UPF3A_4
14	23377542	23377589	RBM23_4
14	23540334	23540395	ACIN1_10
14	23559191	23559310	ACIN1_4
14	35585816	35585943	PPP2R3C_2
14	53518562	53518645	DDHD1_13
14	65544046	65544146	MAX_6
14	73745989	73746132	NUMB_11
14	74388769	74388909	ZNF410_11
14	105259464	105259547	AKT1_2
15	31202817	31203018	FAN1_5
15	44695085	44695387	CASC4_11
15	50920346	50920446	TRPM7_11
15	52630007	52630081	MYO5A_32
15	69733107	69733418	KIF23_21
15	85633949	85634146	PDE8A_9
16	258600	259774	LUC7L_5
16	684889	684956	C16orf13_4
16	3363049	3363175	ZNF75A_5
16	4730033	4730098	MGRN1_15
16	22376223	22376335	CDR2_2
16	24804794	24804970	TNRC6A_9
16	24950685	24950918	ARHGAP17_17
16	28993222	28993377	SPNS1_7
16	29820861	29821092	MAZ_6
16	30005227	30006164	HIRIP3_4
16	69154956	69155073	CHTF8_4
16	71322781	71322840	FTSJD1_2
16	88037901	88038017	BANP_8
16	88653950	88654021	ZC3H18_4
17	3552141	3552225	CTNS_5
17	3594250	3594321	P2RX5_3
17	6515239	6515468	KIAA0753_9
17	7296463	7296683	PLSCR3_6
17	7296920	7297155	PLSCR3_4
17	7530261	7530362	SAT2_4
17	7810919	7811020	CHD3_34
17	15890114	15890206	ZSWIM7_5
17	16101915	16102033	NCOR1_2
17	17720862	17720905	SREBF1_9
17	30693684	30693776	ZNF207_10
17	35567381	35567404	ACACA_37
17	40840894	40841065	CNTNAP1_10
17	40876323	40876442	EZH1_5
17	61495668	61495768	TANC2_24
17	76120970	76121066	TMC6_8
17	79892202	79892365	PYCR1_7
17	80397507	80398210	HEXDC_9
18	678696	678737	ENOSF1_14
18	9562920	9563044	PPP4R1_13
18	11884878	11885042	MPPE1_14
18	47799704	47799841	MBD1_15
18	56378153	56378185	MALT1_7
18	59829486	59829562	PIGN_3
19	4683202	4683336	DPP9_21
19	8932118	8932286	ZNF558_7
19	10795092	10795152	ILF3_18
19	11032051	11032119	CARM1_15
19	15538921	15539319	WIZ_8
19	17338649	17338814	OCEL1_4
19	18468193	18468425	PGPEP1_5
19	19103397	19104549	SUGP2_14
19	19307995	19308060	RFXANK_5
19	19313279	19313384	NR2C2AP_3
19	21266784	21266875	ZNF714_2
19	36236026	36236113	U2AF1L4_2
19	39911589	39911636	PLEKHG2_15
19	42720832	42721197	DEDD2_3
19	46119719	46119816	EML2_22
19	48741640	48741789	CARD8_5
19	48752780	48752890	CARD8_3
19	50170276	50170418	BCL2L12_3
19	58287911	58288037	ZNF586_3
2	272037	272150	ACP1_3
2	9547578	9547727	ITGB1BP1_7
2	27573181	27573256	GTF3C2_3
2	27806293	27806583	ZNF512_2
2	37469778	37469836	C2orf56_6
2	39216411	39216455	SOS1_24
2	39996850	39997259	THUMPD2_3
2	55805383	55805478	SMEK2_12
2	106497784	106498505	NCK2_5
2	120861636	120864492	EPB41L5_17
2	128913966	128913989	UGGT1_21
2	144714762	144714906	GTDC1_17
2	159533251	159533379	PK4P_21
2	182785324	182785389	SSFA2_16
2	202000921	202004600	CFLAR_6
2	209169570	209169737	PIKFYVE_13
2	215657021	215657169	BARD1_3
2	228207461	228207535	MFF_8
2	234182367	234182423	ATG16L1_8
2	239344352	239344654	ASB1_3
20	270200	270317	C20orf96_3
20	11899734	11899824	BTBD3_5
20	13795064	13795161	C20orf7_9
20	20591959	20592070	RALGAPA2_14
20	31017704	31017856	ASXL1_11
20	34328447	34328519	RBM39_3
20	42087793	42088060	SFRS6_3
20	57244347	57244509	STX16_4
21	27107532	27107889	GABPA_2
21	40717756	40719218	HMGN1_7
21	44520563	44520629	U2AF1_4
21	44521476	44521542	U2AF1_3
22	46615709	46615911	PPARA_11
3	10320348	10320444	TATDN2_7
3	15287033	15287178	CAPN7_17
3	33450182	33450289	UBP1_8
3	37132958	37133029	LRRFIP2_20
3	37402734	37403712	GOLGA4_28
3	48962151	48962272	ARIH2_3
3	50036873	50036946	RBM6_9
3	50389440	50389477	CYB561D2_3
3	56594890	56595040	CCDC66_4
3	58127585	58127656	FLNB_33
3	113775846	113775953	QTRTD1_2
3	121547317	121547479	IQCB1_4
3	129210984	129211037	IFT122_20
3	140685842	140685878	SLC25A36_5
3	156874800	156874872	CCNL1_4
3	167758574	167758657	GOLIM4_7
3	170846503	170846667	TNIK_17
3	186502751	186502890	EIF4A2_4
3	186506099	186506205	EIF4A2_11
4	524225	524534	PIGG_14
4	44690024	44690163	GUF1_9
4	54245240	54245284	FIP1L1_2
4	56840912	56841135	CEP135_11
4	83277690	83277836	HNRNPD_7
4	83292681	83292737	HNRNPD_2
4	83346716	83346820	HNRPDL_8
4	83820866	83820890	SEC31A_3
4	84379499	84379582	MRPS18C_3
4	85648014	85648064	WDFY3_46
4	88106403	88106951	KLHL8_5
4	100815112	100815157	MAPKSP1_2
4	104006506	104006619	BDH2_8
4	104084636	104084710	CENPE_17
4	178357430	178357505	AGA_6
5	56532940	56532999	GPBP1_8
5	70858602	70858722	BDP1_39
5	96066484	96066564	CAST_13
5	102360835	102361042	PAM_24
5	110843027	110843140	STARD4_2
5	131046271	131046354	FNIP1_7
5	132358533	132358598	ZCCHC10_2
5	133476487	133476579	TCF7_8
5	137281917	137282000	FAM13B_19
5	137495244	137495288	BRD8_21
5	145889630	145889723	TCERG1_22
5	149389674	149390171	HMGXB3_4
5	149771107	149771358	TCOF1_21
6	7240671	7240835	RREB1_17
6	30608312	30608380	C6orf134_8
6	31549591	31549636	LTB_2
6	31607277	31607423	BAT3_26
6	31856746	31856847	EHMT2_11
6	33166946	33167193	RXRB_3
6	35261528	35261692	ZNF76_13
6	37342396	37342485	RNF8_6
6	41048550	41048636	NFYA_4
6	42848599	42848820	RPL7L1_2
6	42903150	42903211	CNPY3_4
6	86248556	86248582	SNX14_19
6	86351010	86351169	SYNCRIP_2
6	109797966	109798133	ZBTB24_3
6	125619860	125619962	HDDC2_3
7	43670611	43673007	C7orf44_10
7	50455043	50455168	IKZF1_8
7	65439906	65440058	GUSB_6
7	65551731	65551808	ASL_8
7	73604577	73604636	EIF4H_5
7	73629152	73629340	LAT2_2
7	75510683	75510804	RHBDD2_2
7	91621472	91621525	AKAP9_5
7	91873316	91873463	KRIT1_4
7	92131204	92131393	PEX1_14
7	101842082	101842147	CUX1_15
7	102036424	102036984	PRKRIP1_5
7	130039880	130040095	TSGA14_11
7	139737515	139737656	PARP12_7
7	148516070	148516151	EZH2_12
8	22460050	22460156	C8orf58_6
8	38156962	38157108	WHSC1L1_16
8	86131465	86131592	C8orf59_2
8	87497101	87497190	FAM82B_5
8	96046236	96046350	C8orf38_10
8	144461999	144462155	RHPN1_9
8	144902836	144902886	PUF60_7
8	145153984	145154108	SHARPIN_7
8	145638621	145638773	AF205589.2_10
9	19371754	19371818	DENND4C_30
9	37781983	37782134	EXOSC3_3
9	72365697	72365866	PTAR1_2
9	95073428	95073541	NOL8_10
9	108223801	108223896	FSD1L_2
9	123933686	123933826	CEP110_41
9	130494843	130494970	TOR2A_4
9	130496578	130496843	TOR2A_2
9	131029473	131029553	GOLGA2_7
9	135930331	135930351	GTF3C5_9
9	139744958	139745012	PHPT1_4
9	140459345	140459410	WDR85_11
X	13781864	13781974	OFD1_21
X	14044171	14044340	GEMIN8_2
X	44919854	44920009	KDM6A_14
X	47030427	47030657	RBM10_4
X	54020034	54020336	PHF8_15
X	77218120	77220387	ATP7A_2
X	102939609	102939657	MORF4L2_4
X	152720335	152720511	HAUS7_13
X	153642438	153642527	TAZ_5
X	155252364	155252499	WASH6P_5

## Sheet: 8
1	2125437	2125572	C1orf86_10
1	21928177	21928290	RAP1GAP_24
1	40029508	40029594	PABPC4_11
1	46034157	46034356	AKR1A1_7
1	52221992	52222030	OSBPL9_15
1	54354917	54355136	YIPF1_3
1	71531361	71531435	ZRANB2_10
1	153733496	153733585	INTS3_15
1	154235579	154235981	UBAP2L_27
1	155109304	155109427	RAG1AP1_3
1	155231448	155231525	SCAMP3_2
1	182548902	182549142	RNASEL_6
1	198671516	198671659	PTPRC_7
1	231079552	231079644	TTC13_7
1	234563063	234563134	TARBP1_19
1	235377084	235377341	ARID4B_18
1	236706215	236706340	LGALS8_12
10	15880227	15880278	FAM188A_5
10	16858972	16859083	RSU1_2
10	30726105	30726335	MAP3K8_2
10	34661426	34661464	PARD3_14
10	38120160	38120240	ZNF248_8
10	38383859	38384152	ZNF37A_2
10	46254763	46254849	FAM21C_18
10	104865115	104865138	NT5C2_9
10	121339983	121340358	TIAL1_7
10	129913192	129914271	MKI67_7
11	59423429	59423518	PATL1_7
11	68272613	68272739	PPP6R3_2
11	71723447	71723488	NUMA1_20
11	111753860	111753926	C11orf1_4
11	112100931	112100953	PTS_3
11	120300421	120300540	ARHGEF12_12
11	129993507	129993674	APLP2_8
11	134118703	134118853	THYN1_7
12	2974521	2974565	FOXM1_6
12	27113448	27113561	FGFR1OP2_5
12	42745687	42745851	PPHLN1_5
12	57487190	57487381	NAB2_6
12	57691111	57691170	R3HDM2_8
12	62959794	62959811	MON2_29
12	112308075	112308164	MAPKAPK5_6
12	118455495	118455858	RFC5_2
12	124179389	124179523	TCTN2_10
13	21311862	21311944	N6AMT2_3
13	103422362	103422436	C13orf27_2
13	111296412	111296529	CARS2_16
13	115051777	115051875	UPF3A_4
14	23377542	23377589	RBM23_4
14	23559191	23559310	ACIN1_4
14	65499077	65499239	FNTB_12
14	73745989	73746132	NUMB_11
15	25324973	25325226	AC124312.1_3
15	52630007	52630081	MYO5A_32
16	2147320	2147504	PKD1_35
16	24804794	24804970	TNRC6A_9
16	28847647	28847811	ATXN2L_23
16	29820861	29821092	MAZ_6
16	68059318	68059397	DUS2L_2
16	69154956	69155073	CHTF8_4
16	71697802	71698002	PHLPP2_15
16	88653950	88654021	ZC3H18_4
16	89657535	89657668	CPNE7_15
16	89864764	89865487	FANCA_11
17	3594250	3594321	P2RX5_3
17	7296463	7296683	PLSCR3_6
17	7296920	7297155	PLSCR3_4
17	7810919	7811020	CHD3_34
17	30693684	30693776	ZNF207_10
17	33348390	33348800	RFFL_10
17	34956100	34956192	DHRS11_6
17	35567381	35567404	ACACA_37
17	35939228	35939530	SYNRG_7
17	42264719	42265111	TMUB2_2
17	57951900	57952064	TUBD1_7
18	9562920	9563044	PPP4R1_13
18	23615795	23615887	SS18_11
18	56378153	56378185	MALT1_7
18	59807653	59807712	PIGN_12
18	59829486	59829562	PIGN_3
18	77496355	77496521	CTDP1_12
19	3453761	3453914	NFIC_10
19	10795092	10795152	ILF3_18
19	13220729	13220815	TRMT1_9
19	14593501	14593818	GIPC1_4
19	35760706	35760906	USF2_4
19	41939177	41939339	ATP5SL_6
19	50170276	50170418	BCL2L12_3
2	7137047	7137192	RNF144A_6
2	20478344	20478580	PUM2_14
2	27806293	27806583	ZNF512_2
2	39216411	39216455	SOS1_24
2	75919103	75919226	C2orf3_7
2	85779539	85779690	GGCX_10
2	159533251	159533379	PK4P_21
2	182785324	182785389	SSFA2_16
2	239344352	239344654	ASB1_3
20	390525	390669	RBCK1_2
20	4866467	4866555	SLC23A2_8
20	31017704	31017856	ASXL1_11
20	34328447	34328519	RBM39_3
20	57244347	57244509	STX16_4
21	44521476	44521542	U2AF1_3
3	15282960	15283095	CAPN7_15
3	15287033	15287178	CAPN7_17
3	28304782	28304871	CMC1_2
3	37132958	37133029	LRRFIP2_20
3	37327505	37327552	GOLGA4_7
3	37402734	37403712	GOLGA4_28
3	58127585	58127656	FLNB_33
3	105400323	105400454	CBLB_19
3	121178897	121179081	POLQ_26
3	121547317	121547479	IQCB1_4
3	140685842	140685878	SLC25A36_5
3	167758574	167758657	GOLIM4_7
3	186502751	186502890	EIF4A2_4
3	186506099	186506205	EIF4A2_11
4	44690024	44690163	GUF1_9
4	54245240	54245284	FIP1L1_2
4	56755054	56755098	EXOC1_11
4	83346716	83346820	HNRPDL_8
4	83782784	83782861	SEC31A_20
4	83820866	83820890	SEC31A_3
4	109002742	109002825	LEF1_7
4	113469409	113469536	C4orf21_26
4	139106275	139106398	SLC7A11_7
5	31515561	31515671	RNASEN_7
5	34913575	34913683	RAD1_5
5	56532940	56532999	GPBP1_8
5	65367997	65368119	ERBB2IP_23
5	87493486	87493582	TMEM161B_14
5	132358533	132358598	ZCCHC10_2
5	140967791	140967817	DIAPH1_2
5	145889630	145889723	TCERG1_22
5	162894707	162894754	HMMR_5
6	8422703	8422857	SLC35B3_5
6	30675343	30676134	MDC1_9
6	42903150	42903211	CNPY3_4
6	83806450	83806542	DOPEY1_2
6	125619860	125619962	HDDC2_3
7	11101418	11101468	PHF14_15
7	73604577	73604636	EIF4H_5
7	138966751	138966801	UBN2_14
8	25329629	25329700	CDCA2_8
8	96046236	96046350	C8orf38_10
8	124265562	124268411	C8orf76_4
8	144902836	144902886	PUF60_7
9	32988081	32988127	APTX_6
9	95073428	95073541	NOL8_10
9	123222850	123223025	CDK5RAP2_20
9	139744958	139745012	PHPT1_4
9	140459345	140459410	WDR85_11
X	13769368	13769487	OFD1_12
X	44919854	44920009	KDM6A_14
X	102939609	102939657	MORF4L2_4
X	106356627	106356698	RBM41_5
X	147019618	147019680	FMR1_13

## Sheet: 9
1	1425072	1425191	ATAD3B_17
1	16047824	16047883	PLEKHM2_7
1	38464929	38465104	FHL3_2
1	40029508	40029594	PABPC4_11
1	45218804	45218926	KIF2C_7
1	45270322	45270451	PLK3_13
1	46034157	46034356	AKR1A1_7
1	46151248	46151292	GPBP1L1_2
1	47778620	47778828	STIL_2
1	52221992	52222030	OSBPL9_15
1	52820037	52820126	CC2D1B_24
1	54320674	54320724	YIPF1_12
1	54354917	54355136	YIPF1_3
1	94370079	94370144	GCLM_2
1	153733496	153733585	INTS3_15
1	155231448	155231525	SCAMP3_2
1	161130156	161130296	USP21_2
1	167654658	167654747	RCSD1_5
1	171558508	171558744	BAT2D1_34
1	172546679	172546699	C1orf9_13
1	197069561	197074315	ASPM_18
1	234563063	234563134	TARBP1_19
1	236706215	236706340	LGALS8_12
10	1089939	1092402	IDI1_5
10	15880227	15880278	FAM188A_5
10	34661426	34661464	PARD3_14
10	38145363	38145460	ZNF248_3
10	43127734	43127887	ZNF33B_3
10	60150525	60150620	TFAM_6
10	74803645	74803715	P4HA1_11
10	90676437	90676574	STAMBPL1_10
10	104865115	104865138	NT5C2_9
10	123658356	123658484	ATE1_9
11	28112164	28112274	KIF18A_5
11	47591252	47591443	PTPMT1_2
11	63671458	63671625	MARK2_17
11	63991572	63991685	TRPT1_7
11	65480819	65480974	KAT5_5
11	85340176	85340306	TMEM126B_2
11	85342189	85342360	TMEM126B_3
11	112100931	112100953	PTS_3
11	118210490	118210621	CD3D_3
11	118897216	118897398	SLC37A4_8
11	124972028	124972247	TMEM218_4
11	129993507	129993674	APLP2_8
11	134118703	134118853	THYN1_7
12	2974521	2974565	FOXM1_6
12	6787829	6787876	ZNF384_6
12	6958487	6958593	CDCA3_5
12	27113448	27113561	FGFR1OP2_5
12	32890799	32890876	DNM1L_16
12	42745687	42745851	PPHLN1_5
12	48189689	48189799	HDAC7_10
12	49089782	49089945	CCNT1_7
12	50481146	50481268	SMARCD1_5
12	53898919	53899046	TARBP2_8
12	58113882	58114046	OS9_13
12	62959794	62959811	MON2_29
12	69651815	69651925	CPSF6_6
12	104347192	104347312	C12orf73_3
12	112148077	112148169	ACAD10_6
12	112308075	112308164	MAPKAPK5_6
13	53235610	53235705	SUGT1_7
13	73354984	73355141	DIS3_3
13	111289476	111289596	CARKD_9
13	111296412	111296529	CARS2_16
14	23540334	23540395	ACIN1_10
14	23559191	23559310	ACIN1_4
14	50070270	50070336	PPIL5_4
14	50141068	50141145	POLE2_4
14	56139890	56139973	KTN1_44
14	65544046	65544146	MAX_6
14	73745989	73746132	NUMB_11
14	74388769	74388909	ZNF410_11
14	74759857	74759951	ABCD4_8
14	75528387	75528465	ACYP1_3
14	76203909	76203950	TTLL5_18
14	91932605	91932760	SMEK1_11
15	44695085	44695387	CASC4_11
15	50776472	50776558	USP8_13
15	55642897	55643110	PIGB_10
15	59191668	59192136	SLTM_7
15	66787241	66787757	SNAPC5_2
15	69717621	69717662	KIF23_9
15	69733107	69733418	KIF23_21
15	78310189	78310299	TBC1D2B_7
16	258600	259774	LUC7L_5
16	732953	733087	JMJD8_8
16	837556	837744	RPUSD1_2
16	2806335	2806607	SRRM2_2
16	4871548	4871598	GLYR1_9
16	28847647	28847811	ATXN2L_23
16	28993222	28993377	SPNS1_7
16	29820861	29821092	MAZ_6
16	68059318	68059397	DUS2L_2
16	69154956	69155073	CHTF8_4
17	3552141	3552225	CTNS_5
17	17720862	17720905	SREBF1_9
17	29206441	29206505	ATAD5_18
17	35567381	35567404	ACACA_37
17	40814991	40815078	TUBG2_5
17	46134394	46134483	NFE2L1_6
17	62512841	62512946	CCDC45_5
17	65871672	65871860	BPTF_6
18	678696	678737	ENOSF1_14
18	9562920	9563044	PPP4R1_13
18	13730626	13730754	RNMT_2
18	59807653	59807712	PIGN_12
19	336083	336173	MIER2_2
19	5611131	5611641	SAFB2_7
19	10290863	10290910	DNMT1_5
19	10795092	10795152	ILF3_18
19	11032051	11032119	CARM1_15
19	19103397	19104549	SUGP2_14
19	19313279	19313384	NR2C2AP_3
19	21266784	21266875	ZNF714_2
19	35760706	35760906	USF2_4
19	41128855	41128926	LTBP4_29
19	50170276	50170418	BCL2L12_3
19	50315508	50315592	FUZ_3
19	54964725	54964835	LENG8_5
2	272037	272150	ACP1_3
2	272192	272305	ACP1_4
2	9547578	9547727	ITGB1BP1_7
2	20478344	20478580	PUM2_14
2	55805383	55805478	SMEK2_12
2	74717152	74717254	TTC31_3
2	74759746	74759841	HTRA2_7
2	85582199	85582293	ELMOD3_2
2	96071025	96071150	FAHD2A_2
2	109404488	109404545	CCDC138_2
2	170394523	170394651	FASTKD1_12
2	170425694	170425762	FASTKD1_4
2	201724848	201725154	CLK1_5
2	207017143	207017234	NDUFS1_4
2	219344373	219344438	USP37_19
20	270200	270317	C20orf96_3
20	23375776	23375834	NAPB_4
20	30959581	30959677	ASXL1_6
20	34328447	34328519	RBM39_3
20	35399828	35399876	DSN1_2
20	42087793	42088060	SFRS6_3
20	57244347	57244509	STX16_4
21	40717756	40719218	HMGN1_7
21	44520563	44520629	U2AF1_4
22	18561062	18561608	PEX26_2
22	26907085	26907161	TFIP11_3
22	35659975	35660089	HMGXB4_5
22	36900145	36900414	FOXRED2_4
22	43272894	43273016	PACSIN2_13
22	50686121	50686205	HDAC10_14
22	50857296	50857408	SAPS2_10
3	9979699	9979790	CRELD1_5
3	10320348	10320444	TATDN2_7
3	28304782	28304871	CMC1_2
3	33450182	33450289	UBP1_8
3	37327505	37327552	GOLGA4_7
3	38438563	38438650	XYLB_18
3	42661508	42661535	NKTR_6
3	45868848	45868951	LZTFL1_12
3	49054045	49054106	DALRD3_8
3	58127585	58127656	FLNB_33
3	64008319	64008477	PSMD6_3
3	66286968	66287124	SLC25A26_3
3	129210984	129211037	IFT122_20
3	140685842	140685878	SLC25A36_5
3	156874800	156874872	CCNL1_4
3	167758574	167758657	GOLIM4_7
3	172536338	172536604	ECT2_26
3	183551512	183551613	PARL_8
3	186502751	186502890	EIF4A2_4
3	186506099	186506205	EIF4A2_11
4	54245240	54245284	FIP1L1_2
4	83277690	83277836	HNRNPD_7
4	83820866	83820890	SEC31A_3
4	84379499	84379582	MRPS18C_3
4	100815112	100815157	MAPKSP1_2
4	104006506	104006619	BDH2_8
4	109002742	109002825	LEF1_7
4	110402833	110402937	SEC24B_5
4	113469409	113469536	C4orf21_26
4	139106275	139106398	SLC7A11_7
4	153791905	153792000	ARFIP1_4
5	31515561	31515671	RNASEN_7
5	34913575	34913683	RAD1_5
5	94988821	94988918	RFESD_4
5	96066484	96066564	CAST_13
5	102360835	102361042	PAM_24
5	102512568	102512611	HISPPD1_22
5	110843027	110843140	STARD4_2
5	111091467	111091527	C5orf13_8
5	131046271	131046354	FNIP1_7
5	133912458	133912728	PHF15_13
5	137495244	137495288	BRD8_21
5	145889630	145889723	TCERG1_22
5	149771107	149771358	TCOF1_21
6	7240671	7240835	RREB1_17
6	8422703	8422857	SLC35B3_5
6	30525927	30525989	PRR3_2
6	30675343	30676134	MDC1_9
6	31804201	31804294	C6orf48_3
6	31856746	31856847	EHMT2_11
6	32122807	32122960	PPT2_4
6	42848599	42848820	RPL7L1_2
6	86248556	86248582	SNX14_19
6	125619860	125619962	HDDC2_3
7	889560	889670	SUN1_11
7	11101418	11101468	PHF14_15
7	38218692	38218747	STARD3NL_2
7	43670611	43673007	C7orf44_10
7	64377408	64377496	ZNF273_9
7	91873316	91873463	KRIT1_4
7	100033254	100033390	C7orf47_3
7	100203299	100203435	PCOLCE_6
7	100887288	100887420	FIS1_3
7	101842082	101842147	CUX1_15
7	102208457	102208631	RASA4B_3
7	138966751	138966801	UBN2_14
7	139737515	139737656	PARP12_7
7	150774000	150774114	FASTK_9
7	158698680	158698782	WDR60_11
8	38156962	38157108	WHSC1L1_16
8	82629484	82629523	ZFAND1_3
8	86131465	86131592	C8orf59_2
9	32988081	32988127	APTX_6
9	37781983	37782134	EXOSC3_3
9	72365697	72365866	PTAR1_2
9	95073428	95073541	NOL8_10
9	101552386	101552888	ANKS6_2
9	123222850	123223025	CDK5RAP2_20
9	134369792	134369873	BAT2L_31
9	135533468	135533745	DDX31_9
9	139339504	139339563	SEC16A_31
9	140459345	140459410	WDR85_11
9	140470761	140470854	WDR85_3
X	13769368	13769487	OFD1_12
X	13781864	13781974	OFD1_21
X	41414853	41414888	CASK_20
X	41416285	41416353	CASK_19
X	70679000	70679101	TAF1_38
X	102939609	102939657	MORF4L2_4
X	129158965	129159354	BCORL1_6
X	152720335	152720511	HAUS7_13
X	155252364	155252499	WASH6P_5

[truncated: 24 more sheets: 10, 11, 12, 13, 14, 15, 16, 17, 18, 19, 20, 21, 22, 23, 24, 25, 26, 27, 28, 29 …]
